# Supplementary material for: Seasonality of the bacterial and archaeal community composition of the Northern Barents Sea
Source: Front Microbiol. 2023 Jul 7;14:1213718. doi: 10.3389/fmicb.2023.1213718 (PMC10360405; doi:10.3389/fmicb.2023.1213718)
Supplement: Supplementary material 1 — Table of sequence counts and relative abundance [%] of ASVs after the removal of ASVs with total abundances < 4. The samples are named with the time of the year (late winter, early winter, spring, and summer), station (P1–P7), and depth in meters, e.g., late winter_P1_0020 m. [file Table_1.XLSX]

## Sheet: SUP1 - ASV table
sequence	OTU	Kingdom	Phylum	Class	Order	Family	Genus	Q1_P1_0020m_relative_abundance_[%]	Q1_P1_0020m_sequence_counts	Q1_P1_0200m_relative_abundance_[%]	Q1_P1_0200m_sequence_counts	Q1_P1_0311m_relative_abundance_[%]	Q1_P1_0311m_sequence_counts	Q1_P2_0010m_relative_abundance_[%]	Q1_P2_0010m_sequence_counts	Q1_P2_0020m_relative_abundance_[%]	Q1_P2_0020m_sequence_counts	Q1_P2_0181m_relative_abundance_[%]	Q1_P2_0181m_sequence_counts	Q1_P3_0010m_relative_abundance_[%]	Q1_P3_0010m_sequence_counts	Q1_P3_0020m_relative_abundance_[%]	Q1_P3_0020m_sequence_counts	Q1_P3_0200m_relative_abundance_[%]	Q1_P3_0200m_sequence_counts	Q1_P3_0297m_relative_abundance_[%]	Q1_P3_0297m_sequence_counts	Q1_P4_0010m_relative_abundance_[%]	Q1_P4_0010m_sequence_counts	Q1_P4_0020m_relative_abundance_[%]	Q1_P4_0020m_sequence_counts	Q1_P4_0200m_relative_abundance_[%]	Q1_P4_0200m_sequence_counts	Q1_P4_0313m_relative_abundance_[%]	Q1_P4_0313m_sequence_counts	Q1_P5_0010m_relative_abundance_[%]	Q1_P5_0010m_sequence_counts	Q1_P5_0020m_relative_abundance_[%]	Q1_P5_0020m_sequence_counts	Q1_P5_0116m_relative_abundance_[%]	Q1_P5_0116m_sequence_counts	Q1_P6_0010m_relative_abundance_[%]	Q1_P6_0010m_sequence_counts	Q1_P6_0020m_relative_abundance_[%]	Q1_P6_0020m_sequence_counts	Q1_P6_0200m_relative_abundance_[%]	Q1_P6_0200m_sequence_counts	Q1_P6_0838m_relative_abundance_[%]	Q1_P6_0838m_sequence_counts
TACCAGCTCCCCGAGTGGTCGGGACGATTATTGGGCCTAAAGCATCCGTAGCCGGTTCTGTAGGTCTTATGTTAAAATCAATTGCTTAACAATTGAACTGCATGAGATACCACAAAACTAGGAGGCGGGAGAGGTGGACGGTACTCCACGGGTAGGGGTAAAATCCTCTGAACCGTGGAAGACCACCAGTGGCGAAGGCGGTCCACCAGAACGCGCTCGACGGTGAGGGATGAAAGCTGGGGTAGCGAACCGG	ASV1126	Archaea	Crenarchaeota	Nitrososphaeria	Marine_Benthic_Group_A	Marine_Benthic_Group_A	Marine_Benthic_Group_A	0	0	0	0	0	0	0	0	0	0	0	0	0	0	0	0	0	0	0	0	0	0	0	0	0.00826119	5	0	0	0	0	0	0	0	0	0	0	0.0129812	7	0.00897163	4	0.0765508	31
TACCAGCTCCCCGAGTGGTCGGGACGATTATTGGGCCTAAAGCATCCGTAGCCGGTTCTGTAGGTCTTATGTTAAAATCAATTGCTTAACAATTGAACTGCATGAGATACCACAAAACTAGGAGGCGGGAGAGGTGGACGGTATTCCACGGGTAGGGGTAAAATCCTCTGAACCGTGGAGGACCACCAGTGGCGAAGGCGGTCCACCAGAACGCGCTCGACGGTGAGGGATGAAAGCTGGGGTAGCGAACCGG	ASV1127	Archaea	Crenarchaeota	Nitrososphaeria	Marine_Benthic_Group_A	Marine_Benthic_Group_A	Marine_Benthic_Group_A	0	0	0	0	0	0	0	0	0	0	0	0	0	0	0	0	0	0	0	0	0	0	0	0	0	0	0	0	0	0	0	0	0	0	0	0	0	0	0	0	0.103714	42
AACCAGCACCTCAAGTGGTCAGGATGATTATTGGGCCTAAAGCATCCGTAGCCTGTTCTATAAGTTTCCGGTTAAATCCATACGCTCAACGTATGGGCTGCCGGAAATACTGTAGAACTAGGGAGTGGGAGAGGTAGACGGTACTCGATAGGAAGAGGTAAAATTCTTTGATCTATTGATGACCACCTGTGGCGAAGGCGGTCTACCAGAACACGTTCGACGGTGAGGGATGAAAGCTGGGGGAGCAAACCGG	ASV0074	Archaea	Crenarchaeota	Nitrososphaeria	Nitrosopumilales	Nitrosopumilaceae	Candidatus_Nitrosopelagicus	0	0	0	0	0	0	0	0	0	0	0	0	0	0	0	0	0	0	0	0	0	0	0	0	0.0611328	37	0.0232992	23	0	0	0	0	0	0	0	0	0	0	0	0	0.40004	162
AACCAGCACCTCAAGTGGTCAGGATGATTATTGGGCCTAAAGCATCCGTAGCCTGTTCTATAAGTTTCCGGTTAAATCCATACGCTTAACGTATGGGCTGCCGGAAATACTGTAGAACTAGGGAGTGGGAGAGGTAGACGGTACTCGATAGGAAGAGGTAAAATTCTTTGATCTATTGATGACCACCTGTGGCGAAGGCGGTCTACCAGAACACGTTCGACGGTGAGGGATGAAAGCTGGGGGAGCAAACCGG	ASV0075	Archaea	Crenarchaeota	Nitrososphaeria	Nitrosopumilales	Nitrosopumilaceae	Candidatus_Nitrosopelagicus	0.0426717	19	0.0318136	13	0.0216337	12	0	0	0	0	0	0	0	0	0	0	0.00865628	10	0	0	0	0	0	0	0	0	0	0	0.0211751	15	0.0104278	7	0.0275569	28	0.0718192	26	0.0574883	31	0	0	0	0
AACCAGCACCTCAAGTGGTCAGGATGATTATTGGGCCTAAAGCATCCGTAGCCTGTTCTGAAAGTTTCCGGTTAAATCCATTAACTCAACTAATGGGCTGCCGAAAATACTGCAGAACTAGGGAGTGGGAGAGGTAGACGGTACTCGGTAGGAAGGGGTAAAATCCTTTGATCTATTGATGACCACCTGTGGCGAAGGCGGTCTACCAGAACACGTTCGACGGTGAGGGATGAAAGCTGGGGGAGCAAACCGG	ASV0076	Archaea	Crenarchaeota	Nitrososphaeria	Nitrosopumilales	Nitrosopumilaceae	Candidatus_Nitrosopelagicus	0	0	0	0	0	0	0	0	0	0	0	0	0	0	0	0	0	0	0	0	0	0	0	0	0	0	0.0111431	11	0	0	0	0	0	0	0	0	0	0	0	0	0	0
AACCAGCACCTCAAGTGGTCAGGATGATTATTGGGCCTAAAGCATCCGTAGCCTGTTCTGTAAGTTTCCGGTTAAATCCATACGCTCAACGTATGGGCTGTCGGAAATACTGCAGAACTAGGGAGTGGGAGAGGTAGACGGTACTCGATAGGAAGAGGTAAAATTCTTTGATCTATTGATGACCACCTGTGGCGAAGGCGGTCTACCAGAACACGTTCGACGGTGAGGGATGAAAGCTGGGGGAGCAAACCGG	ASV0077	Archaea	Crenarchaeota	Nitrososphaeria	Nitrosopumilales	Nitrosopumilaceae	Candidatus_Nitrosopelagicus	0	0	0	0	0.0198309	11	0	0	0	0	0	0	0	0	0	0	0	0	0	0	0	0	0	0	0	0	0	0	0	0	0	0	0	0	0	0	0	0	0	0	0	0
AACCAGCACCTCAAGTGGTCAGGATGATTATTGGGCCTAAAGCATCCGTAGCCTGTTCTGTAAGTTTCCGGTTAAATCTATGCGCTCAACGTATAGGCTGCCGAAAATACTGCAGAACTAGGGAGTGGGAGAGGTAGACGGTACTCGGTAGGAAGGGGTAAAATCCTTTGATCTATCGATGACCACCTGTGGCGAAGGCGGTCTACCAGAACACGTTCGACGGTGAGGGATGAAAGCTGGGGGAGCAAACCGG	ASV0078	Archaea	Crenarchaeota	Nitrososphaeria	Nitrosopumilales	Nitrosopumilaceae	Candidatus_Nitrosopelagicus	0	0	0	0	0	0	0	0	0	0	0	0	0	0	0	0	0	0	0	0	0	0	0	0	0	0	0	0	0	0	0	0	0	0	0	0	0	0	0	0	0.0642039	26
AACCAGCACCTCAAGTGGTCAGGATGATTATTGGGCCTAAAGCATCCGTAGCCTGTTCTGTAAGTTTTCGGTTAAATCTATGCGCTCAACGTATAGGCTGCCGAAAATACTGCAAAACTAGGGAGTGGGAGAGGTAGACGGTACTCGGTAGGAAGGGGTAAAATCCTTTGATCTATTGATGACCACCTGTGGCGAAGGCGGTCTACCAGAACACGTTCGACGGTGAGGGATGAAAGCTGGGGGAGCAAACCGG	ASV0082	Archaea	Crenarchaeota	Nitrososphaeria	Nitrosopumilales	Nitrosopumilaceae	Candidatus_Nitrosopelagicus	0	0	0.107677	44	0.0937461	52	0	0	0	0	0	0	0	0	0	0	0	0	0	0	0	0	0	0	0.0925253	56	0	0	0	0	0	0	0.0413353	42	0.193359	70	0.163193	88	0.150275	67	0	0
AACCAGCACCTCAAGTGGTCAGGATGATTATTGGGCCTAAAGCATCCGTAGCCTGTTCTGTAAGTTTTCGGTTAAATCTATGCGCTCAACGTATAGGCTGCCGAAAATACTGCAGAACTAGGGAGTGGGAGAGGTAGACGGTACTCGGTAGGAAGGGGTAAAATCCTTTGATCTATCGATGACCACCTGTGGCGAAGGCGGTCTACCAGAACACGTTCGACGGTGAGGGATGAAAGCTGGGGGAGCAAACCGG	ASV0084	Archaea	Crenarchaeota	Nitrososphaeria	Nitrosopumilales	Nitrosopumilaceae	Candidatus_Nitrosopelagicus	0	0	0	0	0.0937461	52	0	0	0	0	0	0	0	0	0	0	0	0	0	0	0	0	0	0	0.0726984	44	0.0911706	90	0	0	0	0	0.0797181	81	0	0	0	0	0.134574	60	0	0
AACCAGCACCTCAAGTGGTCAGGATGATTATTGGGCCTAAAGCATCCGTAGCCTGTTCTGTAAGTTTTCGGTTAAATCTATGCGCTCAACGTATAGGCTGCCGAAAATACTGCAGAACTAGGGAGTGGGAGAGGTAGACGGTACTCGGTAGGAAGGGGTAAAATCCTTTGATCTATTGATGACCACCTGTGGCGAAGGCGGTCTACCAGAACACGTTCGACGGTGAGGGATGAAAGCTGGGGGAGCAAACCGG	ASV0085	Archaea	Crenarchaeota	Nitrososphaeria	Nitrosopumilales	Nitrosopumilaceae	Candidatus_Nitrosopelagicus	1.37223	611	1.10124	450	0.984334	546	0.027132	19	0.0243873	18	0.189849	188	0.0444741	28	0.0477593	24	0.238048	275	0.207032	166	0.201316	115	0.204293	136	1.19952	726	0.507517	501	0.252689	179	0.272614	183	0.467483	475	1.82863	662	1.27587	688	1.76741	788	1.16308	471
AACCAGCACCTCAAGTGGTCAGGATGATTATTGGGCCTAAAGCATCCGTAGCCTGTTCTGTAAGTTTTCGGTTAAATCTATGCGCTCAACGTATAGGCTGTCGAAAATACTGCAGAACTAGGGAGTGGGAGAGGTAGACGGTACTCGGTAGGAAGGGGTAAAATCCTTTGATCTATCGATGACCACCTGTGGCGAAGGCGGTCTACCAGAACACGTTCGACGGTGAGGGATGAAAGCTGGGGGAGCAAACCGG	ASV0086	Archaea	Crenarchaeota	Nitrososphaeria	Nitrosopumilales	Nitrosopumilaceae	Candidatus_Nitrosopelagicus	0	0	0	0	0	0	0	0	0	0	0	0	0	0	0	0	0	0	0	0	0	0	0	0	0	0	0.0253252	25	0	0	0	0	0	0	0	0	0	0	0	0	0.148163	60
AACCAGCACCTCAAGTGGTCAGGATGATTATTGGGCCTAAAGCATCCGTAGCCTGTTCTGTAAGTTTTCGGTTAAATCTATTCGCTCAACGAATAGGCTGCCGAAAATACTGCAGAACTAGGGAGTGGGAGAGGTAGACGGTACTCGGTAGGAAGGGGTAAAATCCTTTGATCTATTGATGACCACCTGTGGCGAAGGCGGTCTACCAGAACACGTTCGACGGTGAGGGATGAAAGCTGGGGGAGCAAACCGG	ASV0087	Archaea	Crenarchaeota	Nitrososphaeria	Nitrosopumilales	Nitrosopumilaceae	Candidatus_Nitrosopelagicus	0.199883	89	0.141938	58	0.138816	77	0	0	0	0	0	0	0	0	0	0	0	0	0	0	0	0	0.0210302	14	0.100786	61	0.0172211	17	0	0	0	0	0.0373986	38	0.298326	108	0.198427	107	0.266906	119	0.0666733	27
AACCAGCACCTCAAGTGGTCAGGATGATTATTGGGCCTAAAGCATCCGTAGCCTGTTCTGTAAGTTTTCGGTTAAATCTATTCGCTCAACGTATAGGCTGCCGAAAATACTGCAGAACTAGGGAGTGGGAGAGGTAGACGGTACTCGGTAGGAAGGGGTAAAATCCTTTGATCTATTGATGACCACCTGTGGCGAAGGCGGTCTACCAGAACACGTTCGACGGTGAGGGATGAAAGCTGGGGGAGCAAACCGG	ASV0088	Archaea	Crenarchaeota	Nitrososphaeria	Nitrosopumilales	Nitrosopumilaceae	Candidatus_Nitrosopelagicus	0	0	0	0	0.0721124	40	0	0	0	0	0	0	0	0	0	0	0	0	0	0	0	0	0	0	0.0760029	46	0	0	0	0	0	0	0	0	0.132589	48	0.105704	57	0.125603	56	0.106183	43
AACCAGCACCTCAAGTGGTCAGGATGATTATTGGGCCTAAAGCATCCGTAGCCTGTTTTGTAAGTCTCCGATTAAATCCATCAACTCAAGTGATGGGCTGTCGGAGATACTGCAAAACTAGGGAGTGGGAGAGGTAGACGGTACTCGGTAGGAAGGGGTAAAATCCTTTGATCTATTGATGACCACCTGTGGCGAAGGCGGTCTACCAGAACACGTTCGACGGTGAGGGATGAAAGCTGGGGGAGCAAACCGG	ASV0089	Archaea	Crenarchaeota	Nitrososphaeria	Nitrosopumilales	Nitrosopumilaceae	Candidatus_Nitrosopelagicus	0	0	0	0	0	0	0	0	0	0	0	0	0	0	0	0	0	0	0	0	0	0	0	0	0	0	0	0	0	0	0	0	0	0	0	0	0	0	0	0	0.0567957	23
AACCAGCACCTCAAGTGGTCAGGATGATTATTGGGCCTAAAGCATCCGTAGCCTGTTTTGTTAGTCTCCGGTTAAATCCATCAACTCAAGTGATGGGCTGCCGGAGATACTGCAAAACTAGGGAGTGGGAGAGGTAGACGGTACTCGGTAGGAAGGGGTAAAATCCTTTGATCTATTGATGACCACCTGTGGCGAAGGCGGTCTACCAGAACACGTTCGACGGTGAGGGATGAAAGCTGGGGGAGCAAACCGG	ASV0093	Archaea	Crenarchaeota	Nitrososphaeria	Nitrosopumilales	Nitrosopumilaceae	Candidatus_Nitrosopelagicus	0	0	0	0	0	0	0	0	0	0	0	0	0	0	0	0	0	0	0	0	0	0	0	0	0	0	0	0	0	0	0	0	0	0	0	0	0	0	0	0	0	0
AACCAGCACCTCAAGTGGTCAGGATGTTTATTGGGCCTAAAGCATCCGTAGCCTGTTCTGTAAGTTTCCGGTTAAATCTATGCGCTCAACGTATAGGCTGCCGAAAATACTGCAGAACTAGGGAGTGGGAGAGGTAGACGGTACTCGGTAGGAAGGGGTAAAATCCTTTGATCTATCGATGACCACCTGTGGCGAAGGCGGTCTACCAGAACACGTTCGACGGTGAGGGATGAAAGCTGGGGGAGCAAACCGG	ASV0096	Archaea	Crenarchaeota	Nitrososphaeria	Nitrosopumilales	Nitrosopumilaceae	Candidatus_Nitrosopelagicus	0	0	0	0	0	0	0	0	0	0	0	0	0	0	0	0	0	0	0	0	0	0	0	0	0.0165224	10	0	0	0	0	0	0	0	0	0	0	0	0	0	0	0.0987752	40
AACCAGCACCTCAAGTGGTCAGGATGATTATTGGGCCTAAAGCATCCGTAGCCGGATCTGTAAGTTTTCGGTTAAATCTGTACGCTCAACGTACAGGCTGTCGGGAATACTGCAGATCTAGGGAGTGGGAGAGGTAGACGGTACTCGGGAGGAAGTGGTAAAATGCTTTGATCTCTCGATGACCACCTGTGGCGAAGGCGGTCTACCAGAACACGTCCGACGGTGAGGGATGAAAGCTGGGGGAGCAAACCGG	ASV0015	Archaea	Crenarchaeota	Nitrososphaeria	Nitrosopumilales	Nitrosopumilaceae	Candidatus_Nitrosopumilus	0	0	0	0	0	0	0	0	0	0	0	0	0	0	0	0	0	0	0	0	0	0	0	0	0	0	0	0	0	0	0	0	0	0	0	0	0	0	0	0	0	0
AACCAGCACCTCAAGTGGTCAGGATGATTATTGGGCCTAAAGCATCCGTAGCCGGCTCTGTAAGTTTTCGGTCAAATCTGTACGCTTAACGTACAGGCTGCCGGGAATACTGCAGAACTAGGGAGTGGGAGAGGTAGACGGTACTCGATAGGAAGGGGTAAAATCCTTTGATCTATTGATGACCACCTGTGGCGAAGGCGGTCTACCAGAACATGTCCGACGGTGAGGGATGAAAGCTGGGGGAGCAAACCGG	ASV0017	Archaea	Crenarchaeota	Nitrososphaeria	Nitrosopumilales	Nitrosopumilaceae	Candidatus_Nitrosopumilus	0	0	0	0	0	0	0	0	0	0	0	0	0	0	0	0	0	0	0	0	0	0	0	0	0	0	0	0	0	0	0	0	0	0	0	0	0	0	0	0	0.0444488	18
AACCAGCACCTCAAGTGGTCAGGATGATTATTGGGCCTAAAGCATCCGTAGCCGGCTCTGTAAGTTTTCGGTTAAATCTGTACGCTCAACGTACAGGCTGCCGGGAATACTGCAAAGCTAGGGAGTGGGAGAAGTAGACGGTACTCGGTAGGAAGTGGTAAAATGCTTTGATCTATCGATGACCACCTGTGGCGAAGGCGGTCTACTAGAACACGTCCGACGGTGAGGGATGAAAGCTGGGGGAGCAAACCGG	ASV0022	Archaea	Crenarchaeota	Nitrososphaeria	Nitrosopumilales	Nitrosopumilaceae	Candidatus_Nitrosopumilus	1.20379	536	0.988669	404	1.04202	578	0	0	0	0	0.443318	439	0	0	0.0915386	46	0.352311	407	0.521321	418	0.224074	128	0.213306	142	1.13839	689	0.802302	792	0.275276	195	0.353057	237	0.613141	623	1.47506	534	1.11824	603	1.36144	607	2.02983	822
AACCAGCACCTCAAGTGGTCAGGATGATTATTGGGCCTAAAGCATCCGTAGCCGGCTCTGTAAGTTTTCGGTTAAATCTGTACGCTCAACGTACAGGCTGCCGGGAATACTGCAAAGCTAGGGAGTGGGAGAAGTAGACGGTACTCGGTAGGAAGTGGTAAAATGCTTTGATCTATCGATGACCACCTGTGGCGAAGGCGGTCTACTAGAACATGTCCGACGGTGAGGGATGAAAGCTGGGGGAGCAAACCGG	ASV0023	Archaea	Crenarchaeota	Nitrososphaeria	Nitrosopumilales	Nitrosopumilaceae	Candidatus_Nitrosopumilus	0	0	0	0	0	0	0	0	0	0	0	0	0	0	0	0	0	0	0	0	0	0	0	0	0.090873	55	0	0	0	0	0	0	0.0472404	48	0.124303	45	0	0	0.103174	46	0	0
AACCAGCACCTCAAGTGGTCAGGATGATTATTGGGCCTAAAGCATCCGTAGCCGGCTCTGTAAGTTTTCGGTTAAATCTGTACGCTCAACGTACAGGCTGCCGGGAATACTGCAAGGCTAGGGAGTGGGAGAGGTAGACGGTACTCGGGAGGAAGGGGTAAAATCCTTTGATCTCTCGATGACCACCTGTGGCGAAGGCGGTCTACCAGAACACGTCCGACGGTGAGGGATGAAAGCTGGGGGAGCAAACCGG	ASV0024	Archaea	Crenarchaeota	Nitrososphaeria	Nitrosopumilales	Nitrosopumilaceae	Candidatus_Nitrosopumilus	0	0	0	0	0	0	0	0	0	0	0	0	0	0	0	0	0	0	0	0	0	0	0	0	0	0	0	0	0	0	0	0	0	0	0	0	0	0	0	0	0	0
AACCAGCACCTCAAGTGGTCAGGATGATTATTGGGCCTAAAGCATCCGTAGCCGGCTCTGTAAGTTTTCGGTTAAATCTGTACGCTCAACGTACAGGCTGCCGGGAATACTGCAGAACTAGGGAGTGGGAGAGGTAGACGGTACTCGGTAGGAAGTGGTAAAATGCTTTGATCTATCGATGACCACCTGTGGCGAAGGCGGTCTACCAGAACACGTCCGACGGTGAGGGATGAAAGCTGGGGGAGCAAACCGG	ASV0025	Archaea	Crenarchaeota	Nitrososphaeria	Nitrosopumilales	Nitrosopumilaceae	Candidatus_Nitrosopumilus	3.19364	1422	3.31106	1353	3.00709	1668	0.094248	66	0.154453	114	1.42185	1408	0.241431	152	0.163178	82	1.35211	1562	1.82712	1465	0.733492	419	0.684983	456	3.85963	2336	2.75741	2722	0.957113	678	1.13663	763	1.98114	2013	3.89205	1409	3.05801	1649	3.58192	1597	7.18589	2910
AACCAGCACCTCAAGTGGTCAGGATGATTATTGGGCCTAAAGCATCCGTAGCCGGCTCTGTAAGTTTTCGGTTAAATCTGTACGCTCAACGTACAGGCTGCCGGGAATACTGCAGAGCTAGGGAGTGGGAGAAGTAGACGGTACTCGGGAGGAAGTGGTAAAATGCTTTGATCTCTCGATGACCACCTGTGGCGAAGGCGGTCTACTAGAACATGTCCGACGGTGAGGGATGAAAGCTGGGGGAGCAAACCGG	ASV0027	Archaea	Crenarchaeota	Nitrososphaeria	Nitrosopumilales	Nitrosopumilaceae	Candidatus_Nitrosopumilus	0	0	0	0	0	0	0	0	0	0	0	0	0	0	0	0	0	0	0	0	0	0	0	0	0	0	0	0	0	0	0	0	0	0	0	0	0	0	0	0	0	0
AACCAGCACCTCAAGTGGTCAGGATGATTATTGGGCCTAAAGCATCCGTAGCCGGCTCTGTAAGTTTTCGGTTAAATCTGTACGCTCAACGTACAGGCTGCCGGGAATACTGCAGAGCTAGGGAGTGGGAGAAGTAGACGGTACTCGGTAGGAAGTGGTAAAATGCTTTGATCTATCGATGACCACCTGTGGCGAAGGCGGTCTACTAGAACACGTCCGACGGTGAGGGATGAAAGCTGGGGGAGCAAACCGG	ASV0028	Archaea	Crenarchaeota	Nitrososphaeria	Nitrosopumilales	Nitrosopumilaceae	Candidatus_Nitrosopumilus	0.693977	309	0.553068	226	0.461519	256	0	0	0.0650327	48	0.252459	250	0.127069	80	0	0	0.148888	172	0.261907	210	0.147049	84	0.127683	85	0.431234	261	0.30998	306	0.194811	138	0.283041	190	0.322809	328	0.494448	179	0.385728	208	0.356622	159	0.449427	182
AACCAGCACCTCAAGTGGTCAGGATGATTATTGGGCCTAAAGCATCCGTAGCCGGCTCTGTAAGTTTTCGGTTAAATCTGTACGCTCAACGTACAGGCTGCCGGGAATACTGCAGAGCTAGGGAGTGGGAGAGGTAGACGGTACTCGGAAGGAAGGGGTAAAATCCTTTGATCTTTTGATGACCACCTGTGGCGAAGGCGGTCTACCAGAACACGTCCGACGGTGAGGGATGAAAGCTGGGGGAGCAAACCGG	ASV0029	Archaea	Crenarchaeota	Nitrososphaeria	Nitrosopumilales	Nitrosopumilaceae	Candidatus_Nitrosopumilus	0	0	0	0	0	0	0	0	0	0	0.0595803	59	0	0	0	0	0	0	0.0473928	38	0.0157552	9	0.0150216	10	0	0	0.0212731	21	0	0	0.0163866	11	0.0118101	12	0	0	0	0	0	0	0	0
AACCAGCACCTCAAGTGGTCAGGATGATTATTGGGCCTAAAGCATCCGTAGCCGGCTCTGTAAGTTTTCGGTTAAATCTGTACGCTCAACGTACAGGCTGCCGGGAATACTGCAGAGCTAGGGAGTGGGAGAGGTAGACGGTACTCGGGAGGAAGTGGTAAAATGCTTTGATCTCTCGATGACCACCTGTGGCGAAGGCGGTCTACCAGAACACGTCCGACGGTGAGGGATGAAAGCTGGGGGAGCAAACCGG	ASV0030	Archaea	Crenarchaeota	Nitrososphaeria	Nitrosopumilales	Nitrosopumilaceae	Candidatus_Nitrosopumilus	0	0	0	0	0	0	0	0	0	0	0	0	0	0	0	0	0	0	0	0	0	0	0	0	0	0	0	0	0	0	0	0	0	0	0	0	0	0	0	0	0	0
AACCAGCACCTCAAGTGGTCAGGATGATTATTGGGCCTAAAGCATCCGTAGCCGGCTCTGTAAGTTTTCGGTTAAATCTGTACGCTCAACGTACAGGCTGCCGGGAATACTGCAGAGCTAGGGAGTGGGAGAGGTAGACGGTACTCGGTAGGAAGGGGTAAAATCCTTTGATCTATTGATGACCACCTGTGGCGAAGGCGGTCTACCAGAACACGTCCGACGGTGAGGGATGAAAGCTGGGGGAGCAAACCGG	ASV0031	Archaea	Crenarchaeota	Nitrososphaeria	Nitrosopumilales	Nitrosopumilaceae	Candidatus_Nitrosopumilus	0.280735	125	0.239826	98	0.191098	106	0	0	0	0	0	0	0	0	0	0	0	0	0	0	0	0	0	0	0.115657	70	0	0	0	0	0	0	0.0649555	66	0.417104	151	0.330094	178	0.354379	158	0	0
AACCAGCACCTCAAGTGGTCAGGATGATTATTGGGCCTAAAGCATCCGTAGCCGGCTCTGTAAGTTTTCGGTTAAATCTGTACGCTCAACGTACAGGCTGCCGGGAATACTGCAGGGCTAGGGAGTGGGAGAGGTAGACGGTACTCGGGAGGAAGGGGTAAAATCCTTTGATCTCTCGATGACCACCTGTGGCGAAGGCGGTCTACCAGAACACGTCCGACGGTGAGGGATGAAAGCTGGGGGAGCAAACCGG	ASV0032	Archaea	Crenarchaeota	Nitrososphaeria	Nitrosopumilales	Nitrosopumilaceae	Candidatus_Nitrosopumilus	0	0	0	0	0	0	0	0	0	0	0	0	0	0	0	0	0	0	0	0	0	0	0	0	0	0	0	0	0	0	0	0	0	0	0	0	0	0	0	0	0	0
AACCAGCACCTCAAGTGGTCAGGATGATTATTGGGCCTAAAGCATCCGTAGCCGGCTCTGTAAGTTTTCGGTTAAATCTGTACGCTCAACGTACAGGCTGCCGGTAATACTGCAGAGCTAGGGAGTGGGAGAGGTAGACGGTACTCGGGAGGAAGTGGTAAAATGCTTTGATCTCTCGATGACCACCTGTGGCGAAGGCGGTCTACCAGAACACGTCCGACGGTGAGGGATGAAAGCTGGGGGAGCAAACCGG	ASV0033	Archaea	Crenarchaeota	Nitrososphaeria	Nitrosopumilales	Nitrosopumilaceae	Candidatus_Nitrosopumilus	0	0	0	0	0	0	0	0	0	0	0	0	0	0	0	0	0	0	0	0	0	0	0	0	0	0	0	0	0	0	0	0	0	0	0	0	0	0	0	0	0	0
AACCAGCACCTCAAGTGGTCAGGATGATTATTGGGCCTAAAGCATCCGTAGCCGGCTCTGTAAGTTTTCGGTTAAATCTGTACGCTTAACGTACAGGCTGCCGGGAATACTGCAAAGCTAGGGAGTGGGAGAAGTAGACGGTACTCGGTAGGAAGTGGTAAAATGCTTTGATCTATCGATGACCACCTGTGGCGAAGGCGGTCTACTAGAACACGTCCGACGGTGAGGGATGAAAGCTGGGGGAGCAAACCGG	ASV0034	Archaea	Crenarchaeota	Nitrososphaeria	Nitrosopumilales	Nitrosopumilaceae	Candidatus_Nitrosopumilus	0.896106	399	0.753738	308	0.652617	362	0	0	0	0	0.0484721	48	0	0	0	0	0	0	0	0	0.0892795	51	0.11867	79	0.418016	253	0.0891446	88	0.138344	98	0.141521	95	0.248012	252	0.867355	314	0.752912	406	0.652686	291	0.333366	135
AACCAGCACCTCAAGTGGTCAGGATGATTATTGGGCCTAAAGCATCCGTAGCCGGCTCTGTAAGTTTTCGGTTAAATCTGTACGCTTAACGTACAGGCTGCCGGGAATACTGCAAAGCTAGGGAGTGGGAGAGGTAGACGGTACTCGGTAGGAAGTGGTAAAATGCTTTGATCTATCGATGACCACCTGTGGCGAAGGCGGTCTACCAGAACACGTCCGACGGTGAGGGATGAAAGCTGGGGGAGCAAACCGG	ASV0035	Archaea	Crenarchaeota	Nitrososphaeria	Nitrosopumilales	Nitrosopumilaceae	Candidatus_Nitrosopumilus	8.24013	3669	7.69645	3145	7.46543	4141	9.50049	6653	12.4131	9162	8.90675	8820	15.2991	9632	13.0801	6573	8.2278	9505	7.05404	5656	16.2279	9270	17.5121	11658	10.4587	6330	9.02387	8908	12.0119	8509	14.6496	9834	13.5826	13801	6.33667	2294	6.61857	3569	4.71235	2101	2.30146	932
AACCAGCACCTCAAGTGGTCAGGATGATTATTGGGCCTAAAGCATCCGTAGCCGGCTCTGTAAGTTTTCGGTTAAATCTGTACGCTTAACGTACAGGCTGCCGGGAATACTGCACAGCTAGGGAGTGGGAGAGGTAGACGGTACTCGGTAGGAAGTGGTAAAATGCTTTGATCTATCGATGACCACCTGTGGCGAAGGCGGTCTACCAGAACACGTCCGACGGTGAGGGATGAAAGCTGGGGGAGCAAACCGG	ASV0037	Archaea	Crenarchaeota	Nitrososphaeria	Nitrosopumilales	Nitrosopumilaceae	Candidatus_Nitrosopumilus	0	0	0	0	0	0	0.089964	63	0.0948394	70	0	0	0	0	0	0	0	0	0	0	0	0	0	0	0	0	0	0	0	0	0	0	0	0	0	0	0	0	0	0	0	0
AACCAGCACCTCAAGTGGTCAGGATGATTATTGGGCCTAAAGCATCCGTAGCCGGCTCTGTAAGTTTTCGGTTAAATCTGTACGCTTAACGTACAGGCTGCCGGGAATACTGCAGAACTAGGGAGTGGGAGAGGTAGACGGTACTCGGTAGGAAGGGGTAAAATCCTTTGATCTATCGATGACCACCTGTGGCGAAGGCGGTCTACCAGAACATGTCCGACGGTGAGGGATGAAAGCTGGGGGAGCAAACCGG	ASV0038	Archaea	Crenarchaeota	Nitrososphaeria	Nitrosopumilales	Nitrosopumilaceae	Candidatus_Nitrosopumilus	0	0	0	0	0	0	0	0	0	0	0	0	0	0	0	0	0	0	0	0	0	0	0	0	0	0	0	0	0	0	0	0	0	0	0.0359096	13	0	0	0	0	0.19755	80
AACCAGCACCTCAAGTGGTCAGGATGATTATTGGGCCTAAAGCATCCGTAGCCGGCTCTGTAAGTTTTCGGTTAAATCTGTACGCTTAACGTACAGGCTGCCGGGAATACTGCAGAACTAGGGAGTGGGAGAGGTAGACGGTACTCGGTAGGAAGTGGTAAAATGCTTTGATCTATCGATGACCACCTGTGGCGAAGGCGGTCTACCAGAACACGTCCGACGGTGAGGGATGAAAGCTGGGGGAGCAAACCGG	ASV0039	Archaea	Crenarchaeota	Nitrososphaeria	Nitrosopumilales	Nitrosopumilaceae	Candidatus_Nitrosopumilus	0	0	0	0	0	0	0.172788	121	0.242518	179	0.128249	127	0.282728	178	0.236806	119	0.141097	163	0.0947855	76	0.260836	149	0.291418	194	0.17018	103	0.119535	118	0.231514	164	0.238351	160	0.200772	204	0	0	0	0	0	0	0	0
AACCAGCACCTCAAGTGGTCAGGATGATTATTGGGCCTAAAGCATCCGTAGCCGGCTCTGTAAGTTTTCGGTTAAATCTGTACGCTTAACGTACAGGCTGCCGGGAATACTGCAGAGCTAGGGAGTGGGAGAAGTAGACGGTACTCGGGAGGAAGTGGTAAAATGCTTTGATCTCTCGATGACCACCTGTGGCGAAGGCGGTCTACTAGAACACGTCCGACGGTGAGGGATGAAAGCTGGGGGAGCAAACCGG	ASV0040	Archaea	Crenarchaeota	Nitrososphaeria	Nitrosopumilales	Nitrosopumilaceae	Candidatus_Nitrosopumilus	0	0	0	0	0	0	0	0	0	0	0.0161574	16	0	0	0	0	0.0346251	40	0	0	0	0	0	0	0.0809596	49	0.101301	100	0	0	0.0253248	17	0.0364145	37	0.0607701	22	0.0389437	21	0.0628014	28	0.654386	265
AACCAGCACCTCAAGTGGTCAGGATGATTATTGGGCCTAAAGCATCCGTAGCCGGCTCTGTAAGTTTTCGGTTAAATCTGTACGCTTAACGTACAGGCTGCCGGGAATACTGCAGAGCTAGGGAGTGGGAGAAGTAGACGGTACTCGGTAGGAAGTGGTAAAATGCTTTGATCTATCGATGACCACCTGTGGCGAAGGCGGTCTACTAGAACACGTCCGACGGTGAGGGATGAAAGCTGGGGGAGCAAACCGG	ASV0041	Archaea	Crenarchaeota	Nitrososphaeria	Nitrosopumilales	Nitrosopumilaceae	Candidatus_Nitrosopumilus	0.660288	294	0.63872	261	0.589518	327	0.045696	32	0.0609682	45	0.24337	241	0.0810064	51	0	0	0.163604	189	0.200796	161	0.105035	60	0.154722	103	0.485758	294	0.234005	231	0.151049	107	0.210046	141	0.270648	275	0.544169	197	0.500705	270	0.473253	211	0.19755	80
AACCAGCACCTCAAGTGGTCAGGATGATTATTGGGCCTAAAGCATCCGTAGCCGGCTCTGTAAGTTTTCGGTTAAATCTGTACGCTTAACGTACAGGCTGCCGGGAATACTGCAGAGCTAGGGAGTGGGAGAGGTAGACGGTACTCGATAGGAAGTGGTAAAATGCTTTGATCTATCGATGACCACCTGTGGCGAAGGCGGTCTACCAGAACACGTCCGACGGTGAGGGATGAAAGCTGGGGGAGCAAACCGG	ASV0042	Archaea	Crenarchaeota	Nitrososphaeria	Nitrosopumilales	Nitrosopumilaceae	Candidatus_Nitrosopumilus	0	0	0	0	0	0	0	0	0	0	0	0	0	0	0	0	0	0	0	0	0	0	0	0	0	0	0.105353	104	0	0	0	0	0	0	0	0	0	0	0	0	0.187673	76
AACCAGCACCTCAAGTGGTCAGGATGATTATTGGGCCTAAAGCATCCGTAGCCGGCTCTGTAAGTTTTCGGTTAAATCTGTACGCTTAACGTACAGGCTGCCGGGAATACTGCAGAGCTAGGGAGTGGGAGAGGTAGACGGTACTCGGGAGGAAGTGGTAAAATGCTTTGATCTCTCGATGACCACCTGTGGCGAAGGCGGTCTACCAGAACACGTCCGACGGTGAGGGATGAAAGCTGGGGGAGCAAACCGG	ASV0043	Archaea	Crenarchaeota	Nitrososphaeria	Nitrosopumilales	Nitrosopumilaceae	Candidatus_Nitrosopumilus	0	0	0	0	0	0	0	0	0	0	0	0	0	0	0	0	0	0	0	0	0	0	0	0	0	0	0	0	0	0	0	0	0	0	0	0	0	0	0	0	0	0
AACCAGCACCTCAAGTGGTCAGGATGATTATTGGGCCTAAAGCATCCGTAGCCGGCTCTGTAAGTTTTCGGTTAAATCTGTACGCTTAACGTACAGGCTGCCGGGAATACTGCAGAGCTAGGGAGTGGGAGAGGTAGACGGTACTCGGTAGGAAGGGGTAAAATCCTTTGATCTATTGATGACCACCTGTGGCGAAGGCGGTCTACCAGAACACGTCCGACGGTGAGGGATGAAAGCTGGGGGAGCAAACCGG	ASV0044	Archaea	Crenarchaeota	Nitrososphaeria	Nitrosopumilales	Nitrosopumilaceae	Candidatus_Nitrosopumilus	0.422225	188	0.308347	126	0.380393	211	0	0	0	0	0.079777	79	0	0	0	0	0.0259689	30	0.0261907	21	0.0997829	57	0.0781121	52	0.23627	143	0.0800276	79	0.081877	58	0.0983196	66	0.118101	120	0.345285	125	0.313404	169	0.273635	122	0.101245	41
AACCAGCACCTCAAGTGGTCAGGATGATTATTGGGCCTAAAGCATCCGTAGCCGGCTCTGTAAGTTTTCGGTTAAATCTGTACGCTTAACGTACAGGCTGCCGGGAATACTGCAGAGCTAGGGAGTGGGAGAGGTAGACGGTACTCGGTAGGAAGTGGTAAAATGCTTTGATCTATCGATGACCACCTGTGGCGAAGGCGGTCTACCAGAACACGTCCGACGGTGAGGGATGAAAGCTGGGGGAGCAAACCGG	ASV0045	Archaea	Crenarchaeota	Nitrososphaeria	Nitrosopumilales	Nitrosopumilaceae	Candidatus_Nitrosopumilus	4.71185	2098	4.0648	1661	4.1086	2279	13.2133	9253	17.7715	13117	10.4508	10349	16.3585	10299	13.4622	6765	6.69131	7730	8.60678	6901	11.8567	6773	13.1439	8750	5.81092	3517	9.33891	9219	8.25263	5846	10.4666	7026	8.24345	8376	2.20154	797	2.31251	1247	1.68218	750	0.777855	315
AACCAGCACCTCAAGTGGTCAGGATGATTATTGGGCCTAAAGCATCCGTAGCCGGCTCTGTAAGTTTTCGGTTAAATCTGTACGCTTAACGTACAGGCTGCCGGGAATACTGCATAGCTAGGGAGTGGGAGAGGTAGACGGTACTCGGTAGGAAGGGGTAAAATCCTTTGATCTATCGATGACCACCTGTGGCGAAGGCGGTCTACCAGAACACGTCCGACGGTGAGGGATGAAAGCTGGGGGAGCAAACCGG	ASV0046	Archaea	Crenarchaeota	Nitrososphaeria	Nitrosopumilales	Nitrosopumilaceae	Candidatus_Nitrosopumilus	0	0	0	0	0	0	0	0	0	0	0	0	0	0	0	0	0	0	0	0	0	0	0	0	0	0	0	0	0	0	0	0	0	0	0	0	0	0	0	0	0	0
AACCAGCACCTCAAGTGGTCAGGATGATTATTGGGCCTAAAGCATCCGTAGCCGGCTCTGTAAGTTTTCGGTTAAATCTGTACGCTTAACGTACAGGCTGCCGGGAATACTGCATAGCTAGGGAGTGGGAGAGGTAGACGGTACTCGGTAGGAAGTGGTAAAATGCTTTGATCTATCGATGACCACCTGTGGCGAAGGCGGTCTACCAGAACATGTCCGACGGTGAGGGATGAAAGCTGGGGGAGCAAACCGG	ASV0047	Archaea	Crenarchaeota	Nitrososphaeria	Nitrosopumilales	Nitrosopumilaceae	Candidatus_Nitrosopumilus	0	0	0	0	0	0	0	0	0	0	0	0	0	0	0	0	0	0	0	0	0	0	0	0	0	0	0	0	0	0	0	0	0	0	0	0	0	0	0	0	0	0
AACCAGCACCTCAAGTGGTCAGGATGATTATTGGGCCTAAAGCATCCGTAGCCGGCTCTGTAAGTTTTCGGTTAAATCTGTATGCTTAACATACAGGCTGCCGGGAATACTGCAGAGCTAGGGAGTGGGAGAAGTAGACGGTACTCGGGAGGAAGTGGTAAAATGCTTTGATCTCTCGATGACCACCTGTGGCGAAGGCGGTCTACTAGAACACGTCCGACGGTGAGGGATGAAAGCTGGGGGAGCAAACCGG	ASV0048	Archaea	Crenarchaeota	Nitrososphaeria	Nitrosopumilales	Nitrosopumilaceae	Candidatus_Nitrosopumilus	0	0	0	0	0	0	0	0	0	0	0	0	0	0	0	0	0	0	0	0	0	0	0	0	0	0	0	0	0	0	0	0	0	0	0	0	0	0	0	0	0	0
AACCAGCACCTCAAGTGGTCAGGATGATTATTGGGCCTAAAGCATCCGTAGCCGGTCCTGTAAGTTTTCGGTTAAATCTGTACGCTTAACGTACAGGCTGCCGGAAATACTGCAGGACTAGGGAGTGGGAGAGGTAGACGGTACTCGGGAGGAAGGGGTAAAATCCTTTGATCTCTCGATGACCACCTGTGGCGAAGGCGGTCTACCAGAACACGTCCGACGGTGAGGGATGAAAGTTGGGGGAGCAAACCGG	ASV0057	Archaea	Crenarchaeota	Nitrososphaeria	Nitrosopumilales	Nitrosopumilaceae	Candidatus_Nitrosopumilus	0	0	0	0	0	0	0	0	0	0	0	0	0	0	0	0	0	0	0	0	0	0	0	0	0	0	0	0	0	0	0	0	0	0	0	0	0	0	0	0	0	0
AACCAGCACCTCAAGTGGTCAGGATGATTATTGGGCCTAAAGCATCCGTAGCCGGTTCTGTAAGTTTTCGGTTAAATCTGTACGCTCAACGTACAGGCTGCCGGGAATACTGCAGAACTAGGGAGTGGGAGAGGTAGACGGTACTCGGTAGGAAGTGGTAAAATGCTTTGATCTATCGATGACCACCTGTGGCGAAGGCGGTCTACCAGAACACGTCCGACGGTGAGGGATGAAAGCTGGGGGAGCAAACCGG	ASV0058	Archaea	Crenarchaeota	Nitrososphaeria	Nitrosopumilales	Nitrosopumilaceae	Candidatus_Nitrosopumilus	0	0	0	0	0	0	0	0	0	0	0	0	0	0	0	0	0	0	0	0	0	0	0	0	0	0	0	0	0	0	0	0	0	0	0	0	0	0	0	0	0	0
AACCAGCACCTCAAGTGGTCAGGATGATTATTGGGCCTAAAGCATCCGTAGCCTGATCTGTAAGTTTTCGGTTAAATCTGTACGCTCAACGTACAGGCTGCCGGGAATACTGCAGATCTAGGGAGTGGGAGAGGTAGACGGTACTCGGGAGGAAGTGGTAAAATGCTTTGATCTCTCGATGACCACCTGTGGCGAAGGCGGTCTACCAGAACACGTCCGACGGTGAGGGATGAAAGCTGGGGGAGCAAACCGG	ASV0059	Archaea	Crenarchaeota	Nitrososphaeria	Nitrosopumilales	Nitrosopumilaceae	Candidatus_Nitrosopumilus	0	0	0	0	0	0	0	0	0	0	0	0	0	0	0	0	0	0	0.021202	17	0	0	0	0	0	0	0.0334292	33	0	0	0	0	0	0	0	0	0	0	0	0	0	0
AACCAGCACCTCAAGTGGTCAGGATGATTATTGGGCCTAAAGCATCCGTAGCCTGCCCTGTAAGTTTTCGGTTAAATCTGTATGCTCAACATACAGGCCGCCGGGAATACTGCAGGGCTAGGGAGTGGGAGAGGTAGACGGTACTCGGGAGGAAGTGGTAAAATGCTTTGATCTCTCGATGACCACCTGTGGCGAAGGCGGTCTACCAGAACACGTCCGACGGTGAGGGATGAAAGCTGGGGGAGCAAACCGG	ASV0060	Archaea	Crenarchaeota	Nitrososphaeria	Nitrosopumilales	Nitrosopumilaceae	Candidatus_Nitrosopumilus	0	0	0	0	0	0	0	0	0	0	0	0	0	0	0	0	0	0	0	0	0	0	0	0	0	0	0	0	0	0	0	0	0	0	0	0	0	0	0	0	0	0
AACCAGCACCTCAAGTGGTCAGGATGATTATTGGGCCTAAAGCATCCGTAGCCTGCTCTGTAAGTTTTCGGTTAAATCTGTATGCTCAACATACAGGCCGCCGGGAATACTGCAGAGCTAGGGAGTGGGAGAGGTAGACGGTACTCGGGAGGAAGTGGTAAAATGCTTTGATCTCTCGATGACCACCTGTGGCGAAGGCGGTCTACCAGAACACGTCCGACGGTGAGGGATGAAAGCTGGGGGAGCAAACCGG	ASV0061	Archaea	Crenarchaeota	Nitrososphaeria	Nitrosopumilales	Nitrosopumilaceae	Candidatus_Nitrosopumilus	0	0	0	0	0	0	0	0	0	0	0	0	0	0	0	0	0	0	0	0	0	0	0	0	0	0	0	0	0	0	0	0	0	0	0	0	0	0	0	0	1.31124	531
AACCAGCACCTCAAGTGGTCAGGATGATTATTGGGCCTAAAGCATCCGTAGCCTGCTCTGTAAGTTTTCGGTTAAATCTGTATGCTCAACATACAGGCCGCCGGGAATACTGCAGATCTAGGGAGTGGGAGAGGTAGACGGTACTCGGGAGGAAGTGGTAAAATGCTTTGATCTCTCGATGACCACCTGTGGCGAAGGCGGTCTACCAGAACACGTCCGACGGTGAGGGATGAAAGCTGGGGGAGCAAACCGG	ASV0062	Archaea	Crenarchaeota	Nitrososphaeria	Nitrosopumilales	Nitrosopumilaceae	Candidatus_Nitrosopumilus	0	0	0	0	0	0	0	0	0	0	0	0	0	0	0	0	0	0	0	0	0	0	0	0	0	0	0	0	0	0	0	0	0	0	0	0	0	0	0	0	0	0
AACCAGCACCTCAAGTGGTCAGGATGATTATTGGGCCTAAAGCATCCGTAGCCTGCTCTGTAAGTTTTCGGTTAAATCTGTATGCTCAACATACAGGCCGCCGGGAATACTGCAGGGCTAGGGAGTGGGAGAGGTAGACGGTACTCGGGAGGAAGTGGTAAAATGCTTTGATCTCTCGATGACCACCTGTGGCGAAGGCGGTCTACCAGAACACGTCCGACGGTGAGGGATGAAAGCTGGGGGAGCAAACCGG	ASV0063	Archaea	Crenarchaeota	Nitrososphaeria	Nitrosopumilales	Nitrosopumilaceae	Candidatus_Nitrosopumilus	0	0	0	0	0	0	0	0	0	0	0	0	0	0	0	0	0	0	0	0	0	0	0	0	0	0	0	0	0	0	0	0	0	0	0	0	0	0	0	0	0	0
AACCAGCACCTCAAGTGGTCAGGATGATTATTGGGCCTAAAGCATCCGTAGCCTGCTCTGTAAGTTTTCGGTTAAATCTGTATGCTCAACATACAGGCCGTCGGGAATACTGCAGAGCTAGGGAGTGGGAGAGGTAGACGGTACTCGGGAGGAAGTGGTAAAATGCTTTGATCTCTCGATGACCACCTGTGGCGAAGGCGGTCTACCAGAACACGTCCGACGGTGAGGGATGAAAGCTGGGGGAGCAAACCGG	ASV0064	Archaea	Crenarchaeota	Nitrososphaeria	Nitrosopumilales	Nitrosopumilaceae	Candidatus_Nitrosopumilus	0	0	0	0	0	0	0	0	0	0	0	0	0	0	0	0	0	0	0	0	0	0	0	0	0	0	0	0	0	0	0	0	0	0	0	0	0	0	0	0	0.140755	57
AACCAGCACCTCAAGTGGTCAGGATGATTATTGGGCCTAAAGCATCCGTAGCCTGCTTTGCCAGTTTTCGGTTAAATCCATACGCTTAACGTATGGGCTGCCGGAAATACTACAAAGCTAGGGAGTGGGAGAGGTAGACGGTACTCGGGAGGAAGTGGTAAAATGCTTTGATCTCTCGATGACCACCTGTGGCGAAGGCGGTCTACCAGAACACGTCCGACGGTGAGGGATGAAAGCTGGGGGAGCAAACCGG	ASV0065	Archaea	Crenarchaeota	Nitrososphaeria	Nitrosopumilales	Nitrosopumilaceae	Candidatus_Nitrosopumilus	0	0	0	0	0	0	0	0	0	0	0	0	0	0	0	0	0	0	0	0	0	0	0	0	0	0	0	0	0	0	0	0	0	0	0	0	0	0	0	0	0	0
AACCAGCACCTCAAGTGGTCAGGATGATTATTGGGCCTAAAGCATCCGTAGCCTGCTTTGCCAGTTTTCGGTTAAATCCATACGCTTAACGTATGGGCTGCCGGAAATACTACAAAGCTAGGGAGTGGGAGAGGTAGACGGTACTCGGTAGGAAGGGGTAAAATCCTTTGATCTATTGATGACCACCTGTGGCGAAGGCGGTCTACCAGAACACGTCCGACGGTGAGGGATGAAAGCTGGGGGAGCAAACCGG	ASV0066	Archaea	Crenarchaeota	Nitrososphaeria	Nitrosopumilales	Nitrosopumilaceae	Candidatus_Nitrosopumilus	0	0	0	0	0	0	0	0	0	0	0	0	0	0	0	0	0	0	0	0	0	0	0	0	0	0	0	0	0	0	0	0	0	0	0	0	0	0	0	0	0	0
AACCAGCACCTCAAGTGGTCAGGATGATTATTGGGCCTAAAGCATCCGTAGCCTGCTTTGTAAGTTTTCGGTTAAATCCATACGCTCAACGTATGGGCTGCCGGGAATACTGCAAAGCTAGGGAGTGGGAGAGGTAGACGGTACTCGGTAGGAAGGGGTAAAATCCTTTGATCTATTGATGACCACCTGTGGCGAAGGCGGTCTACCAGAACACGTCCGACGGTGAGGGATGAAAGCTGGGGGAGCAAACCGG	ASV0068	Archaea	Crenarchaeota	Nitrososphaeria	Nitrosopumilales	Nitrosopumilaceae	Candidatus_Nitrosopumilus	0	0	0	0	0	0	0	0	0	0	0.0595803	59	0	0	0	0	0	0	0.139684	112	0	0	0	0	0	0	0.0607804	60	0	0	0	0	0	0	0	0	0	0	0	0	0.0864283	35
AACCAGCACCTCAAGTGGTCAGGATGATTATTGGGCCTAAAGCATCCGTAGCCTGCTTTGTAAGTTTTCGGTTAAATCCATACGCTCAACGTATGGGCTGCCGGGAATACTGCACAGCTAGGGAGTGGGAGAGGTAGACGGTACTCGGTAGGAAGGGGTAAAATCCTTTGATCTATCGATGACCACCTGTGGCGAAGGCGGTCTACCAGAACACGTCCGACGGTGAGGGATGAAAGCTGGGGGAGCAAACCGG	ASV0069	Archaea	Crenarchaeota	Nitrososphaeria	Nitrosopumilales	Nitrosopumilaceae	Candidatus_Nitrosopumilus	0	0	0	0	0	0	0	0	0	0	0	0	0	0	0	0	0	0	0.0224492	18	0	0	0	0	0	0	0	0	0	0	0	0	0	0	0	0	0	0	0	0	0	0
AACCAGCACCTCAAGTGGTCAGGATGATTATTGGGCCTAAAGCATCCGTAGCCTGCTTTGTAAGTTTTCGGTTAAATCCATACGCTTAACGTATGGGCCGCCGGGAATACTGCAAAGCTAGGGAGTGGGAGAGGTAGACGGTACTCGGTAGGAAGGGGTAAAATCCTTTGATCTATCGATGACCACCTGTGGCGAAGGCGGTCTACCAGAACACGTCCGACGGTGAGGGATGAAAGCTGGGGGAGCAAACCGG	ASV0070	Archaea	Crenarchaeota	Nitrososphaeria	Nitrosopumilales	Nitrosopumilaceae	Candidatus_Nitrosopumilus	0	0	0	0	0	0	0	0	0	0	0	0	0	0	0	0	0	0	0	0	0	0	0	0	0	0	0	0	0	0	0	0	0	0	0	0	0	0	0	0	0	0
AACCAGCACCTCAAGTGGTCAGGATGATTATTGGGCCTAAAGCATCCGTAGCCTGCTTTGTAAGTTTTCGGTTAAATCCATACGCTTAACGTATGGGCTGCCGGGAATACTGCACAGCTAGGGAGTGGGAGAGGTAGACGGTACTCGGTAGGAAGGGGTAAAATCCTTTGATCTATCGATGACCACCTGTGGCGAAGGCGGTCTACCAGAACACGTCCGACGGTGAGGGATGAAAGCTGGGGGAGCAAACCGG	ASV0071	Archaea	Crenarchaeota	Nitrososphaeria	Nitrosopumilales	Nitrosopumilaceae	Candidatus_Nitrosopumilus	0	0	0.0293664	12	0.0180281	10	0	0	0	0	0.0302951	30	0	0	0	0	0	0	0	0	0	0	0	0	0	0	0	0	0	0	0	0	0.0275569	28	0	0	0	0	0	0	0	0
AACCAGCACCTCAAGTGGTCAGGATGATTATTGGGCCTAAAGCATCCGTAGCCTGTTTTGTCAGTTTTCGGTTAAATCCATACGCTCAACGTATGGGCTGCCGGAAATACTGCAAAACTAGGGAGTGGGAGAGGTAGACGGTACTCGGGAGGAAGGGGTAAAATCCTTTGATCTCTCGATGACCACCTGTGGCGAAGGCGGTCTACCAGAACACGTCCGACGGTGAGGGATGAAAGCTGGGGGAGCAAACCGG	ASV0092	Archaea	Crenarchaeota	Nitrososphaeria	Nitrosopumilales	Nitrosopumilaceae	Candidatus_Nitrosopumilus	0	0	0	0	0	0	0	0	0	0	0	0	0	0	0	0	0	0	0	0	0	0	0	0	0	0	0	0	0	0	0	0	0	0	0	0	0	0	0	0	0	0
AACCAGCACCTCAAGTGGTCAGGAGGATTATTGGGCCTAAAGCATCCGTAGCCGGCTCTGTAAGTTTTCGGTTAAATCCATGTGCTCAACACATGGGCTGCCGAAAATACTGCATAGCTAGGGAGTGGGAGAGGTAGACGGTACTCGGTAGGAAGGGGTAAAATCCTTTGATCTATCGATGACCACCTGTGGCGAAGGCGGTCTACCAGAACACGTTCGACGGTGAGGGATGAAAGCTGGGGGAGCAAACCGG	ASV0001	Archaea	Crenarchaeota	Nitrososphaeria	Nitrosopumilales	Nitrosopumilaceae	Nitrosopumilaceae	0	0	0	0	0	0	0	0	0	0	0	0	0	0	0	0	0	0	0	0	0	0	0	0	0	0	0	0	0	0	0	0	0	0	0	0	0	0	0	0	0.138285	56
AACCAGCACCTCAAGTGGTCAGGAGGATTATTGGGCCTAAAGCATCCGTAGCCGGCTCTGTAAGTTTTCGGTTAAATCCATGTGCTCAACGCATGGGCTGCCGAAAATACTGCATAGCTAGGGAGTGGGAGAGGTAGACGGTACTCAGTAGGAAGGGGTAAAATCCTTTGATCTATTGATGACCACCTGTGGCGAAGGCGGTCTACCAGAACACGTTCGACGGTGAGGGATGAAAGCTGGGGGAGCAAACCGG	ASV0002	Archaea	Crenarchaeota	Nitrososphaeria	Nitrosopumilales	Nitrosopumilaceae	Nitrosopumilaceae	0	0	0	0	0	0	0	0	0	0	0	0	0	0	0	0	0	0	0	0	0	0	0	0	0	0	0	0	0	0	0	0	0	0	0	0	0	0	0	0	0.977874	396
AACCAGCACCTCAAGTGGTCAGGAGGATTATTGGGCCTAAAGCATCCGTAGCCGGCTCTGTAAGTTTTCGGTTAAATCCATGTGCTCAACGCATGGGCTGCCGAAAATACTGCATAGCTAGGGAGTGGGAGAGGTAGACGGTACTCGGTAGGAAGGGGTAAAATCCTTTGATCTATCGATGACCACCTGTGGCGAAGGCGGTCTACCAGAACACGTTCGACGGTGAGGGATGAAAGCTGGGGGAGCAAACCGG	ASV0003	Archaea	Crenarchaeota	Nitrososphaeria	Nitrosopumilales	Nitrosopumilaceae	Nitrosopumilaceae	0	0	0	0	0	0	0	0	0	0	0	0	0	0	0	0	0.0164469	19	0	0	0	0	0	0	0.0462626	28	0.0334292	33	0	0	0.00893815	6	0.0236202	24	0.127065	46	0.0686151	37	0.0942021	42	3.30403	1338
AACCAGCACCTCAAGTGGTCAGGAGGATTATTGGGCCTAAAGCATCCGTAGCCGGCTCTGTAAGTTTTCGGTTAAATCCATGTGCTCAACGCATGGGCTGTCGAAAATACTGCATAGCTAGGGAGTGGGAGAGGTAGACGGTACTCGGTAGGAAGGGGTAAAATCCTTTGATCTATCGATGACCACCTGTGGCGAAGGCGGTCTACCAGAACACGTTCGACGGTGAGGGATGAAAGCTGGGGGAGCAAACCGG	ASV0004	Archaea	Crenarchaeota	Nitrososphaeria	Nitrosopumilales	Nitrosopumilaceae	Nitrosopumilaceae	0	0	0	0	0	0	0	0	0	0	0	0	0	0	0	0	0	0	0	0	0	0	0	0	0	0	0	0	0	0	0	0	0	0	0	0	0	0	0	0	0	0
AACCAGCACCTCAAGTGGTCAGGAGGATTATTGGGCCTAAAGCATCCGTAGCCGGCTCTGTAAGTTTTCGGTTAAATCTATATGCTCAACATATAGGCTGCCGAAAATACTGCACAGCTAGGGAATGGGAGAGGTAGACGGTACTCGGTAGGAAGGGGTAAAATCCTTTGATCTATCGATGACCACCTGTGGCGAAGGCGGTCTACCAGAACATGTTCGACGGTGAGGGATGAAAGCTGGGGGAGCAAACCGG	ASV0005	Archaea	Crenarchaeota	Nitrososphaeria	Nitrosopumilales	Nitrosopumilaceae	Nitrosopumilaceae	0	0	0	0	0	0	0	0	0	0	0	0	0	0	0	0	0	0	0	0	0	0	0	0	0	0	0	0	0	0	0	0	0	0	0	0	0	0	0	0	0.241999	98
AACCAGCACCTCAAGTGGTCAGGAGGATTATTGGGCCTAAAGCATCCGTAGCCGGCTCTGTTAGTTTTCGGTTAAATCTATGTGCTCAACGCATGGGCTGCCGAAAATACTGCAGAGCTAGGGAGTGGGAGAGGTAGACGGTACTCGGTAGGAAGGGGTAAAATCCTTTGATCTATCGATGACCACCTGTGGCGAAGGCGGTCTACCAGAACACGTTCGACGGTGAGGGATGAAAGCTGGGGGAGCAAACCGG	ASV0006	Archaea	Crenarchaeota	Nitrososphaeria	Nitrosopumilales	Nitrosopumilaceae	Nitrosopumilaceae	0	0	0	0	0	0	0	0	0	0	0	0	0	0	0	0	0	0	0	0	0	0	0	0	0	0	0	0	0	0	0	0	0	0	0	0	0	0	0	0	0	0
AACCAGCACCTCAAGTGGTCAGGAGGATTATTGGGCCTAAAGCATCCGTAGCCTGCTCTGTAAGTTTCCGGTTAAATCCATTAGCTCAACTAATGGCCTGCCGGAAATACTGCAGAGCTAGGAAGTGGGAGAGGTAGACGGTACTCGGTAGGAAGGGGTAAAATCCTTTGATCTATTGATGACCACCTGTGGCGAAGGCGGTCTACCAGAACACGTTCGACGGTGAGGGATGAAAGCTGGGGGAGCAAACCGG	ASV0007	Archaea	Crenarchaeota	Nitrososphaeria	Nitrosopumilales	Nitrosopumilaceae	Nitrosopumilaceae	0	0	0	0	0	0	0	0	0	0	0	0	0	0	0	0	0	0	0.00997743	8	0	0	0	0	0	0	0	0	0	0	0	0	0	0	0	0	0	0	0	0	0	0
AACCAGCACCTCAAGTGGTCAGGAGGATTATTGGGCCTAAAGCATCCGTAGCCTGCTCTGTAAGTTTTCGGTTAAATCCATCAGCTCAACTGATGGGCCGCCGAAAAAACTGCAAAGCTAGGGAGTGGGAGAGGTAGACGGTACTCGATAGGAAGGGGTAAAATCCTTTGATCTATTGATGACCCCCTGTGGCGAAGGCGGTCTACCAGAACACGTTCGACGGTGAGGGATGAAAGCTGGGGGAGCAAACCGG	ASV0008	Archaea	Crenarchaeota	Nitrososphaeria	Nitrosopumilales	Nitrosopumilaceae	Nitrosopumilaceae	0	0	0	0	0	0	0	0	0	0	0	0	0	0	0	0	0	0	0.0112246	9	0	0	0	0	0	0	0	0	0	0	0	0	0	0	0	0	0	0	0	0	0	0
AACCAGCACCTCAAGTGGTCAGGAGGATTATTGGGCCTAAAGCATCCGTAGCCTGCTCTGTAAGTTTTCGGTTAAATCTATATGCTCAACGTATAGGCTGCCGAAAATACTGCAGTGCTAGGAAGTGGGAGAGGTAGACGGTACTTGATAGGAAGGGGTAAAATCCTTTGATCTATCGATGACCACCTGTGGCGAAGGCGGTCTACCAGAACACGTTCGACGGTGAGGGATGAAAGCTGGGGGAGCAAACCGG	ASV0009	Archaea	Crenarchaeota	Nitrososphaeria	Nitrosopumilales	Nitrosopumilaceae	Nitrosopumilaceae	0	0	0	0	0	0	0	0	0	0	0	0	0	0	0	0	0	0	0	0	0	0	0	0	0	0	0	0	0	0	0	0	0	0	0	0	0	0	0	0	0	0
AACCAGCACCTCAAGTGGTCAGGAGGATTATTGGGCCTAAAGCATCCGTAGCCTGTTCTATAAGTTTGCGGTTAAATCTATACGCTCAACGTATAGGCCGCCGTAAATACTGTAGAACTAGGGAGTGGGAGAGGTAGACGGTACTCAGTAGGAAGGGGTAAAATCCTTTGATCTATTGATGACCACCTGTGGCGAAGGCGGTCTACCAGAACACGTTCGACGGTGAGGGATGAAAGCTGGGGGAGCAAACCGG	ASV0010	Archaea	Crenarchaeota	Nitrososphaeria	Nitrosopumilales	Nitrosopumilaceae	Nitrosopumilaceae	0	0	0	0	0	0	0	0	0	0	0	0	0	0	0	0	0	0	0	0	0	0	0	0	0	0	0	0	0	0	0	0	0	0	0	0	0	0	0	0	0	0
AACCAGCACCTCAAGTGGTCAGGAGGATTATTGGGCCTAAAGCATCCGTAGCCTGTTCTATAAGTTTGCGGTTAAATCTATACGCTCAACGTATAGGCTGCCGTAAATACTGTAGAACTAGGGAGTGGGAGAGGTAGACGGTACTCGATAGGAAGGGGTAAAATCCTTTGATCTATTGATGACCACCTGTGGCGAAGGCGGTCTACCAGAACACGTTCGACGGTGAGGGATGAAAGCTGGGGGAGCAAACCGG	ASV0011	Archaea	Crenarchaeota	Nitrososphaeria	Nitrosopumilales	Nitrosopumilaceae	Nitrosopumilaceae	0	0	0	0	0	0	0	0	0	0	0	0	0	0	0	0	0	0	0	0	0	0	0	0	0	0	0	0	0	0	0	0	0	0	0	0	0	0	0	0	0.291387	118
AACCAGCACCTCAAGTGGTCAGGAGGATTATTGGGCCTAAAGCATCCGTAGCCTGTTCTATAAGTTTGCGGTTAAATCTATACGCTTAACGTATAGGCTGCCGTAAATACTGTAGAACTAGGGAGTGGGAGAGGTAGACGGTACTCGATAGGAAGGGGTAAAATCCTTTGATCTATTGATGACCACCTGTGGCGAAGGCGGTCTACCAGAACACGTTCGACGGTGAGGGATGAAAGCTGGGGGAGCAAACCGG	ASV0012	Archaea	Crenarchaeota	Nitrososphaeria	Nitrosopumilales	Nitrosopumilaceae	Nitrosopumilaceae	0	0	0	0	0	0	0	0	0	0	0	0	0	0	0	0	0	0	0	0	0	0	0	0	0	0	0	0	0	0	0	0	0	0	0	0	0	0	0	0	0.167918	68
AACCAGCACCTCAAGTGGTCAGGATGATTATTGGGCCTAAAGCATCCGTAGCCGGCCTTGTAAGTTTTCGGTTAAATCCATGTGCTCAACGCATGGGCTGCCGAAAATACTGCATGGCTAGGGAGTGGGAGAGGTAGACGGTACTCAGTAGGAAGGGGTAAAATCCTTTGATCTATTGATGACCACCTGTGGCGAAGGCGGTCTACCAGAACACGTTCGACGGTGAGGGATGAAAGCTGGGGGAGCAAACCGG	ASV0016	Archaea	Crenarchaeota	Nitrososphaeria	Nitrosopumilales	Nitrosopumilaceae	Nitrosopumilaceae	0	0	0	0	0	0	0	0	0	0	0	0	0	0	0	0	0	0	0	0	0	0	0	0	0	0	0	0	0	0	0	0	0	0	0	0	0	0	0	0	0	0
AACCAGCACCTCAAGTGGTCAGGATGATTATTGGGCCTAAAGCATCCGTAGCCGGCTCTGTAAGTTTTCGGTTAAATCCATACGCTCAACGTATGGGCTGCCGAAAATACTGCAGAGATAGGGAGTGGGAGAGGTAGACGGTACTCGGTAGGAAGGGGTAAAATCCTTTGATCTATCGATGACCACCTGTGGCGAAGGCGGTCTACCAGAACACGTTCGACGGTGAGGGATGAAAGCTGGGGGAGCAAACCGG	ASV0018	Archaea	Crenarchaeota	Nitrososphaeria	Nitrosopumilales	Nitrosopumilaceae	Nitrosopumilaceae	0	0	0	0	0	0	0	0	0	0	0	0	0	0	0	0	0	0	0	0	0	0	0	0	0	0	0	0	0	0	0	0	0	0	0	0	0.0315259	17	0.0538298	24	1.07912	437
AACCAGCACCTCAAGTGGTCAGGATGATTATTGGGCCTAAAGCATCCGTAGCCGGCTCTGTAAGTTTTCGGTTAAATCTATGCGCTCAACGTATGGGCTGCCGAAAATACTGCAGAGATAGGGAGTGGGAGAGGTAGACGGTACTCGGTAGGAAGGGGTAAAATCCTTTGATCTATCGATGACCACCTGTGGCGAAGGCGGTCTACCAGAACACGTTCGACGGTGAGGGATGAAAGCTGGGGGAGCAAACCGG	ASV0019	Archaea	Crenarchaeota	Nitrososphaeria	Nitrosopumilales	Nitrosopumilaceae	Nitrosopumilaceae	0	0	0	0	0	0	0	0	0	0	0	0	0	0	0	0	0	0	0	0	0	0	0	0	0	0	0	0	0	0	0	0	0	0	0	0	0	0	0	0	0.330897	134
AACCAGCACCTCAAGTGGTCAGGATGATTATTGGGCCTAAAGCATCCGTAGCCGGCTCTGTAAGTTTTCGGTTAAATCTATGCGCTCAACGTATGGGCTGCCGAAAATACTGCAGAGATAGGGAGTGGGAGAGGTAGACGGTACTCGGTAGGAAGGGGTAAAATCCTTTGATCTATCGATGACCACCTGTGGCGAAGGCGGTTTACCAGAACACGTTCGACGGTGAGGGATGAAAGCTGGGGGAGCAAACCGG	ASV0020	Archaea	Crenarchaeota	Nitrososphaeria	Nitrosopumilales	Nitrosopumilaceae	Nitrosopumilaceae	0	0	0	0	0	0	0	0	0	0	0	0	0	0	0	0	0	0	0	0	0	0	0	0	0	0	0	0	0	0	0	0	0	0	0	0	0	0	0	0	0	0
AACCAGCACCTCAAGTGGTCAGGATGATTATTGGGCCTAAAGCATCCGTAGCCGGCTCTGTAAGTTTTCGGTTAAATCTATGCGCTCAACGTATGGGCTGCCGAAAATACTGTAGAGATAGGGAGTGGGAGAGGTAGACGGTACTCGGTAGGAAGGGGTAAAATCCTTTGATCTATCGATGACCACCTGTGGCGAAGGCGGTCTACCAGAACACGTTCGACGGTGAGGGATGAAAGCTGGGGGAGCAAACCGG	ASV0021	Archaea	Crenarchaeota	Nitrososphaeria	Nitrosopumilales	Nitrosopumilaceae	Nitrosopumilaceae	0	0	0	0	0	0	0	0	0	0	0	0	0	0	0	0	0	0	0	0	0	0	0	0	0.0231313	14	0	0	0	0	0	0	0	0	0	0	0	0	0	0	0.493876	200
AACCAGCACCTCAAGTGGTCAGGATGATTATTGGGCCTAAAGCATCCGTAGCCGGCTCTGTTAGTTTTCGGTTAAATCTATGTGCTCAACGCATGGGCTGCCGAAAATACTGCAGGGCTAGGGAGTGGGAGAGGTAGACGGTACTCGGTAGGAAGGGGTAAAATCCTTTGATCTATCGATGACCACCTGTGGCGAAGGCGGTCTACCAGAACACGTTCGACGGTGAGGGATGAAAGCTGGGGGAGCAAACCGG	ASV0049	Archaea	Crenarchaeota	Nitrososphaeria	Nitrosopumilales	Nitrosopumilaceae	Nitrosopumilaceae	0	0	0	0	0	0	0	0	0	0	0	0	0	0	0	0	0	0	0	0	0	0	0	0	0	0	0	0	0	0	0	0	0	0	0	0	0	0	0	0	0.162979	66
AACCAGCACCTCAAGTGGTCAGGATGATTATTGGGCCTAAAGCATCCGTAGCCGGCTTTGTAAGTTTTCGGTTAAATCCATGTGCTCAACACATGGGCTGCCGAAAATACTGCATGGCTAGGGAGTGGGAGAGGTAGACGGTACTCAGTAGGAAGGGGTAAAATCCTTTGATCTATTGATGACCACCTGTGGCGAAGGCGGTCTACCAGAACACGTTCGACGGTGAGGGATGAAAGCTGGGGGAGCAAACCGG	ASV0051	Archaea	Crenarchaeota	Nitrososphaeria	Nitrosopumilales	Nitrosopumilaceae	Nitrosopumilaceae	0	0	0	0	0	0	0	0	0	0	0	0	0	0	0	0	0	0	0	0	0	0	0	0	0	0	0	0	0	0	0	0	0	0	0	0	0	0	0	0	0	0
AACCAGCACCTCAAGTGGTCAGGATGATTATTGGGCCTAAAGCATCCGTAGCCGGCTTTGTAAGTTTTCGGTTAAATCCATGTGCTCAACGCATGGGCTGCCGAAAATACTGCATAGCTAGGGAGTGGGAGAGGTAGACGGTACTCAGTAGGTAGGGGTAAAATCCTTTGATCTATTGATGACCACCTGTGGCGAAGGCGGTCTACCAGAACACGTTCGACGGTGAGGGATGAAAGCTGGGGGAGCAAACCGG	ASV0052	Archaea	Crenarchaeota	Nitrososphaeria	Nitrosopumilales	Nitrosopumilaceae	Nitrosopumilaceae	0	0	0	0	0	0	0	0	0	0	0	0	0	0	0	0	0	0	0	0	0	0	0	0	0	0	0	0	0	0	0	0	0	0	0	0	0	0	0	0	0.283979	115
AACCAGCACCTCAAGTGGTCAGGATGATTATTGGGCCTAAAGCATCCGTAGCCGGCTTTGTAAGTTTTCGGTTAAATCCATGTGCTCAACGCATGGGCTGCCGAAAATACTGCATGGCTAGGGAGTGGGAGAGGTAGACGGTACTCAGTAGGAAGGGGTAAAATCCTTTGATCTATTGATGACCACCTGTGGCGAAGGCGGTCTACCAGAACACGTTCGACGGTGAGGGATGAAAGCTGGGGGAGCAAACCGG	ASV0053	Archaea	Crenarchaeota	Nitrososphaeria	Nitrosopumilales	Nitrosopumilaceae	Nitrosopumilaceae	0	0	0	0	0	0	0	0	0	0	0	0	0	0	0	0	0	0	0	0	0	0	0	0	0	0	0	0	0	0	0	0	0	0	0	0	0	0	0	0	0.155571	63
AACCAGCACCTCAAGTGGTCAGGATGATTATTGGGCCTAAAGCATCCGTAGCCGGCTTTGTAAGTTTTCGGTTAAATCCATGTGCTCAACGCATGGGCTGCCGAAAATACTGTATAGCTAGGGAGTGGGAGAGGTAGACGGTACTCAGTAGGTAGGGGTAAAATCCTTTGATCTATTGATGACCACCTGTGGCGAAGGCGGTCTACCAGAACACGTTCGACGGTGAGGGATGAAAGCTGGGGGAGCAAACCGG	ASV0054	Archaea	Crenarchaeota	Nitrososphaeria	Nitrosopumilales	Nitrosopumilaceae	Nitrosopumilaceae	0	0	0	0	0	0	0	0	0	0	0	0	0	0	0	0	0	0	0	0	0	0	0	0	0	0	0	0	0	0	0	0	0	0	0	0	0	0	0	0	0	0
AACCAGCACCTCAAGTGGTCAGGATGATTATTGGGCCTAAAGCATCCGTAGCCGGCTTTGTAAGTTTTCGGTTAAATCCATGTGCTCAACGTATGGGCTGCCGAAAATACTGCATGGCTAGGGAGTGGGAGAGGTAGACGGTACTCAGTAGGAAGGGGTAAAATCCTTTGATCTATTGATGACCACCTGTGGCGAAGGCGGTCTACCAGAACACGTTCGACGGTGAGGGATGAAAGCTGGGGGAGCAAACCGG	ASV0055	Archaea	Crenarchaeota	Nitrososphaeria	Nitrosopumilales	Nitrosopumilaceae	Nitrosopumilaceae	0	0	0	0	0	0	0	0	0	0	0	0	0	0	0	0	0	0	0	0	0	0	0	0	0	0	0	0	0	0	0	0	0	0	0	0	0	0	0	0	0	0
AACCAGCACCTCAAGTGGTCAGGATGATTATTGGGCCTAAAGCATCCGTAGCCGGCTTTGTTAGTTTTCGGTTAAATCCATGTGCTCAACGCATGGGCTGCCGAAAATACTGCATAGCTAGGGAGTGGGAGAGGTAGACGGTACTCAGTAGGAAGGGGTAAAATCCTTTGATCTATTGATGACCACCTGTGGCGAAGGCGGTCTACCAGAACACGTTCGACGGTGAGGGATGAAAGCTGGGGGAGCAAACCGG	ASV0056	Archaea	Crenarchaeota	Nitrososphaeria	Nitrosopumilales	Nitrosopumilaceae	Nitrosopumilaceae	0	0	0	0	0	0	0	0	0	0	0	0	0	0	0	0	0	0	0	0	0	0	0	0	0	0	0	0	0	0	0	0	0	0	0	0	0	0	0	0	0.0938364	38
AACCAGCACCTCAAGTGGTCAGGATGATTATTGGGCCTAAAGCATCCGTAGCCTGCTTTGTAAGTTTTCGGTTAAATCCATGTGCTCAACGCATGGGCTGCCGAAAATACTGCATAGCTAGGGAGTGGGAGAGGTAGACGGTACTCAGTAGGTAGGGGTAAAATCCTTTGATCTATTGATGACCACCTGTGGCGAAGGCGGTCTACCAGAACACGTTCGACGGTGAGGGATGAAAGCTGGGGGAGCAAACCGG	ASV0072	Archaea	Crenarchaeota	Nitrososphaeria	Nitrosopumilales	Nitrosopumilaceae	Nitrosopumilaceae	0	0	0	0	0	0	0	0	0	0	0	0	0	0	0	0	0	0	0	0	0	0	0	0	0	0	0	0	0	0	0	0	0	0	0	0	0	0	0	0	0	0
AACCAGCACCTCAAGTGGTCAGGATGATTATTGGGCCTAAAGCATCCGTAGCCTGTTCTGTAAGTTTTCGGTTAAATCTATACGCTCAACGTATAGGCTGCCGAAAATACTGCAGAACTAGGGAGTGGGAGAGGTAGACGGTACTCGGTAGGAAGGGGTAAAATCCTTTGATCTATCGATGACCACCTGTGGCGAAGGCGGTCTACCAGAACACGTTCGACGGTGAGGGATGAAAGCTGGGGGAGCAAACCGG	ASV0079	Archaea	Crenarchaeota	Nitrososphaeria	Nitrosopumilales	Nitrosopumilaceae	Nitrosopumilaceae	0.0763599	34	0	0	0	0	0	0	0	0	0	0	0	0	0	0	0	0	0	0	0	0	0	0	0.0429582	26	0	0	0	0	0	0	0.0403512	41	0	0	0.0556339	30	0.0986879	44	0	0
AACCAGCACCTCAAGTGGTCAGGATGATTATTGGGCCTAAAGCATCCGTAGCCTGTTCTGTAAGTTTTCGGTTAAATCTATACGCTCAACGTATAGGCTGTCGAAAATACTGCAAAACTAGGGAGTGGGAGAGGTAGACGGTACTCGGTAGGAAGGGGTAAAATCCTTTGATCTATCGATGACCACCTGTGGCGAAGGCGGTCTACCAGAACACGTTCGACGGTGAGGGATGAAAGCTGGGGGAGCAAACCGG	ASV0080	Archaea	Crenarchaeota	Nitrososphaeria	Nitrosopumilales	Nitrosopumilaceae	Nitrosopumilaceae	0	0	0	0	0	0	0	0	0	0	0.0111082	11	0	0	0	0	0	0	0	0	0	0	0	0	0	0	0	0	0	0	0	0	0.0108259	11	0	0	0	0	0	0	0.0370407	15
AACCAGCACCTCAAGTGGTCAGGATGATTATTGGGCCTAAAGCATCCGTAGCCTGTTCTGTAAGTTTTCGGTTAAATCTATACGCTCAACGTATAGGCTGTCGAAAATACTGCAGAACTAGGGAGTGGGAGAGGTAGACGGTACTCGGTAGGAAGGGGTAAAATCCTTTGATCTATCGATGACCACCTGTGGCGAAGGCGGTCTACCAGAACACGTTCGACGGTGAGGGATGAAAGCTGGGGGAGCAAACCGG	ASV0081	Archaea	Crenarchaeota	Nitrososphaeria	Nitrosopumilales	Nitrosopumilaceae	Nitrosopumilaceae	0.112294	50	0.115018	47	0.0612955	34	0	0	0	0	0	0	0	0	0	0	0	0	0	0	0.0350116	20	0	0	0	0	0	0	0	0	0	0	0	0	0.146401	53	0.113122	61	0.10766	48	0	0
AACCAGCACCTCAAGTGGTCAGGATGATTATTGGGCCTAAAGCATCCGTAGCCTGTTTTGTAAGTTTTCGGTTAAATCCATACGCTTAACGTATGGGCCGCCGGGAATACTGCAAAACTAGGGAGTGGGAGAGGTAGACGGTACTCGGTAGGAAGGGGTAAAATCCTTTGATCTATCGATGACCACCTGTGGCGAAGGCGGTCTACCAGAACACGTCCGACGGTGAGGGATGAAAGCTGGGGGAGCAAACCGG	ASV0090	Archaea	Crenarchaeota	Nitrososphaeria	Nitrosopumilales	Nitrosopumilaceae	Nitrosopumilaceae	0	0	0	0	0	0	0	0	0	0	0	0	0	0	0	0	0	0	0	0	0	0	0	0	0	0	0	0	0	0	0	0	0	0	0	0	0	0	0	0	0	0
AACCAGCACCTCAAGTGGTCAGGATGATTATTGGGCCTAAAGCATCCGTAGCCTGTTTTGTAAGTTTTCGGTTAAATCTATACGCTCAACGTATAGGCTGCCGAAAATACTGCATAACTAGGGAGTGGGAGAGGTAGACGGTACTCGGTAGGAAGGGGTAAAATCCTTTGATCTATTGATGACCACCTGTGGCGAAGGCGGTCTACCAGAACACGTTCGACGGTGAGGGATGAAAGCTGGGGGAGCAAACCGG	ASV0091	Archaea	Crenarchaeota	Nitrososphaeria	Nitrosopumilales	Nitrosopumilaceae	Nitrosopumilaceae	0	0	0	0	0	0	0	0	0	0	0	0	0	0	0	0	0	0	0	0	0	0	0	0	0	0	0	0	0	0	0	0	0	0	0	0	0.0315259	17	0	0	0	0
TACCAGCTCCTCGAGTGGTTAGGACGTTTATTGGGCCTAAAGCATCCGTAGCCGGTTTTATTGGTCTTCTATTAAATCTAATAGCTTAACTATTTGACTGTAGGGGATACCATAAGACTAGGAGGCGGGAGAGGCGGACGGTATTTTGTGGGTAGGGGTAAAATCCTTTGATCCATAGAGGACCACCAGTGGCGAAGGCGGTCCGCCAGAACGCGCTCGACGGTGAGGGATGAAAGCTGGGGGAGCGAACCGG	ASV1128	Archaea	Crenarchaeota	Nitrososphaeria	Nitrosotaleales	Nitrosotaleaceae	Nitrosotaleaceae	0	0	0	0	0	0	0	0	0	0	0	0	0	0	0	0	0	0	0	0	0	0	0	0	0	0	0	0	0	0	0	0	0	0	0	0	0	0	0	0	0	0
TACCTGCAGCTCAAGTGGTCTGGATTTTTATTGGGTCTAAAGCGTTTGTAGCCGGACTCGCAAGTCTTCTGTGAAATCTGACGGCTTAACCGTCAGGCGTGCAGGGGAAACTACAAGTCTAGGGACCGGGAAGGGCCAAAGATACTCTAGGGGTAGGGGTGAAATCCAATAATCCTTAGGGGATCGCCAGTGGCGAAGGCGTTTGGCTAGAACGGGTCCGACGGTGAGGGACGAAAGCTAGGGGAGCGAACGGG	ASV1196	Archaea	Euryarchaeota	Thermococci	Methanofastidiosales	Methanofastidiosales	Methanofastidiosales	0	0	0	0	0	0	0	0	0	0	0	0	0	0	0	0	0	0	0	0	0	0	0	0	0	0	0	0	0	0	0	0	0	0	0	0	0	0	0	0	0	0
TACCGGCAGCTCGAGTGATGATCACTATCATTGGGCCTAAAGCGTCCGTAGCCGGTCAAACAAGTCCTTCGGTAAATCCACCCGCTTAACGGGTGGGCTCTCGAGGGAAACTGCTTGACTTGGGACCGGGAGATCTGAGGGGTACGTCTGGGGTAGGAGTGAAATCCTGTAATCCTAGACGGACCATCGGTGGCGAAAGCGCCTCAGAAGAACGGATCCGACGGTCAGGGACGAAAGCTAGGGTCTCGAACCGG	ASV1150	Archaea	Halobacterota	Halobacteria	Halobacterales	Halomicrobiaceae	Halomicrobiaceae	0	0	0	0	0	0	0	0	0	0	0	0	0	0	0	0	0	0	0	0	0	0	0	0	0	0	0	0	0	0	0	0	0.0039367	4	0	0	0	0	0	0	0	0
TACCGGCAGCTCGAGTGATGATCACTATTATTGGGCCTAAAGCGTCCGTAGCCGGTCAAACAAGTCCTTCGGTAAATCCACCCGCTTAACGGGTGGGCTCTCGAGGGAAACTGCTTGACTTGGGACCGGGAGATCTGAGGGGTACGTCTGGGGTAGGAGTGAAATCCTGTAATCCTAGACGGACCATCGGTGGCGAAAGCGCCTCAGAAGAACGGATCCGACGGTCAGGGACGAAAGCTAGGGTCTCGAACCGG	ASV1151	Archaea	Halobacterota	Halobacteria	Halobacterales	Halomicrobiaceae	Halomicrobiaceae	0.0269505	12	0.024472	10	0.0180281	10	0	0	0	0	0.00302951	3	0	0	0	0	0.0112532	13	0	0	0	0	0	0	0.028088	17	0.0253252	25	0	0	0	0	0	0	0.0607701	22	0.0704696	38	0.0515869	23	0.0938364	38
TACCGGCAGCTCGAGTGATGATCACTATTATTGGGCCTAAAGCGTCCGTAGCCGGTCAAACAAGTCCTTCGGTAAATCCACCCGCTTAACGGGTGGGCTCTCGAGGGAAACTGCTTGACTTGGGGCCGGGAGATCTGAGGGGTACGTCTGGGGTAGGGGTGAAATCCTGTAATCCTAGACGGACCATCGGTGGCGAAAGCGCCTCAGAAGAACGGACCCGACGGTCAGGGACGAAAGCTAGGGTCTCGAACCGG	ASV1152	Archaea	Halobacterota	Halobacteria	Halobacterales	Halomicrobiaceae	Halomicrobiaceae	0	0	0	0	0	0	0	0	0	0	0	0	0	0	0	0	0	0	0	0	0	0	0	0	0	0	0	0	0	0	0	0	0	0	0	0	0	0	0	0	0	0
TACCGGCAGCTCGAGTGATGATCACTATTATTGGGCCTAAAGCGTCCGTAGCCGGTCGAACAAGTCCTTCGGTAAATCCACTCGCTCAACGAGTGGGCTCTCGAGGGAAACTGTTCGACTTGGGGCCGGGAGATCTGAGGGGTACGTCTAGGGTAGGAGTGAAATCCTGTAATCCTAGACGGACCGCCGGTGGCGAAAGCGCCTCAGAAGAACGGACCCGACGGTCAGGGACGAAAGCTAGGGTCTCGAACCGG	ASV1153	Archaea	Halobacterota	Halobacteria	Halobacterales	Halomicrobiaceae	Halomicrobiaceae	0	0	0	0	0	0	0	0	0	0	0	0	0	0	0	0	0	0	0	0	0	0	0	0	0	0	0	0	0	0	0	0	0	0	0	0	0	0	0	0	0.0321019	13
TACCGGCAGCTCGAGTGATGATCACTATTATTGGGCCTAAAGCGTCCGTAGCCTGTCGAACAAGTCCTTCGGTAAATCCACTCGCTCAACGAGTGGGCTCTCGAGGGAAACTGTTCGACTTGGGGCCGGGAGATCTGAGGGGTACGTCTAGGGTAGGAGTGAAATCCTGTAATCCTAGACAGACCGCCGGTGGCGAAAGCGCCTCAGAAGAACGGACCCGACGGTCAGGGACGAAAGCTAGGGTCTCGAACCGG	ASV1154	Archaea	Halobacterota	Halobacteria	Halobacterales	Halomicrobiaceae	Halomicrobiaceae	0	0	0	0	0	0	0	0	0	0	0	0	0	0	0	0	0	0	0	0	0	0	0	0	0	0	0	0	0	0	0	0	0	0	0	0	0	0	0	0	0	0
CACCGGCAGCTCGAGTGGTGACCGCTTTTATTGGGCCTAAAGCGTTCGTAGCCGGTCCAGTAAGTCTTTGGGCAAATCTTCTCGCTCAACGAAAAGAATTCCGAAGATACTGCTGGACTTGGGGCCGAGAGAGGTTAGAGGTACTCCTGGGGTAGGGGTGAAATCCTATAATCCTGGGGGGACCGCCAGTGGCGAAGGCGTCTAACCAGAGCGGACCCGACGGTGAGGGACGAAAGCCAGGGGCGCGAACGGG	ASV0161	Archaea	Hydrothermarchaeota	Hydrothermarchaeia	Hydrothermarchaeales	Hydrothermarchaeales	Hydrothermarchaeales	0	0	0	0	0	0	0	0	0	0	0	0	0	0	0	0	0	0	0	0	0	0	0	0	0	0	0	0	0	0	0	0	0	0	0	0	0	0	0	0	0	0
TACCAGCAGTCCAAGTCGCAATCACGTTTATTGGGTCTAAAACATCCGTAGCTTGCTATGTAAGTCTCTTGTGAAATCCTATATCTTAAGTATAGAACTGCAAGAGATACTGCAAAGCTAGAGACCGGGAGATGTAAAGAGTACGGTTAGGGTACCGGTAAAATGGGTTGATCCTTTCTGGACTAACAACAGCGAAGGCACTTTACAAGAACGGATCTGACAGTCAGGGATGAAGGCTAGGGGCGCAAAACGG	ASV1097	Archaea	Nanoarchaeota	Nanoarchaeia	Woesearchaeales	GW2011_GWC1_47_15	GW2011_GWC1_47_15	0	0	0	0	0	0	0	0	0	0	0	0	0	0	0	0	0	0	0	0	0	0	0	0	0	0	0	0	0	0	0	0	0	0	0	0	0	0	0	0	0	0
TACCAGCAGTCCAAGTCGCAATCACGTTTATTGGGTCTAAAACATCCGTAGCTTGCTATGTAAGTCTCTTGTGAAATCCTATATCTTAAGTATAGAACTGCAAGAGATACTGCATAGCTAGAGACCGGGAGATGTAAAGAGTACGGTTAGGGTACCGGTAAAATGGGTTGATCCTTTCTGGACTAACAACAGCGAAGGCACTTTACAAGAACGGATCTGACAGTCAGGGATGAAGGCTAGGGGCGCAAAACGG	ASV1098	Archaea	Nanoarchaeota	Nanoarchaeia	Woesearchaeales	GW2011_GWC1_47_15	GW2011_GWC1_47_15	0	0	0	0	0	0	0	0	0	0	0	0	0	0	0	0	0	0	0	0	0	0	0	0	0	0	0	0	0	0	0	0	0	0	0	0	0	0	0	0	0	0
TACCAGCAGTTCAAGTCGCAGCCATATTTATTGGGTCTAAAACATCCGTAGCTTGCTATGTAAGTCTCTTGTGAAATTCCTTCTCTCAAAGAAGGAGCGTGCAGGAGATACTGCATAGCTAGAGACCGGAAGGCGTAAGGAGTACATAGTGGGTATCGGTAAAATGAGTTGATCCTCTATGGACTAACGATAGCGAAGGCACCTTACGAGTACGGTTCTGACAGTCAGGGATGAAGGCTAGGGTCGCGAAAGGG	ASV1099	Archaea	Nanoarchaeota	Nanoarchaeia	Woesearchaeales	GW2011_GWC1_47_15	GW2011_GWC1_47_15	0	0	0	0	0	0	0	0	0	0	0	0	0	0	0	0	0	0	0	0	0	0	0	0	0	0	0	0	0	0	0	0	0	0	0	0	0	0	0	0	0	0
TACCAGCAGTTCAAGTTGCATCCCTTTTTATTGGGTCTAAAACATCCGTAGCTTGCCGTTTAAGTCTCTTGTGAAATCCTACGTCTCAAGCGTAGTGAAGTGCAGGAGATACTGAGCGGCTAGAGATCGGTAGACGTAAGCAGTACGCCACGGGTAACGGTCAAATGTGTTAATCCGTGGTGGACTAACGATGAGCGAAGGCAGCTTACGAGGACGAATCTGACAGTGAGGGATGAAGGCCAGGGGCGCAAAACGG	ASV1103	Archaea	Nanoarchaeota	Nanoarchaeia	Woesearchaeales	GW2011_GWC1_47_15	GW2011_GWC1_47_15	0	0	0	0	0	0	0	0	0	0	0	0	0	0	0	0	0	0	0	0	0	0	0	0	0	0	0	0	0	0	0	0	0	0	0	0	0	0	0	0	0	0
TACCAGCAGTTCAAGTTGCATCCCTTTTTATTGGGTCTAAAACATCCGTAGCTTGCCGTTTAAGTCTCTTGTGAAATCCTGTGTCTCAAGCACAGGGCTTGCAGGAGATACTGAGCGGCTAGAGATCGGTAGACGTAAGGAGTACGCCGGAGGTAATGGTAAAATATGTTAATCTTCGGTGGACTAACAATGAGCGAAGGCACCTTACGAGGACGAATCTGACAGTGAGGGATGAAGGCCAGGGGCGCAAAACGG	ASV1105	Archaea	Nanoarchaeota	Nanoarchaeia	Woesearchaeales	GW2011_GWC1_47_15	GW2011_GWC1_47_15	0	0	0	0	0	0	0	0	0	0	0	0	0	0	0	0	0	0	0	0	0	0	0	0	0	0	0	0	0	0	0	0	0	0	0	0	0	0	0	0	0	0
TACCGGCGGTCCAAGTCGCATCCACATTTATTGGGTCTAAAACATTCGTAGCTTGCTTTGTAAGTCTCTTGTGAAATCTCATGTCTCAAGCATGAGGCGTGCAAGAGGTACTGCATTGCTAGAGACCGGAAGACGTAAGGAGTACGATTAAGGTAGCGGTAAAATGCATTAATCTTAATCGGACTAACAATGGCGAAGGCACCTTACGAGTACGGTTCTGACAGTGAGGGATGAAGGCTAGGGTCGCGAAAGGG	ASV1193	Archaea	Nanoarchaeota	Nanoarchaeia	Woesearchaeales	GW2011_GWC1_47_15	GW2011_GWC1_47_15	0	0	0	0	0	0	0	0	0	0	0	0	0	0	0	0	0	0	0	0	0	0	0	0	0	0	0	0	0	0	0	0	0	0	0	0	0	0	0	0	0	0
TACCGGCGGTCCAAGTCGTATCCACATTTATTGGGTCTAAAACATTCGTAGCTTGTTCTGTAAGTTTCTTGTGAAATCTGATGTCTCAAGCATCAGGCGTGCAAGAAATACTGCAGTACTAGAGACCGGAAGACGTAAGGAGTACGATTGAGGTAGCGGTAAAATGCATTAATCTTGATCGGACTAACAATGGCGAAGGCACCTTACGAGTACGGATCTGACAGTGAGGGATGAAGGCTAGGGTCGCGAAAGGG	ASV1195	Archaea	Nanoarchaeota	Nanoarchaeia	Woesearchaeales	GW2011_GWC1_47_15	GW2011_GWC1_47_15	0	0	0	0	0	0	0	0	0	0	0	0	0	0	0	0	0	0	0	0	0	0	0	0	0	0	0	0	0	0	0	0	0	0	0	0	0	0	0	0	0	0
TACCAGCAGTTCCAGTTGCAACCAACATTATTGGGTCTAAAACATCCGTAGCTTGCTTAACAAGTCTCTTGTGAAATCTGATATCTCAAATATCAGGCGGGCAAGAGATACTGTTAGGCTAGAGACCGGTAGATGTAAGAAGTACGTGAGAGGTAGTGGTAAAATACGTTAATCTTTCACGGACTAACAATTAGCGAAGGCATCTTACAAGGACGGATCTGACAGTGAGGGATGAAGGCCAGGGGCGCAAAACGG	ASV1107	Archaea	Nanoarchaeota	Nanoarchaeia	Woesearchaeales	SCGC_AAA011-D5	SCGC_AAA011-D5	0	0	0	0	0	0	0	0	0	0	0	0	0	0	0	0	0	0	0	0	0	0	0	0	0	0	0	0	0	0	0	0	0	0	0	0	0	0	0	0	0	0
TACTAGCGGTCCAAGTCGCAACCATTTTTATTGGGTCTAAAACATCCGTAGCTTGTTCGGTAAGTTTCTTGTGAAATCCTATTTCTCAAAAATAGGGCGCGCAGGAAATACTGCCAAGCTAGAGACTGGGAGACGTAAGAAGTACGTTCGAAGTAGCGGTAAAATGTTTTAATCTCGGACGGACTCACAATAGCGAAGGCATCTTACGAGAACAGATCTGACAGTAAGGGATGAAGGCTAGGGGCGCAAAACGG	ASV5016	Archaea	Nanoarchaeota	Nanoarchaeia	Woesearchaeales	SCGC_AAA011-D5	SCGC_AAA011-D5	0	0	0	0	0	0	0	0	0	0	0	0	0	0	0	0	0	0	0	0	0	0	0	0	0	0	0	0	0	0	0	0	0	0	0	0	0	0	0	0	0	0
TACTAGCGGTCCAAGTCGCAGCCATTTTTATTGGGTCTAAAACATCCGTAGCTTGTTCGGTAAGTTTCTTGTGAAATCCTATTTCTCAAAAATAGGGCGCGCAGGAAATACTGCCAAGCTAGAGACTGGGAGACGTAAGAAGTACGTTCGAAGTAGCGGTAAAATGTTTTAATCTCGGACGGACTCACAATAGCGAAGGCATCTTACGAGAACAGATCTGACAGTAAGGGATGAAGGCTAGGGGCGCAAAACGG	ASV5018	Archaea	Nanoarchaeota	Nanoarchaeia	Woesearchaeales	SCGC_AAA011-D5	SCGC_AAA011-D5	0	0	0	0	0	0	0	0	0	0	0	0	0	0	0	0	0	0	0	0	0	0	0	0	0	0	0	0	0	0	0	0	0	0	0	0	0	0	0	0	0	0
TACCAGCGCCACAAGTGGAAATCGTTTTTATTGGGTCTAAAGCGTTCGTAGCTGGTTTGATAAGTCTCTTGTGAAAGTTCTATAGCTTAACATAGAAATTGCAAGAGATACTGTCTGACTTGAGACCGGGAGAGGTAAGAGGTATTGTTTGGGTAGCGGTAAAATGTTATAATCCTTACAGGACCAACTAAGGCGAAGGCATCTTACTAGAACGGATCTGACAGTGAGGAACGAAAGCTGGGGGAGCGAACCGG	ASV1109	Archaea	Nanoarchaeota	Nanoarchaeia	Woesearchaeales	SCGC_AAA286-E23	SCGC_AAA286-E23	0	0	0	0	0	0	0	0	0	0	0	0	0	0	0	0	0	0	0.00374153	3	0	0	0	0	0	0	0.00506503	5	0	0	0	0	0	0	0	0	0	0	0	0	0.00740814	3
TACCGGCGCCACGAGTGGAGTTCACTATTATTGGGTCTAAAGTGTTCGTAGCTGGTTTGTTAAGTCTCTTGTGAAATTTCTGTTGCTTAACTCAGAAATTGCAAGAGATACTGGCAAACTTGAGACCGGAAGAGGTAACAAGTATTGTTTGGGTAGCGGTAAAATGCTATAATCCTTACAAGACTAACTAAGGCGAAGGCATGTTACTTGGACGGATCTGACAGTGAGGAACGAGAGCTGGGGGAGCGAACCGG	ASV1170	Archaea	Nanoarchaeota	Nanoarchaeia	Woesearchaeales	SCGC_AAA286-E23	SCGC_AAA286-E23	0	0	0	0	0	0	0	0	0	0	0.00605902	6	0	0	0	0	0	0	0	0	0	0	0	0	0	0	0	0	0	0	0	0	0	0	0.00552456	2	0	0	0	0	0	0
TACCGGCGCCACGAGTGGAGTTCACTATTATTGGGTCTAAAGTGTTCGTAGCTGGTTTGTTAAGTCTCTTGTGAAATTTCTGTTGCTTAACTCAGAAATTGCAAGAGATACTGGCAAACTTGAGACCGGAAGAGGTTGCAAGTATTGTTTGGGTAGCGGTAAAATGCTATAATCCTTACAAGACTAACTAAGGCGAAGGCATGCAACTAGGACGGATCTGACAGTGAGGAACGAGAGCTGGGGGAGCGAACCGG	ASV1171	Archaea	Nanoarchaeota	Nanoarchaeia	Woesearchaeales	SCGC_AAA286-E23	SCGC_AAA286-E23	0	0	0	0	0	0	0	0	0	0	0	0	0	0	0	0	0	0	0	0	0	0	0	0	0	0	0	0	0	0	0	0	0	0	0	0	0	0	0	0	0	0
TACCGGCGCCACGAGTGGAGTTCACTATTATTGGGTCTAAAGTGTTCGTAGCTGGTTTGTTAAGTCTCTTGTGAAATTTCTGTTGCTTAACTCAGAAATTGCAAGAGATACTGGCAAACTTGAGACCGGAAGAGGTTGCAAGTATTGTTTGGGTAGCGGTAAAATGCTATAATCCTTACAAGACTAACTAAGGCGAAGGCATGCAACTTGGACGGATCTGACAGTGAGGAACGAGAGCTGGGGGAGCGAACCGG	ASV1172	Archaea	Nanoarchaeota	Nanoarchaeia	Woesearchaeales	SCGC_AAA286-E23	SCGC_AAA286-E23	0	0	0	0	0	0	0	0	0	0	0	0	0	0	0	0	0	0	0	0	0.00525173	3	0	0	0.00826119	5	0	0	0	0	0	0	0	0	0	0	0	0	0	0	0	0
TACCGGCGCCACGAGTGGAGTTCACTATTATTGGGTCTAAAGTGTTCGTAGCTGGTTTGTTAAGTCTCTTGTGAAATTTCTGTTGCTTAACTCAGAAATTGCAAGAGATACTGGCAAACTTGAGACCGGAAGAGGTTGCAAGTATTGTTTGGGTAGCGGTAAAATGTTATAATCCTTACAAGACTAACTAAGGCGAAGGCATGCAACTTGGACGGATCTGACAGTGAGGAACGAGAGCTGGGGGAGCAAACCGG	ASV1173	Archaea	Nanoarchaeota	Nanoarchaeia	Woesearchaeales	SCGC_AAA286-E23	SCGC_AAA286-E23	0	0	0	0	0	0	0	0	0	0	0	0	0	0	0	0	0	0	0	0	0	0	0	0	0	0	0	0	0.00564669	4	0	0	0	0	0	0	0	0	0	0	0	0
TACCGGCGCCACGAGTGGAGTTCGCTTTTATTGGGTCTAAAGTGTTCGTAGCTGGTTTGATAAGTCTCTTGTGAAATTTCTGTTGCTTAACTCAGAAACTGCAAGGGATACTGTCAAACTTGAGACCGGAAGAGGTAACAAGTATTGTTTGGGTAGCGGTAAAATGCTATAATCCTTACAAGACTAACTAAGGCGAAGGCATGTTACTTGGACGGATCTGACAGTGAGGAACGAAAGCTGGGGGAGCGAACCGG	ASV1174	Archaea	Nanoarchaeota	Nanoarchaeia	Woesearchaeales	SCGC_AAA286-E23	SCGC_AAA286-E23	0	0	0	0	0	0	0	0	0	0	0	0	0	0	0	0	0	0	0	0	0	0	0	0	0	0	0	0	0	0	0	0	0	0	0	0	0	0	0	0	0	0
CACCAGCGCCACAAGTGGTAACCATGATTATTGGGCCTAAAGCGTTCGTAGCCTGTTTGAAAAGTTCTTTGTGAAATTGTTTAGCTTAACTAAACAACGTGCAAGGAATACTATCAAACTTGGGACCGGGAGGAGATAGAGGTATTCCAGGGGGAGCGGTAAAATGTTATAATCCTTGGAGGACCACCAATGGCGAAGGCATCTATCTAGAACGGATTCGACGGTCAGGAACGAAGGCTAGGGGAGCAAAACGG	ASV0129	Archaea	Nanoarchaeota	Nanoarchaeia	Woesearchaeales	Woesearchaeales	Woesearchaeales	0	0	0	0	0	0	0	0	0	0	0	0	0	0	0	0	0	0	0	0	0	0	0	0	0	0	0	0	0	0	0	0	0	0	0	0	0	0	0	0	0	0
CACCAGCGCCACAAGTGGTCGTCGCGATTATTGGGCCTAAAGCGTTCGTAGCAGGTTTGGTAAATCTCTTGTGAAATTGTCTCGCTCAACGAGACAGCGTGCAGGAGACACTGCCAGACTCGAGACCGGGAGGGGTTAGAGGTATTCCATGGGGACCGGTAAAATGGGATAATCCATGGAGGACCACCGATGGCGAAGGCATCTAACCAGAACGGATCTGACTGTGAGGAACGAAAGCCAGGGGAGCGAACCGG	ASV0131	Archaea	Nanoarchaeota	Nanoarchaeia	Woesearchaeales	Woesearchaeales	Woesearchaeales	0	0	0	0	0	0	0	0	0	0	0	0	0	0	0	0	0	0	0	0	0	0	0	0	0	0	0.00405203	4	0	0	0	0	0	0	0	0	0	0	0	0	0	0
CACCAGCGCCACGAGTGGTGATCATATTTATTGGGCCTAAAGCGTTCGTAGCTGGTCAAGTAAATCTCTTGTGAAAGCATCAATCTCAAATTGATGAAATGCAGGAAACACTGCTTGACTTGAGACCGGTAGAAGTCAGAGGAATTCCAGGGGGAGCGGTAAAATGCTATAATCCTTGGAGGACCACCAATGGCGAAGGCATCTGACTAGGACGGCTCTGACAGTGAGGAACGAAAGCCAGGGGAGCAAACCGG	ASV0136	Archaea	Nanoarchaeota	Nanoarchaeia	Woesearchaeales	Woesearchaeales	Woesearchaeales	0	0	0	0	0	0	0	0	0	0	0	0	0	0	0	0	0	0	0	0	0	0	0	0	0	0	0	0	0	0	0	0	0	0	0	0	0	0	0	0	0	0
CACCTGCGCCACAAGTAGCAATCACGTTTATTGGGCCTAAAGCGTTCGTAGCCGGATAAGACAGTCTTGAGTGAAATCGTTGCGCTTAACAAAACGACGTGCTTGAGATACTACTTATCTAGGGACCGGGAGGAGTTAGGGGTATTCCTGAGGGAGCGGTAAAATGTGATAATCTCAGGAGGACCACCTGTGGCGAAGGCGCCTAACTAGAACGGATCCGACGGTCAGGAACGAAAGCTAGGGGAGCAAACCGG	ASV0162	Archaea	Nanoarchaeota	Nanoarchaeia	Woesearchaeales	Woesearchaeales	Woesearchaeales	0	0	0	0	0	0	0	0	0	0	0	0	0	0	0	0	0	0	0	0	0	0	0	0	0	0	0	0	0	0	0	0	0	0	0	0	0	0	0	0	0	0
CACCTGCGCCACAAGTAGCAATCACGTTTATTGGGCCTAAAGCGTTCGTAGCCGGATGAGAAAGTCTCGAGTGAAATCGTTGCGCTTAACAAAACGACGTGCTTGAGATACTACTTGTCTTGAGACCGGGAGGAGTTAGGGGTATTCCTGAGGGAGCGGTAAAATGTTATAATCTCAGGAGGACCACCTGTGGCGAAGGCGCCTAACTAGAACGGGTCTGACGGTCAGGAACGAAAGCTAGGGGAGCAAACCGG	ASV0163	Archaea	Nanoarchaeota	Nanoarchaeia	Woesearchaeales	Woesearchaeales	Woesearchaeales	0	0	0	0	0	0	0	0	0	0	0	0	0	0	0	0	0	0	0	0	0	0	0	0	0	0	0	0	0	0	0	0	0	0	0	0	0	0	0	0	0	0
CACCTGCGCCACGAGTGGCAATCACGATTATTGGGCCTAAAGCGTTCGTAGCCGGATTGGTAAGTCTTGGGTGAAATCGTTGCGCTTAACAAAACGACGTGCTTGAGATACTGCTGGTCTTGGGACCGGGAGGCGTTAGGGGTATTTCCGAGGGAGCGGTAAAATGCTATAATCTCGGGAGGACCACCTGTGGCGAAGGCGCCTAACGAGAACGGGTCCGACGGTGAGGAACGAAAGCTAGGGGAGCAAACCGG	ASV0164	Archaea	Nanoarchaeota	Nanoarchaeia	Woesearchaeales	Woesearchaeales	Woesearchaeales	0	0	0	0	0	0	0	0	0	0	0	0	0	0	0	0	0	0	0	0	0	0	0	0	0	0	0	0	0	0	0	0	0	0	0	0	0	0	0	0	0	0
CACCTGCGTCACAAGTAGCAATCACGTTTATTGGGCCTAAAGCGTTCGTAGCCTGGTTGATCAGTCTTGAGTGAAATCGTTGCGCTTAACAAAACGACGTGCTTGAGATACTATCAGCCTAGGGACCGGGAGGCGTTAGAAGTATTCTGGGGGGAGCGGTAAAATGTTATAATCCCCGGAGGACTACCTATGGCGAAGGCATCTAACGAGAACGGGTTCGACGGTGAGGAACGAAAGCTAGGGGAGCAAACCGG	ASV0167	Archaea	Nanoarchaeota	Nanoarchaeia	Woesearchaeales	Woesearchaeales	Woesearchaeales	0.017967	8	0.0195776	8	0.0288449	16	0	0	0	0	0.0131279	13	0	0	0	0	0.0225063	26	0.0224492	18	0	0	0	0	0	0	0.00911706	9	0	0	0	0	0	0	0	0	0	0	0	0	0	0
CACCTGCGTCACAAGTGGCAATCGCGTTTATTGGGCCTAAAGCGTTCGTAGCCGGATCAATCAGTCTTGGGTGAAATCGTTGCGCTTAACAAAACGACGTGCTTGAGATACTGTTGGTCTAGGGACCGGGAGGCGTTAGAAGTATTCTAGGGGGAGCGGTAAAATGTTATAATCCCTGGAGGACTACCTGTGGCGAAGGCGTCTAACGAGAACGGGTCCGACGGTGAGGAACGAAAGCTAGGGGAGCAAACCGG	ASV0168	Archaea	Nanoarchaeota	Nanoarchaeia	Woesearchaeales	Woesearchaeales	Woesearchaeales	0	0	0	0	0	0	0	0	0	0	0	0	0	0	0	0	0	0	0	0	0	0	0	0	0	0	0	0	0	0	0	0	0	0	0	0	0	0	0.00448581	2	0.00987752	4
CACCTGCGTCACGAGTGGCAATCACGTTTATTGGGCCTAAAGCGTTCGTAGCCGGATTAATCAGTCTTGGGTGAAATCGTTGCGCTTAACAAAACGACGTGCTTGAGATACTGTTAGTCTAGAGACCGGGAGGCGTTAGAAGTATTCCAGGGGGAGCGGTAAAATGTTATAATCCCTGGAGGACTACCTGTGGCGAAGGCGTCTAACGAGAACGGGTCTGACGGTCAGGAACGAAAGCTAGGGGAGCAAACCGG	ASV0169	Archaea	Nanoarchaeota	Nanoarchaeia	Woesearchaeales	Woesearchaeales	Woesearchaeales	0	0	0	0	0	0	0	0	0	0	0	0	0	0	0	0	0	0	0	0	0	0	0	0	0	0	0	0	0	0	0	0	0	0	0	0	0	0	0	0	0	0
CCCCGGCGCCCCAAGTGGTGGTCACAATTATTGGGTTTAAAGCATCCGTAGCTGGTCGAGAAAGTTTTCGGTGAAATCTGGCAGCTTAACTGTCAGGAAGGCTGAAAATACTATTCGACTAGGGACCGGGAGGAGTCAGAGGAATGTCAGGGGGAGCGGTAAAATGTGTTAATCCTTGATGGACCACCAGTGGCGAAGGCGTCTGACTAGAACGGATCCGACAGTGAGGGATGAAAGCTAGGGGAGCAAATCGG	ASV0275	Archaea	Nanoarchaeota	Nanoarchaeia	Woesearchaeales	Woesearchaeales	Woesearchaeales	0	0	0	0	0	0	0	0	0	0	0	0	0	0	0	0	0	0	0	0	0	0	0	0	0	0	0	0	0	0	0	0	0	0	0	0	0	0	0	0	0	0
CCCCGGCGCCCCAAGTGGTGGTCACAATTATTGGGTTTAAAGCATCCGTAGCTGGTCGAGAAAGTTTTCGGTGAAATCTGGCAGCTTAACTGTCAGGAAGGCTGAAAATACTATTCGACTAGGGACCGGGAGGAGTCAGAGGAATGTCAGGGGGAGCGGTAAAATGTGTTAATCCTTGATGGACCACCAGTGGCGAAGGCGTCTGACTATAACGGATCCGACAGTGAGGGATGAAAGCTAGGGGAGCAAATCGG	ASV0276	Archaea	Nanoarchaeota	Nanoarchaeia	Woesearchaeales	Woesearchaeales	Woesearchaeales	0	0	0	0	0	0	0	0	0	0	0	0	0	0	0	0	0	0	0	0	0	0	0	0	0	0	0	0	0	0	0	0	0	0	0	0	0	0	0	0	0	0
CCCCGGCGCCCCAAGTGGTGGTCACAATTATTGGGTTTAAAGCATCCGTAGCTGGTCGAGAAAGTTTTCGGTGAAATCTGGCAGCTTAACTGTCAGGAAGGCTGAAAATACTATTCGACTAGGGACCGGGAGGAGTCAGAGGAATGTCAGGGGGAGCGGTAAAATGTGTTAATCCTTGATGGACCATCAGTGGCGAAGGCGTCTGACTAGAACGGATCCGACAGTGAGGGATGAAAGCTAGGGGAGCAAATCGG	ASV0277	Archaea	Nanoarchaeota	Nanoarchaeia	Woesearchaeales	Woesearchaeales	Woesearchaeales	0	0	0	0	0	0	0	0	0	0	0	0	0	0	0	0	0	0	0	0	0	0	0	0	0	0	0	0	0	0	0	0	0	0	0	0	0	0	0	0	0	0
CCCCGGCGCCCCAAGTGGTGGTCATAATTATTGGGTTTAAAGCATCCGTAGCTGGTCGAGAAAGTTTTCGGTGAAATCTGGCAGCTTAACTGTCAGGAAGGCTGAAAATACTATTCGACTAGGGACCGGGAGGAGTCAGAGGAATGTCAGGGGGAGCGGTAAAATGTGTTAATCCTTGATGGACCACCAGTGGCGAAGGCGTCTGACTAGAACGGATCCGACAGTGAGGGATGAAAGCTAGGGGAGCAAATCGG	ASV0278	Archaea	Nanoarchaeota	Nanoarchaeia	Woesearchaeales	Woesearchaeales	Woesearchaeales	0	0	0	0	0	0	0	0	0	0	0	0	0	0	0	0	0	0	0	0	0	0	0	0	0	0	0	0	0	0	0	0	0	0	0	0	0	0	0	0	0	0
TACCAGCGCCACAAGTGGGAATCGTAATTATTGGGCCTAAAGCGTCCGTAGCTGGTCTTATAAATCTCTTGTGAAATCGTAGAGCTTAACTTTACGGCGAGCAGGAGACACTATTTGACTTGGAACCGGGAGGAGTTAGAGGAATTCTGGGGGGAGCGGTAAAATGCTATAATCCCCGGCAGACCACCTGTCGCGAAGGCGTCTAACTAGAACGGATTCGACAGTGAGGGACGAAAGCCAGGGGAGCAAACCGG	ASV1113	Archaea	Nanoarchaeota	Nanoarchaeia	Woesearchaeales	Woesearchaeales	Woesearchaeales	0	0	0	0	0	0	0	0	0	0	0	0	0	0	0	0	0	0	0	0	0	0	0	0	0	0	0	0	0	0	0	0	0	0	0	0	0	0	0	0	0	0
TACCAGCGCCACAAGTGGGAATCGTGATTATTGGGCCTAAAGCGTCCGTAGCTGGTCTTATAAATCTCTTGTGAAATCGTAGAGCTTAACTTTACGGCGAGCAGGAGACACTATTTGACTTGGAACCGGGAGGAGTTAGAGGAATTCTGGGGGGAGCGGTAAAATGCTATAATCCCCGGAAGACCACCTGTCGCGAAGGCGTCTAACTAGAACGGATTCGACAGTGAGGGACGAAAGCCAGGGGAGCGAACCGG	ASV1116	Archaea	Nanoarchaeota	Nanoarchaeia	Woesearchaeales	Woesearchaeales	Woesearchaeales	0	0	0	0	0	0	0	0	0	0	0	0	0	0	0	0	0	0	0	0	0	0	0	0	0	0	0	0	0	0	0	0	0	0	0	0	0	0	0	0	0	0
TACCAGCGCCACAAGTGGGAATCGTGATTATTGGGCCTAAAGCGTCCGTAGCTTGTCTTATAAATCTCTTGTGAAATCGTAGAGCTTAACTTTACGGCGAGCAGGAGACACTATTTGACTTGGAACCGGGAGGAGTTAGAGGAACTCTGGGGGGAGCGGTAAAATGCTATAATCCCCGGAAGACCACCTGTCGCGAAGGCGTCTAACTAGAACGGATTCGACAGTGAGGGACGAAAGCCAGGGGAGCGAACCGG	ASV1117	Archaea	Nanoarchaeota	Nanoarchaeia	Woesearchaeales	Woesearchaeales	Woesearchaeales	0	0	0	0	0	0	0	0	0	0	0	0	0	0	0	0	0	0	0	0	0	0	0	0	0	0	0	0	0	0	0	0	0	0	0	0	0	0	0	0	0	0
TACCGGCAGTTCAAGTCGCATCCCTTTTTATTGGGTCTAAAACATCCGTAGCTTGCCATATAAGTCTCTTGTGAAATCCCACGTCTCAAGCGTGGGGCTTGCAGGAGATACTGTATGGCTAGAGATCGGTAGACGTAAGCAGTACGCCGGAGGTAGTGGTAAAATACGTTAATCTTCGGTGGACTAACAATCAGCGAAGGCAGCTTACGAGGACGAATCTGACAGTGAGGGATGAAGGCCAGGGGCGCAAAACGG	ASV1165	Archaea	Nanoarchaeota	Nanoarchaeia	Woesearchaeales	Woesearchaeales	Woesearchaeales	0	0	0	0	0	0	0	0	0	0	0.00605902	6	0	0	0	0	0	0	0	0	0	0	0	0	0	0	0	0	0	0	0	0	0	0	0	0	0	0	0	0	0	0
TACCGAAGCCCCAAGTGGTCGTCGTTATTATTGGGCCTAAAACGTCCGTAGCCGGTTTGGTACATTCGTGGGTAAATCAGACAGCTCAACTGTTTGAATTCTGCGAGGACGGCCAAACTTGAGACCGGGAGAGGTGTGGGGTACCTGCGGGGTAGGGGTAAAATCCTGTCATCCCGTAGGGACCACCTGTTGCGAAGGCGCCACACTAGAACGGATCTGACGGTCAGGGACGAAGCCTAGGGGCACGAACCGG	ASV1129	Archaea	Thermoplasmatota	Thermoplasmata	Marine_Group_II	Marine_Group_II	Marine_Group_II	0	0	0	0	0	0	0	0	0	0	0	0	0	0	0	0	0	0	0	0	0	0	0	0	0	0	0	0	0	0	0	0	0	0	0	0	0	0	0	0	0.150632	61
TACCGAAGCCCCAAGTGGTCGTCGTTATTATTGGGCCTAAAACGTCCGTAGCCGGTTTGGTACATTCGTGGGTAAATCAGACAGCTTAACTGTTTGAATTCTGCGAGGACGGCCAAACTTGAGACCGGGAGAGGTGTAGGGTACCTGCGGGGTAGGGGTAAAATCCTGTCATCCCGTAGGGACCACCTGTTGCGAAGGCGCTACACTAGAACGGATCTGACGGTCAGGGACGAAGCCTAGGGGCACGAACCGG	ASV1131	Archaea	Thermoplasmatota	Thermoplasmata	Marine_Group_II	Marine_Group_II	Marine_Group_II	0	0	0	0	0	0	0	0	0	0	0	0	0	0	0	0	0	0	0	0	0	0	0	0	0	0	0	0	0	0	0	0	0	0	0	0	0	0	0	0	0	0
TACCGAAGCCCCAAGTGGTCGTCGTTATTATTGGGCCTAAAACGTCCGTAGCCGGTTTGGTACATTCGTGGGTAAATCAGACAGCTTAACTGTTTGAATTCTGCGAGGACGGCCAAACTTGAGACCGGGAGAGGTGTGGGGTACCTGCGGGGTAGGGGTAAAATCCTGTCATCCCGTAGGGACCACCTGTTGCGAAGGCGCCACACTAGAACGGATCTGACGGTCAGGGACGAAGCCTAGGGGCACGAACCGG	ASV1132	Archaea	Thermoplasmatota	Thermoplasmata	Marine_Group_II	Marine_Group_II	Marine_Group_II	0	0	0	0	0	0	0	0	0	0	0	0	0	0	0	0	0	0	0	0	0	0	0	0	0	0	0	0	0	0	0	0	0	0	0	0	0	0	0	0	0	0
TACCGAAGCCCCAAGTGGTCGTCGTTCTTATTGGGCCTAAAACGTCCGTAGCCGGTTTGGTACATTCGTGGGTAAATCAGACAGCTTAACTGTCTGAATTCTGCGAGCACGGCCAAACTTGAGACCGGGAGAGGTGTAGGGTACCTGCGGGGTAGGGGTAAAATCCTGTCATCCCGTAGGGACCACCAGTTGCGAAGGCTCTACACTAGAACGGATCTGACGGTCAGGGACGAAGCCTAGGGGCACGAACCGG	ASV1133	Archaea	Thermoplasmatota	Thermoplasmata	Marine_Group_II	Marine_Group_II	Marine_Group_II	0.11454	51	0.0905465	37	0.131605	73	0.032844	23	0.0149033	11	0.151475	150	0.0079418	5	0.0258696	13	0.167066	193	0.280615	225	0.0227575	13	0.0120172	8	0.0958298	58	0.391021	386	0.0211751	15	0.0148969	10	0.0344461	35	0.168499	61	0.135376	73	0.305035	136	0.402509	163
TACCGGCACCCCAAGTGGTCGTCGCTTTTATTGGGCCTAAAACGTCCGTCGCCGGTCTGGTACATTCGTGGGTAAATCAAGCCGCTTAACGGCTTGAATTCTGCGAGCACGGCCAGACTAGGGACCGGGAGAGGTATGGGGTACTCTCAGGGTAGGGGTAAAATCCAGTCATCCTGAGGGGACCACCTGTTGCGAAGGCGCCATACTAGAACGGATCCGACGGTCAGGGACGAAGCCTAGGGGCACGAACCGG	ASV1135	Archaea	Thermoplasmatota	Thermoplasmata	Marine_Group_II	Marine_Group_II	Marine_Group_II	0	0	0	0	0	0	0	0	0	0	0	0	0	0	0	0	0	0	0.00748307	6	0	0	0	0	0	0	0.0526764	52	0	0	0	0	0	0	0	0	0	0	0	0	0	0
TACCGGCACCCCAAGTGGTCGTCGCTTTTATTGGGCCTAAAACGTCCGTCGCCTGTTTGGTACATTCGTGGGTAAATCAACCAGCTTAACTGGTTGAATTCTGCGAGGACGGCCAGACTAGGGACCGGGAGAGGTATGGGGTACTCTCAGGGTAGGGGTAAAATCCAGTCATCCTGAGGGGACCACCTGTTGCGAAGGCGCCATACTAGAACGGATCCGACGGTCAGGGACGAAGCCTAGGGGCACGAACCGG	ASV1136	Archaea	Thermoplasmatota	Thermoplasmata	Marine_Group_II	Marine_Group_II	Marine_Group_II	0	0	0	0	0	0	0	0	0	0	0	0	0	0	0	0	0	0	0	0	0	0	0	0	0	0	0	0	0	0	0	0	0	0	0	0	0	0	0	0	0.0839589	34
TACCGGCACCCCAAGTGGTCGTCGCTTTTATTGGGCCTAAAACGTCCGTCGCCTGTTTGGTACATTCGTGGGTAAATCAAGCCGCTCAACGGCTTGAATTCTGCGAGGACGGCCAGACTAGGGACCGGGAGAGGTATGGGGTACTCTCAGGGTAGGGGTAAAATCCAGTCATCCTGAGGGGACCACCTGTTGCGAAGGCGCCATACTAGAACGGATCCGACGGTCAGGGACGAAGCCTAGGGGCACGAACCGG	ASV1137	Archaea	Thermoplasmatota	Thermoplasmata	Marine_Group_II	Marine_Group_II	Marine_Group_II	0.0381799	17	0.0538384	22	0.0793236	44	0	0	0	0	0.00706885	7	0	0	0	0	0.0147157	17	0	0	0	0	0	0	0.0578283	35	0.0303902	30	0	0	0	0	0.0177151	18	0.232031	84	0.17061	92	0.26242	117	0.0740814	30
TACCGGCACCCCAAGTGGTCGTCGCTTTTATTGGGCCTAAAACGTCCGTCGCCTGTTTGGTACATTCGTGGGTAAATCAAGCCGCTTAACGGCTTGAATTCTGCGAGGACGGCCAGACTAGGGACCGGGAGAGGTATGGGGTACTCTCAGGGTAGGGGTAAAATCCAGTCATCCTGAGGGGACCACCTGTTGCGAAGGCGCCATACTAGAACGGATCCGACGGTCAGGGACGAAGCCTAGGGGCACGAACCGG	ASV1138	Archaea	Thermoplasmatota	Thermoplasmata	Marine_Group_II	Marine_Group_II	Marine_Group_II	0	0	0	0	0	0	0	0	0	0	0	0	0	0	0	0	0	0	0	0	0	0	0	0	0	0	0	0	0	0	0	0	0	0	0	0	0	0	0.132332	59	0.311142	126
TACCGGCACCTCAAGTGGTCGTCGCTTTTATTGGGCCTAAAACGTCCGTAGCCGGTTTGGTAAACCCGTGGGTAAATCAACCAGCTTAACTGGTTGAATTCTGCGGAGACTGCCAAACTTGGAACCGGGAGAGGTGTGAGGAACTCTTGGGGTAGGGGTAAAATTTGTTTATCCCAGGGGGACCACCTGTTGCGAAGGCGTCACACTAGAACGGATTCGACGGTCAGGGACGAAGCCTAGGGGCACGAACCGG	ASV1139	Archaea	Thermoplasmatota	Thermoplasmata	Marine_Group_II	Marine_Group_II	Marine_Group_II	0	0	0	0	0.00540843	3	0	0	0	0	0	0	0	0	0	0	0	0	0	0	0	0	0	0	0.0198268	12	0.00607804	6	0	0	0	0	0	0	0.0248605	9	0.0129812	7	0.0695301	31	0.153102	62
TACCGGCACCTCAAGTGGTCGTCGCTTTTATTGGGCCTAAAACGTCCGTAGCCGGTTTGGTACATTCGTGGGTAAATCAAGCAGCTTAACTGCTTGAATTCTGCGAGCACGGCCAGACTAGGGACTGGGAGAGGTGTGGGGTACTCTCGGGGTAGGGGTAAAATCCTGTCATCCCAAGAGGACCACCTGTTGCGAAGGCGCCACACTAGAACGGATCCGACGGTCAGGGACGAAGCCTAGGGGCACGAACCGG	ASV1140	Archaea	Thermoplasmatota	Thermoplasmata	Marine_Group_II	Marine_Group_II	Marine_Group_II	0	0	0	0	0	0	0	0	0	0	0	0	0	0	0	0	0	0	0	0	0	0	0	0	0	0	0	0	0	0	0	0	0	0	0	0	0	0	0	0	0	0
TACCGGCAGCTCAAGTGGTCGTCGCTTTTATTGGGCCTAAAACGTCCGTAGCCTGTTTGGTAAATCTATGGGTAAATCAACCAGCTTAACTGGTTGAATTCTGCAGAGACTGCCAGACTAGGGACCGGGAGAGGTATGAGGTACTCTGGGGGTAGGGGTAAAATCCTGTCATCCTCAGAGGACCACCTGTTGCGAAGGCGTCATACTGGAACGGATCCGACGGTCAGGGACGAAGCCTGGGGGCACGAACCGG	ASV1142	Archaea	Thermoplasmatota	Thermoplasmata	Marine_Group_II	Marine_Group_II	Marine_Group_II	0.0426717	19	0.036708	15	0.0558871	31	0.074256	52	0.0298067	22	0.161574	160	0.0254138	16	0.0557192	28	0.0519377	60	0.15465	124	0.0297598	17	0.0345496	23	0.0495671	30	0.213744	211	0.0762303	54	0.0670361	45	0.0915282	93	0.0414342	15	0.0259625	14	0.0583156	26	0.0617345	25
TACCGGCAGCTCAAGTGGTCGTCGCTTTTATTGGGCCTAAAACGTCCGTAGCCTGTTTGGTAAATCTATGGGTAAATCAACCAGCTTAACTGGTTGAATTCTGCAGAGACTGCCAGACTAGGGACCGGGAGAGGTGTGGGGTACTCTAGGGGTAGGGGTAAAATCCTGTCATCCTTAGAGGACCACCAGTTGCGAAGGCGCCACACTGGAACGGATCCGACGGTCAGGGACGAAGCCTAGGGGCACGAACCGG	ASV1143	Archaea	Thermoplasmatota	Thermoplasmata	Marine_Group_II	Marine_Group_II	Marine_Group_II	0	0	0	0	0	0	0.162792	114	0.0650327	48	0	0	0	0	0.0815888	41	0	0	0	0	0	0	0	0	0	0	0	0	0	0	0	0	0	0	0	0	0	0	0	0	0	0
TACCGGCAGCTCAAGTGGTCGTCGCTTTTATTGGGCCTAAAACGTCCGTAGCCTGTTTGGTAAATCTATGGGTAAATCAATCCGCTCAACGGATTGAATTCTGCAGAGACTGCCAGACTAGGGACCGGGAGAGGTATGAGGTACTCTGGGGGTAGGGGTAAAATCCTGTCATCCTCAGAGGACCACCTGTTGCGAAGGCGTCATACTGGAACGGATCCGACGGTCAGGGACGAAGCCTAGGGGCACGAACCGG	ASV1144	Archaea	Thermoplasmatota	Thermoplasmata	Marine_Group_II	Marine_Group_II	Marine_Group_II	0	0	0	0	0	0	0	0	0	0	0	0	0	0	0	0	0	0	0	0	0	0	0	0	0	0	0	0	0	0	0	0	0	0	0.0138114	5	0	0	0	0	0	0
TACCGGCAGCTCAAGTGGTCGTCGCTTTTATTGGGCCTAAAACGTCCGTAGCCTGTTTGGTAAATCTATGGGTAAATCAATCCTCTTAAGGGATTGAATTCTGCAGAGACTGCCAGACTAGGGACCGGGAGAGGTATGAGGTACTCTGGGGGTAGGGGTAAAATCCTGTCATCCCCAGAGGACCACCTGTTGCGAAGGCGTCATACTGGAACGGATCCGACGGTCAGGGACGAAGCCTAGGGGCACGAACCGG	ASV1145	Archaea	Thermoplasmatota	Thermoplasmata	Marine_Group_II	Marine_Group_II	Marine_Group_II	0	0	0	0	0	0	0	0	0	0	0	0	0	0	0	0	0	0	0	0	0	0	0	0	0	0	0	0	0	0	0	0	0	0	0	0	0	0	0	0	0	0
TACCGGCAGCTCAAGTGGTCGTCGCTTTTATTGGGCCTAAAACGTCCGTAGCCTGTTTGGTAAATCTGTGGGTAAATCAACCAGCTTAACTGGTTGAATTCTGCAGAGACTGCCAGACTAGGGACCGGGAGAGGTGTGGGGTACTCGAGGGGTAGGGGTAAAATCCTGTCATCCTTCGAGGACCACCAGTTGCGAAGGCGCCACACTGGAACGGATCCGACGGTCAGGGACGAAGCCTAGGGGCACGAACCGG	ASV1146	Archaea	Thermoplasmatota	Thermoplasmata	Marine_Group_II	Marine_Group_II	Marine_Group_II	0	0	0	0	0	0	0	0	0	0	0	0	0	0	0	0	0	0	0	0	0	0	0	0	0	0	0	0	0	0	0	0	0	0	0	0	0	0	0	0	0	0
TACCGGCAGCTCAAGTGGTCGTCGCTTTTATTGGGCCTAAAACGTCCGTAGCCTGTTTGGTAAATCTGTGGGTAAATCAACCAGCTTAACTGGTTGAATTCTGCAGAGACTGCCAGACTAGGGACCGGGAGAGGTGTGGGGTACTCTAGGGGTAGGGGTAAAATCCTGTCATCCTTAGAGGACCACCAGTTGCGAAGGCGCCACACTGGAACGGATCCGACGGTCAGGGACGAAGCCTAGGGGCACGAACCGG	ASV1147	Archaea	Thermoplasmatota	Thermoplasmata	Marine_Group_II	Marine_Group_II	Marine_Group_II	0	0	0	0	0	0	0.182784	128	0.0934845	69	0	0	0.0698879	44	0.147258	74	0	0	0	0	0	0	0	0	0	0	0	0	0	0	0	0	0	0	0	0	0	0	0	0	0	0
TACCGGCAGCTCAAGTGGTCGTCGCTTTTATTGGGCCTAAAACGTCCGTAGCCTGTTTGGTAAATCTGTGGGTAAATCAACGAGCTTAACTCGTTGAATTCTGCAGAGACTGCCAGACTAGGGACCGGGAGAGGTATGAGGTACTCTGGGGGTAGGGGTAAAATCCTGTCATCCCCAGAGGACCACCTGTTGCGAAGGCGTCATACTGGAACGGATCCGACGGTCAGGGACGAAGCCTAGGGGCACGAACCGG	ASV1148	Archaea	Thermoplasmatota	Thermoplasmata	Marine_Group_II	Marine_Group_II	Marine_Group_II	0.175179	78	0.161515	66	0.265013	147	0.659736	462	0.350906	259	0.323147	320	0.289082	182	0.541272	272	0.097816	113	0.190818	153	0.229326	131	0.226825	151	0.223052	135	0.177276	175	0.327508	232	0.213026	143	0.245059	249	0.281752	102	0.293005	158	0.356622	159	0.0691426	28
TACCGGCAGCTCAAGTGGTCGTCGCTTTTATTGGGCCTAAAACGTCCGTAGCCTGTTTGGTAAATCTGTGGGTAAATCAATCCGCTCAACGGATTGAATTCTGCAGAGACTGCCAGACTAGGGACCGGGAGAGGTATGAGGTACTCTGGGGGTAGGGGTAAAATCCTGTCATCCTCAGAGGACCACCTGTTGCGAAGGCGTCATACTGGAACGGATCCGACGGTCAGGGACGAAGCCTAGGGGCACGAACCGG	ASV1149	Archaea	Thermoplasmatota	Thermoplasmata	Marine_Group_II	Marine_Group_II	Marine_Group_II	0	0	0	0	0	0	0	0	0	0	0	0	0	0	0	0	0	0	0	0	0	0	0	0	0	0	0	0	0	0	0	0	0	0	0	0	0	0	0	0	0.0271632	11
TACCGGCAGCTCGAGTGGTCGTCGCTTTTATTGGGCCTAAAACGTCCGTAGCCGGTTTGGTAAATCTGTGGGTAAATCAACTAGCTTAACTAGTTGAATTCTGCAGAGACTGCCAGACTAGGAACCGGGAGAGGTGTGGGGTACTCAAGGGGTAGGGGTAAAATCCTGTCATCCTTTGAGGACCACCAGTTGCGAAGGCGCCACACTAGAACGGATTCGACGGTCAGGGACGAAGCCTAGGGGCACGAACCGG	ASV1155	Archaea	Thermoplasmatota	Thermoplasmata	Marine_Group_II	Marine_Group_II	Marine_Group_II	0	0	0	0	0.0811264	45	1.30662	915	0.558198	412	0.260538	258	0.549573	346	0.975086	490	0.0995473	115	0.11474	92	0.318605	182	0.429617	286	0.216443	131	0.254265	251	0.406561	288	0.268144	180	0.352334	358	0.502735	182	0.422817	228	0.464282	207	0	0
TACCGGCAGCTCGAGTGGTCGTCGCTTTTATTGGGCCTAAAACGTCCGTAGCCGGTTTGGTAAATCTGTGGGTAAATCAACTAGCTTAACTAGTTGAATTCTGCAGAGACTGCCAGACTAGGAACCGGGAGAGGTGTGGGGTACTCAAGGGGTAGGGGTAAAATCCTGTCATCCTTTGAGGACCACCAGTTGCGAAGGCGCCACACTGGAACGGATTCGACGGTCAGGGACGAAGCCTAGGGGCACGAACCGG	ASV1156	Archaea	Thermoplasmatota	Thermoplasmata	Marine_Group_II	Marine_Group_II	Marine_Group_II	0.139244	62	0.208012	85	0.268619	149	0.55692	390	0.200518	148	0.435239	431	0.209664	132	0.467643	235	0.214676	248	0.284357	228	0.194314	111	0.270388	180	0.294098	178	0.376839	372	0.393856	279	0.229412	154	0.333635	339	0.483399	175	0.450634	243	0.511383	228	0.162979	66
TACCGGCAGCTCGAGTGGTCGTCGCTTTTATTGGGCCTAAAACGTCCGTAGCCGGTTTGGTAAATCTGTGGGTAAATCAACTAGCTTAACTAGTTGAATTCTGCAGAGACTGCCAGACTAGGAACCGGGAGAGGTGTGGGGTACTCAAGGGGTAGGGGTAAAATCCTGTCATCCTTTGGAGACCACCAGTTGCGAAGGCGCCACACTGGAACGGATTCGACGGTCAGGGACGAAGCCTAGGGGCACGAACCGG	ASV1157	Archaea	Thermoplasmatota	Thermoplasmata	Marine_Group_II	Marine_Group_II	Marine_Group_II	0	0	0	0	0	0	0	0	0	0	0	0	0	0	0	0	0	0	0	0	0	0	0	0	0	0	0	0	0	0	0	0	0	0	0	0	0	0	0	0	0.140755	57
TACCGGCAGCTCGAGTGGTCGTCGCTTTTATTGGGCCTAAAACGTCCGTAGCCTGTTCAGTAAACCCGTGGGTAAATCAACCAGCTTAACTGGTTGAATTCTGCGGAGACTGCTGGACTAGGGACCGGGAGAGGTATGAGGTACTCTCAGGGTAGGGGTAAAATCCTGTCATCCTGAGAGGACCACCTGTTGCGAAGGCGTCATACTGGAACGGATCCGACGGTCAGGGACGAAGCCTAGGGGCACGAACCGG	ASV1158	Archaea	Thermoplasmatota	Thermoplasmata	Marine_Group_II	Marine_Group_II	Marine_Group_II	0.074114	33	0.0709688	29	0.0811264	45	0.305592	214	0.149033	110	0.126229	125	0.158836	100	0.284566	143	0.0502065	58	0.0960327	77	0.126042	72	0.163735	109	0.0776551	47	0.0790145	78	0.242808	172	0.183232	123	0.212582	216	0.0801061	29	0.124249	67	0.103174	46	0.106183	43
TACCGGCAGCTCGAGTGGTCGTCGCTTTTATTGGGCCTAAAACGTCCGTAGCCTGTTTGGTAAATCTATGGGTAAATCAACGAGCTTAACTCGTTGAATTCTGCAGAGACTGCCAGACTAGGGACCGGGAGAGGTATGAGGTACTCTGGGGGTAGGGGTAAAATCCTGTCATCCTCAGAGGACCACCTGTTGCGAAGGCGTCATACTGGAACGGATCCGACGGTCAGGGACGAAGCCTAGGGGCACGAACCGG	ASV1159	Archaea	Thermoplasmatota	Thermoplasmata	Marine_Group_II	Marine_Group_II	Marine_Group_II	0	0	0	0	0	0	0	0	0	0	0.0646295	64	0	0	0	0	0.0406845	47	0	0	0	0	0	0	0	0	0.0628064	62	0	0	0	0	0.0442879	45	0	0	0	0	0	0	0	0
TACCGGCAGCTCGAGTGGTCGTCGCTTTTATTGGGCCTAAAACGTCCGTAGCCTGTTTGGTAAATCTGTGGGTAAATCAACCAGCTTAACTGGTTGAATTCTGCAGAGACTGCCAGACTAGGGACCGGGAGAGGTGTGGGGTACTCTAGGGGTAGGGGTAAAATCCTGTCATCCTTAGAGGACCACCAGTTGCGAAGGCGCCACACTAGAACGGATCCGACGGTCAGGGACGAAGCCTAGGGGCACGAACCGG	ASV1160	Archaea	Thermoplasmatota	Thermoplasmata	Marine_Group_II	Marine_Group_II	Marine_Group_II	0.273997	122	0.286323	117	0.416449	231	1.55938	1092	0.761425	562	0.506938	502	0.851361	536	1.59994	804	0.218138	252	0.29184	234	0.852531	487	0.952367	634	0.646025	391	0.420398	415	0.981112	695	0.7225	485	0.755846	768	0.756864	274	0.637935	344	0.776046	346	0.101245	41
TACCGGCAGCTCGAGTGGTCGTCGCTTTTATTGGGCCTAAAACGTCCGTAGCCTGTTTGGTAAATCTGTGGGTAAATCAACGAGCTTAACTCGTTGAATTCTGCAGAGACTGCCAGACTAGGGACCGGGAGAGGTATGAGGTACTCTGGGGGTAGGGGTAAAATCCTGTCATCCTCAGAGGACCACCTGTTGCGAAGGCGTCATACTGGAACGGATCCGACGGTCAGGGACGAAGCCTAGGGGCACGAACCGG	ASV1162	Archaea	Thermoplasmatota	Thermoplasmata	Marine_Group_II	Marine_Group_II	Marine_Group_II	0	0	0	0	0	0	0	0	0	0	0	0	0	0	0	0	0	0	0	0	0	0	0	0	0	0	0	0	0	0	0	0	0	0	0	0	0	0	0	0	0	0
TACCGGCAGCTCGAGTGGTCGTCGCTTTTATTGGGCCTAAAACGTCCGTAGCCTGTTTGGTAAATCTGTGGGTAAATCAATCCTCTTAAGGGATTGAATTCTGCAGAGACTGCCAGACTAGGGACCGGGAGAGGTATGAGGTACTCTGGGGGTAGGGGTAAAATCCTGTCATCCCCAGAGGACCACCTGTTGCGAAGGCGTCATACTGGAACGGATCCGACGGTCAGGGACGAAGCCTGGGGGCACGAACCGG	ASV1164	Archaea	Thermoplasmatota	Thermoplasmata	Marine_Group_II	Marine_Group_II	Marine_Group_II	0	0	0	0	0	0	0	0	0	0	0	0	0	0	0	0	0	0	0	0	0	0	0	0	0	0	0	0	0	0	0	0	0	0	0	0	0	0	0.0157003	7	0.0444488	18
TACCGGCCCCGCAAGTGGTCGTCGATTTTATTGGGCCTAAAACGTCCGTAGCCTGTTTGGTAAACCTGTGGGTAAATCAACTCGCTTAACGAGTTGAATTCTGCAGAGACTGCCAGACTAGGGACCGGGAGAGGTGCGAGGTACTCTTGGGGTAGGGGTAAAATCCTGTCATCCCAAGGGGACCACCTGTTGCGAAGGCGTCGCACTAGAACGGATCCGACGGTCAGGGACGAAGCCTAGGGGCACGAACCGG	ASV1168	Archaea	Thermoplasmatota	Thermoplasmata	Marine_Group_II	Marine_Group_II	Marine_Group_II	0	0	0	0	0	0	0	0	0	0	0	0	0	0	0	0	0	0	0	0	0	0	0	0	0	0	0	0	0	0	0	0	0	0	0	0	0.00741785	4	0.0201862	9	0.0172857	7
TACCGGCGCCCCAAGTGGTCGTCACTATTATTGGGCCTAAAACGTCCGTAGCCGGCTTGGTAAATCCGTGGGTAAATCAGACAGCCTAACTGTCTGAATTCTGCGGGGACTGCCAGACTTGAGACCGGGAGAGGTACGGGGTACCTGCGGGGTAGCGGTAAAATGCGATCATCCCGTAGGGACCACCTGTTGCGAAGGCGCCGTACTAGAACGGATCTGACGGTCAGGGACGAAGCCTAGGGGCACGAACCGG	ASV1175	Archaea	Thermoplasmatota	Thermoplasmata	Marine_Group_II	Marine_Group_II	Marine_Group_II	0	0	0	0	0	0	0	0	0	0	0	0	0	0	0	0	0	0	0	0	0	0	0	0	0	0	0	0	0	0	0	0	0	0	0	0	0	0	0	0	0	0
TACCGGCGCCCCAAGTGGTCGTCACTATTATTGGGCCTAAAACGTCCGTAGCCGGTTTGGTAAATCCGTGGGTAAATCAGACAGCCCAACTGTCTGAATTCTGCGGGGACTGCCAGACTTGAGACCGGGAGAGGTGCGGGGTACTTGCGGGGTACCGGTAAAATGGGATCATCCCGTAGAGACCACCTGTTGCGAAGGCGCCGCACTAGAACGGATCTGACGGTCAGGGACGAAGCCTAGGGGCACGAACCGG	ASV1176	Archaea	Thermoplasmatota	Thermoplasmata	Marine_Group_II	Marine_Group_II	Marine_Group_II	0	0	0	0	0	0	0	0	0	0	0	0	0	0	0	0	0	0	0	0	0	0	0	0	0	0	0	0	0	0	0	0	0	0	0	0	0	0	0	0	0	0
TACCGGCGCCCCGAGTGGTCGTCGCTTTTATTGGGCCTAAAACGTCCGTAGCCGGTCCGGTAAACCCGTGGGTAAATCAACCAGCTCAACTGGTTGAATTCTGCGGAGACTGCCGGACTAGGGACCGGGAGAGGTACGAGGTACTCTTGGGGTAGGGGTAAAATCCTGTCATCCCAGGGGGACCACCTGTTGCGAAGGCGTCGTACTAGAACGGATCCGACGGTCAGGGACGAAGCCTAGGGGCACGAACCGG	ASV1177	Archaea	Thermoplasmatota	Thermoplasmata	Marine_Group_II	Marine_Group_II	Marine_Group_II	0	0	0	0	0	0	0	0	0	0	0	0	0	0	0	0	0	0	0	0	0	0	0	0	0	0	0	0	0	0	0	0	0	0	0	0	0	0	0	0	0	0
TACCGGCGCCTCAAGTGGTAGTCGATTTTATTGGGCCTAAAACGTCCGTAGCCTGTTTGGTACATTCGTGGGTAAATCAACCAGCTCAACTGGTTGAATTCTGCGAGCACGGCCAGACTTGGGACCGGGAGAGGTGTGGGGTACGCTCAGGGTAGGGGTAAAATCCTGTCATCCTGAGCGGACCACCTGTTGCGAAGGCGCCACACTAGAACGGATCCGACGGTCAGGGACGAAGCCTAGGGGCACGAACCGG	ASV1178	Archaea	Thermoplasmatota	Thermoplasmata	Marine_Group_II	Marine_Group_II	Marine_Group_II	0	0	0	0	0	0	0	0	0	0	0	0	0	0	0	0	0	0	0	0	0	0	0	0	0.0363492	22	0	0	0	0	0	0	0	0	0.0580078	21	0	0	0.0695301	31	2.28171	924
TACCGGCGCCTCAAGTGGTAGTCGATTTTATTGGGCCTAAAACGTCCGTAGCCTGTTTGGTACATTCGTGGGTAAATCAACCAGCTTAACTGATTGAATTCTGCGAGCACGGCCAGACTTGGGACCGGGAGAGGTGTGGGGTACGCTCAGGGTAGGGGTAAAATCCTGTCATCCTGAGCGGACCACCTGTTGCGAAGGCGCCACACTAGAACGGATCCGACGGTCAGGGACGAAGCCTAGGGGCACGAACCGG	ASV1179	Archaea	Thermoplasmatota	Thermoplasmata	Marine_Group_II	Marine_Group_II	Marine_Group_II	0.981449	437	1.07922	441	1.32326	734	0	0	0	0	0.0343344	34	0	0	0.0218897	11	0.0588627	68	0.0261907	21	0.0577691	33	0.102147	68	0.692287	419	0.146886	145	0.111522	79	0.0864021	58	0.194867	198	1.98608	719	1.64491	887	3.1311	1396	0.444488	180
TACCGGCGCCTCAAGTGGTAGTCGATTTTATTGGGCCTAAAACGTCCGTAGCCTGTTTGGTACATTCGTGGGTAAATCAACCAGCTTAACTGGTTGAATTCTGCGAGCACGGCCAGACTTGGGACCGGGAGAGGTGTGGGGTACGCTCAGGGTAGGGGTAAAATCCTGTCATCCTGAGCGGACCACCTGTTGCGAAGGCGCCACACTAGAACGGATCCGACGGTCAGGGACGAAGCCTAGGGGCACGAACCGG	ASV1180	Archaea	Thermoplasmatota	Thermoplasmata	Marine_Group_II	Marine_Group_II	Marine_Group_II	0	0	0	0	0	0	0	0	0	0	0	0	0	0	0	0	0	0	0	0	0	0	0	0	0	0	0	0	0	0	0	0	0	0	0	0	0	0	0	0	0.362999	147
TACCGGCGCCTCAAGTGGTAGTCGCTTTTATTGGGCCTAAAACGTCCGTAGCCGGTCTGATACATTCGTGGGTAAATCAACCAGCTTAACTGGTTGAATTCTGCGAGGACGGTCAGACTTGGGACCGGGAGAGGTGTGGGGTACGCTCAGGGTAGGGGTAAAATCCTGTCATCCTGAGCGGACCACCTGTTGCGAAGGCGCCACACTAGAACGGATCCGACGGTCAGGGACGAAGCCTAGGGGCACGAACCGG	ASV1181	Archaea	Thermoplasmatota	Thermoplasmata	Marine_Group_II	Marine_Group_II	Marine_Group_II	1.04433	465	1.15508	472	1.72709	958	0.861084	603	0.410519	303	1.14111	1130	0.38756	244	0.807928	406	1.61007	1860	1.2821	1028	0.350116	200	0.399573	266	1.18135	715	1.42327	1405	0.856885	607	0.594387	399	0.83458	848	1.62422	588	1.29998	701	1.80105	803	0.47659	193
TACCGGCGCCTCAAGTGGTAGTCGCTTTTATTGGGCCTAAAACGTCCGTAGCCGGTCTGATACATTCGTGGGTAAATCAACTAGCTCAACTAGTTGAATTCTGCGAGGACGGTCAGACTTGGGACCGGGAGAGGTGTGGGGTACGCTCAGGGTAGGGGTAAAATCCTGTCATCCTAAGCGGACCACCTGTTGCGAAGGCGCCACACTAGAACGGATCCGACGGTCAGGGACGAAGCCTAGGGGCACGAACCGG	ASV1182	Archaea	Thermoplasmatota	Thermoplasmata	Marine_Group_II	Marine_Group_II	Marine_Group_II	0.213358	95	0.208012	85	0.355153	197	0.018564	13	0	0	0.0959344	95	0	0	0.0258696	13	0.253629	293	0.107257	86	0.0210069	12	0.019528	13	0.330447	200	0.406216	401	0.0508202	36	0.043201	29	0.0698764	71	0.27899	101	0.211409	114	0.379051	169	0.777855	315
TACCGGCGCCTCAAGTGGTAGTCGCTTTTATTGGGCCTAAAACGTCCGTAGCCGGTCTGGTACATTCGTGGGTAAATCAACCCGCTCAACGGGTTGAATTCTGCGAGCACGGCCAGACTTGGGACCGGGAGAGGTGTGGGGTACTCTCAGGGTAGGGGTAAAATCCTGTCATCCTGAGAGGACCACCTGTTGCGAAGGCGCCACACTAGAACGGATCCGACGGTCAGGGACGAAACCTAGGGGCACGAACCGG	ASV1183	Archaea	Thermoplasmatota	Thermoplasmata	Marine_Group_II	Marine_Group_II	Marine_Group_II	0.0606387	27	0	0	0.0594927	33	0	0	0	0	0.0191869	19	0	0	0	0	0.0666534	77	0.0174605	14	0	0	0	0	0.0892208	54	0.0719235	71	0	0	0	0	0.0236202	24	0.0939175	34	0.0630517	34	0.130089	58	0.138285	56
TACCGGCGCCTCAAGTGGTAGTCGCTTTTATTGGGCCTAAAACGTCCGTAGCCGGTCTGGTGCATTCGTGGGTAAATCAACCCGCTCAACGGGTTGAATTCTGCGAGCACGGCCAGACTTGGGACCGGGAGAGGTGTGGGGTACTCTCAGGGTAGGGGTAAAATCCTGTCATCCTGAGAGGACCACCTGTTGCGAAGGCGCCACACTAGAACGGATCCGACGGTCAGGGACGAAACCTAGGGGCACGAACCGG	ASV1184	Archaea	Thermoplasmatota	Thermoplasmata	Marine_Group_II	Marine_Group_II	Marine_Group_II	0	0	0.0562856	23	0	0	0	0	0	0	0	0	0	0	0	0	0	0	0	0	0	0	0	0	0	0	0	0	0	0	0	0	0	0	0.0883929	32	0.0871597	47	0.161489	72	0	0
TACCGGCGCCTCAAGTGGTAGTCGCTTTTATTGGGCCTAAAACGTCCGTAGCCGGTTTGGTACATTCGTGGGTAAATCAACTCGCTCAACGAGTTGAATTCTGCGAGGACGGCCAGACTTGGGACCGGGAGAGGTGTGGGGTACTCTCAGGGTAGGGGTAAAATCCTGTCATCCTGAGAGGACCACCTGTTGCGAAGGCGCCACACTAGAACGGATCCGACGGTCAGGGACGAAGCCTAGGGGCACGAACCGG	ASV1185	Archaea	Thermoplasmatota	Thermoplasmata	Marine_Group_II	Marine_Group_II	Marine_Group_II	0.318915	142	0.320583	131	0.502984	279	1.85926	1302	0.9782	722	0.747278	740	0.87201	549	1.48253	745	0.590359	682	0.616106	494	0.465654	266	0.470175	313	0.308968	187	0.504477	498	0.770773	546	0.57949	389	0.585584	595	0.232031	84	0.200282	108	0.280363	125	0.0691426	28
TACCGGCGCCTCAAGTGGTAGTCGCTTTTATTGGGCCTAAAACGTCCGTAGCCGGTTTGGTACATTCGTGGGTAAATCAAGGCGCTCAACGTCTTGAATTCTGCGAGCACGGCCAGACTTGGGACCGGGTGAGGTGTGGGGTACTCTCAGGGTAGGGGTAAAATCCTGTCATCCTGAGAGGACCACCTGTTGCGAAGGCGCCACACTAGAACGGATCCGACGGTCAGGGACGAAGCCTAGGGGCACGAACCGG	ASV1186	Archaea	Thermoplasmatota	Thermoplasmata	Marine_Group_II	Marine_Group_II	Marine_Group_II	0.112294	50	0.0905465	37	0.153239	85	0	0	0	0	0	0	0	0	0	0	0.030297	35	0	0	0.0175058	10	0	0	0.340361	206	0.108392	107	0.0282334	20	0.019366	13	0.0531454	54	0.549693	199	0.459907	248	1.15958	517	2.3953	970
TACCGGCGCCTCAAGTGGTCGTCGCTTTTATTGGGCCTAAAACGTCCGTAGCCGGTCTGGTGCATTCGTGGGTAAATCAAGCCGCTCAACGGCTTGAATTCTGCGAGCACGGCCAGACTTGGGACCGGGAGAGGTGTGGGGTACGCTCAGGGTAGGGGTAAAATCCTGTCATCCTGAGCGGACCACCTGTTGCGAAGGCTCCACACTAGAACGGATCCGACGGTCAGGGACGAAGCCTAGGGGCACGAACCGG	ASV1187	Archaea	Thermoplasmatota	Thermoplasmata	Marine_Group_II	Marine_Group_II	Marine_Group_II	0	0	0	0	0	0	0	0	0	0	0	0	0	0	0	0	0	0	0	0	0	0	0	0	0	0	0	0	0	0	0	0	0	0	0	0	0	0	0	0	0.0222244	9
TACCGGCGCCTCAAGTGGTCGTCGCTTTTATTGGGCCTAAAACGTCCGTAGCCGGTCTGGTGCATTCGTGGGTAAATCAAGCCGCTCAACGGCTTGAATTCTGCGAGCACGGCCAGACTTGGGACCGGGAGAGGTGTGGGGTACGCTCGGGGTAGGGGTAAAATCCTGTCATCCCGAGCGGACCACCTGTTGCGAAGGCTCCACACTAGAACGGATCCGACGGTCAGGGACGAAGCCTAGGGGCACGAACCGG	ASV1188	Archaea	Thermoplasmatota	Thermoplasmata	Marine_Group_II	Marine_Group_II	Marine_Group_II	0	0	0	0	0	0	0	0	0	0	0	0	0	0	0	0	0	0	0	0	0	0	0	0	0	0	0	0	0	0	0	0	0	0	0	0	0	0	0	0	0	0
TACCGGCGCCTCAAGTGGTCGTCGCTTTTATTGGGCCTAAAACGTCCGTAGCCGGTTTGGTAAATCCATGGGTAAATCAGACAGCTTAACTGTCTGACTTCTGCGGAGACTGCCAGACTTGGGACTGGGAGAGGTGTGGGGTACCTTCGGGGTAGGGGTAAAATCCTGTCATCCCAAAGGGACCACCTGTTGCGAAGGCGCCACACTAGAACGGATCCGACGGTCAGGGACGAAGCCTAGGGGCACGAACCGG	ASV1189	Archaea	Thermoplasmatota	Thermoplasmata	Marine_Group_II	Marine_Group_II	Marine_Group_II	0	0	0	0	0	0	0	0	0	0	0	0	0	0	0	0	0	0	0	0	0	0	0	0	0	0	0	0	0	0	0	0	0	0	0	0	0	0	0	0	0	0
TACCGGCGCCTCAAGTGGTCGTCGCTTTTATTGGGCCTAAAACGTCCGTAGCCTGTTTGGTAAACCCGTGGGTAAATCAACGAGCTCAACTCATTGACTTCTGCGGAGACTGCCAGACTAGGGACCGGGAGAGGTGTAGGGTACTCATGGGGTAGGGGTAAAATCCTGTCATCCCATGAGGACCACCTGTTGCGAAGGCGCTACACTAGAACGGATCCGACGGTCAGGGACGAAGCCTAGGGGCACGAACCGG	ASV1190	Archaea	Thermoplasmatota	Thermoplasmata	Marine_Group_II	Marine_Group_II	Marine_Group_II	0	0	0	0	0	0	0	0	0	0	0	0	0	0	0	0	0	0	0	0	0	0	0	0	0	0	0	0	0	0	0	0	0	0	0	0	0	0	0	0	0	0
TACCGGCGCCTCAAGTGGTCGTCGCTTTTATTGGGCCTAAAACGTCCGTAGCCTGTTTGGTAAACCCGTGGGTAAATCAACGAGCTCAACTCATTGACTTCTGCGGAGACTGCCAGACTAGGGACCGGGAGAGGTGTAGGGTACTCATGGGGTAGGGGTAAAATCCTGTCATCCCATGAGGACCACCTGTTGCGAAGGCGCTACACTGGAACGGATCCGACGGTCAGGGACGAAGCCTAGGGGCACGAACCGG	ASV1191	Archaea	Thermoplasmatota	Thermoplasmata	Marine_Group_II	Marine_Group_II	Marine_Group_II	0.271751	121	0.313242	128	0.477744	265	0.294168	206	0.130065	96	0.651344	645	0.112774	71	0.228847	115	0.426755	493	0.490141	393	0.124291	71	0.135194	90	0.299055	181	0.365696	361	0.289393	205	0.201108	135	0.303126	308	0.248605	90	0.229953	124	0.320736	143	0.123469	50
TACCGGCGCCTCGAGTGGTCGTCGCTTTTATTGGGCCTAAAACGTCCGTAGCCTGTTTGGTAAACCCGTGGGTAAATCAGCCAGCTTAACTGGTTGAATTCTGCGGAGACTGCCAGACTTGGGACCGGGAGAGGTGTGGGGTACTCATGGGGTAGGGGTAAAATCCTGTCATCCCATGAGGACCACCTGTTGCGAAGGCGCCACACTGGAACGGATCCGACGGTCAGGGACGAAGCCTAGGGGCACGAACCGG	ASV1192	Archaea	Thermoplasmatota	Thermoplasmata	Marine_Group_II	Marine_Group_II	Marine_Group_II	0	0	0	0	0	0	0	0	0	0	0	0	0	0	0	0	0	0	0	0	0	0	0	0	0	0	0	0	0	0	0	0	0	0	0	0	0	0	0	0	0	0
CACCGGCACCCCGAGTGGTAGCCACTATTATTGGGCCTAAAGCGTTCGTAGCCGGTTTGGTAAATTCTTGGGTAAATCGTACCGCTTAACGGTGCGGATTCTGGGGACACTACCAGACTTGAGACCGGGAGAGATTAGAGGTACTTGCGGGGGAGCGGTGAAATGTTGTAATCCTGCAGGGACCACCAGTGGCGAAGGCGTCTAATCATAACGGCTTTGACGGTGAGGAACGAAACCCTGGGGCGCAAACGGG	ASV0140	Archaea	Thermoplasmatota	Thermoplasmata	Thermoplasmata_or	Thermoplasmata_fa	Marine_Group_III	0	0	0	0	0	0	0	0	0	0	0	0	0	0	0	0	0	0	0	0	0	0	0	0	0	0	0	0	0	0	0	0	0	0	0	0	0	0	0	0	0.019755	8
CACCGGCACCTCAAGTGATAGCCACTATTATTGGGCCTAAAGCGTTCGTAGCCGGCTTGGTTAATTCCTGGGTAAATCGTACCGCTCAACGGTGCGGATTCCGGGGACACTGCCAGGCTTGAGACCGGGGGAGATCAGAGGTACTTGCGGGGGAGCGGTGAAATGTTGTAATCCCGCAGGGACCACCAATGGCGAAGGCATCTGATCAAAACGGCTCTGACGGTGAGGGACGAAACCCTGGGGCGCAAACGGG	ASV0141	Archaea	Thermoplasmatota	Thermoplasmata	Thermoplasmata_or	Thermoplasmata_fa	Marine_Group_III	0	0	0	0	0	0	0	0	0	0	0	0	0	0	0	0	0	0	0	0	0	0	0	0	0	0	0	0	0	0	0	0	0	0	0	0	0	0	0	0	0	0
CACCGGCACCTCAAGTGGTAGCCACTATTATTGGGCCTAAAGCGTTCGTAGCCGGCTTGGTTAATTCCTGGGTAAATCGTACCGCTCAACGGTGCGGATTCCGGGGACACTGCCAAGCTTGAGACCGGGGGAGATCAGAGGTACTTGCGGGGGAGCGGTGAAATGTTGTAATCCCGCAGGGACCACCAATGGCGAAGGCATCTGATCAAAACGGCTCTGACGGTGAGGGACGAAACCCTGGGGCGCAAACGGG	ASV0142	Archaea	Thermoplasmatota	Thermoplasmata	Thermoplasmata_or	Thermoplasmata_fa	Marine_Group_III	0	0	0	0	0	0	0	0	0	0	0	0	0	0	0	0	0	0	0	0	0	0	0	0	0	0	0	0	0	0	0	0	0	0	0	0	0	0	0	0	0	0
CACCGGCACCTCAAGTGGTAGCCACTATTATTGGGCCTAAAGCGTTCGTAGCCGGCTTGGTTAATTCCTGGGTAAATCGTACCGCTCAACGGTGCGGATTCCGGGGACACTGCCAGGCTTGAGACCGGGGGAGATCAGAGGTACTTGCGGGGGAGCGGTGAAATGTTGTAATCCCGCAGGGACCACCAATGGCGAAGGCATCTGATCAAAACGGCTCTGACGGTGAGGGACGAAACCCTGGGGCGCAAACGGG	ASV0143	Archaea	Thermoplasmatota	Thermoplasmata	Thermoplasmata_or	Thermoplasmata_fa	Marine_Group_III	0	0	0	0	0	0	0	0	0	0	0	0	0	0	0	0	0	0	0	0	0	0	0	0	0	0	0	0	0	0	0	0	0	0	0	0	0	0	0	0	0	0
CACCGGCACCTCAAGTGGTAGCCACTATTATTGGGCCTAAAGCGTTCGTAGCCGGCTTGGTTAATTCCTGGGTAAATCGTACCGCTTAACGGTGCGGATTCCGGGGACACTGCCAAGCTTGAGACCGGGGGAGATCAGAGGAACTTGCGGGGGAGCGGTGAAATGTTGTAATCCCGCAGGGACCACCAATGGCGAAGGCATCTGATTATAACGGCTCTGACGGTGAGGAACGAAACCCTGGGGCGCAAACGGG	ASV0145	Archaea	Thermoplasmatota	Thermoplasmata	Thermoplasmata_or	Thermoplasmata_fa	Marine_Group_III	0	0	0	0	0	0	0	0	0	0	0	0	0	0	0	0	0	0	0	0	0	0	0	0	0	0	0	0	0	0	0	0	0	0	0	0	0	0	0	0	0.0444488	18
CACCGGCACCTCAAGTGGTAGCCACTATTATTGGGCCTAAAGCGTTCGTAGCCGGCTTGGTTAATTCCTGGGTAAATCGTACCGCTTAACGGTGCGGATTCCGGGGACACTGCCAAGCTTGAGACCGGGGGAGATCAGAGGTACTTGCGGGGGAGCGGTGAAATGTTATAATCCCGCAGGGACCACCAATGGCGAAGGCATCTGTTCAAAACGGCTCTGACGGTGAGGAACGAAACCCTGGGGCGCAAACGGG	ASV0146	Archaea	Thermoplasmatota	Thermoplasmata	Thermoplasmata_or	Thermoplasmata_fa	Marine_Group_III	0	0	0	0	0	0	0	0	0	0	0	0	0	0	0	0	0	0	0	0	0	0	0	0	0	0	0	0	0	0	0	0	0	0	0	0	0	0	0	0	0	0
CACCGGCACCTCAAGTGGTAGCCACTATTATTGGGCCTAAAGCGTTCGTAGCCGGTTTGGTAAATTCTTGGGTAAATCGTACAGCTTAACTGTGCGGATTCCGGGGACACTACCAGACTTGAGACCGGGAGAGATCAGAGGTACTTGTAGGGGAGCGGTGAAATGTTGTAATCCTACAGGGACCACCAGTGGCGAAGGCGTCTGATCATAACGGCTTTGACGGTGAGGAACGAAACCCTGGGGCGCAAACGGG	ASV0147	Archaea	Thermoplasmatota	Thermoplasmata	Thermoplasmata_or	Thermoplasmata_fa	Marine_Group_III	0	0	0	0	0	0	0	0	0	0	0	0	0	0	0	0	0	0	0	0	0	0	0	0	0	0	0	0	0	0	0	0	0	0	0	0	0	0	0	0	0.167918	68
CACCGGCACCTCAAGTGGTAGCCACTATTATTGGGCCTAAAGCGTTCGTAGCCGGTTTGGTAAATTCTTGGGTAAATCGTACAGCTTAACTGTGCGGATTCCGGGGACACTACCAGACTTGAGACCGGGAGAGATCAGAGGTACTTGTGGGGGAGCGGTGAAATGTTGTAATCCTACAGGGACCACCAGTGGCGAAGGCGTCTGATCATAACGGCTTTGACGGTGAGGAACGAAACCCTGGGGCGCAAACGGG	ASV0148	Archaea	Thermoplasmatota	Thermoplasmata	Thermoplasmata_or	Thermoplasmata_fa	Marine_Group_III	0	0	0	0	0	0	0	0	0	0	0	0	0	0	0	0	0	0	0	0	0	0	0	0	0	0	0	0	0	0	0	0	0	0	0	0	0	0	0	0	0.140755	57
CACCGGCACCTCAAGTGGTAGCCACTATTATTGGGCCTAAAGCGTTCGTAGCCGGTTTGGTAAATTCTTGGGTAAATCGTACCGCTTAACGGTGCGGATTCCGGGGACACTACCAGACTTGAGACCGGGGGAGATCAGAGGTACTTGCGGGGGAGCGGTGAAATGTTGTAATCCCACAGGGACCACCAGTGGCGAAGGCGTCTGATCAGAACGGCTCTGACGGTGAGGAACGAAACCCTGGGGCGCAAACGGG	ASV0149	Archaea	Thermoplasmatota	Thermoplasmata	Thermoplasmata_or	Thermoplasmata_fa	Marine_Group_III	0	0	0	0	0	0	0	0	0	0	0	0	0	0	0	0	0	0	0	0	0	0	0	0	0	0	0	0	0	0	0	0	0	0	0	0	0	0	0	0	0	0
CACCGGCACCTCGAGTGGTAGCCACTATTATTGGGCCTAAAGCGTTCGTAGCCGGTTTAGTAAATTCTTGGGTAAATCGTACAGCTTAACTGTGCGGATTCCGGGGACACTACTAAACTTGAGACCGGGAGAGATTAGAGGTACTTGCAGGGGAGCGGTGAAATGTTGTAATCCTGCAGGGACCACCAGTGGCGAAGGCGTCTAATCATAACGGCTCTGACGGTGAGGAACGAAACCCTGGGGCGCAAACGGG	ASV0150	Archaea	Thermoplasmatota	Thermoplasmata	Thermoplasmata_or	Thermoplasmata_fa	Marine_Group_III	0	0	0	0	0	0	0	0	0	0	0	0	0	0	0	0	0	0	0	0	0	0	0	0	0	0	0	0	0	0	0	0	0	0	0	0	0	0	0	0	0.0444488	18
CACCGGCACCTCGAGTGGTAGCCACTATTATTGGGCCTAAAGCGTTCGTAGCCGGTTTGGTAAATTCTTGGGTAAATCGTACAGCTCAACTGTGCGGATTCCGGGGACACTACCAGACTTGAGACCGGGAGAGATCAGAAGTACTTGTAGGGGAGCGGTGAAATGTTGTAATCCTACAGGGACTACCAGTGGCGAAGGCGTCTGATCATAACGGCTTTGACGGTGAGGAACGAAACCCTGGGGCGCAAACGGG	ASV0152	Archaea	Thermoplasmatota	Thermoplasmata	Thermoplasmata_or	Thermoplasmata_fa	Marine_Group_III	0.467143	208	0.570198	233	0.813067	451	0.072828	51	0.0298067	22	0.138348	137	0.0428857	27	0.0895487	45	0.301239	348	0.0997743	80	0.0682725	39	0.0796142	53	0.398189	241	0.201588	199	0.13552	96	0.0968299	65	0.173215	176	0.767913	278	0.508123	274	0.843333	376	0.167918	68
CACCGGCACCTCGAGTGGTAGCCACTATTATTGGGCCTAAAGCGTTCGTAGCCGGTTTGGTAAATTCTTGGGTAAATCGTACAGCTTAACTGTGCGGATTCCGGGGACACTACCAGACTTGAGACCGGGAGAGATCAGAGGTACTTGTAGGGGAGCGGTGAAATGTTGTAATCCTACAGGGACCACCAGTGGCGAAGGCGTCTGATCATAACGGCTTTGACGGTGAGGAACGAAACCCTGGGGCGCAAACGGG	ASV0155	Archaea	Thermoplasmatota	Thermoplasmata	Thermoplasmata_or	Thermoplasmata_fa	Marine_Group_III	0.489602	218	0.553068	226	0.914024	507	0.496944	348	0.215421	159	0.750308	743	0.101655	64	0.268646	135	1.03183	1192	1.36192	1092	0.12254	70	0.171246	114	0.507237	307	0.98363	971	0.323273	229	0.201108	135	0.308047	313	0.602177	218	0.437653	236	0.850062	379	0.753161	305
CACCGGCACCTCGAGTGGTAGCCACTATTATTGGGCCTAAAGCGTTCGTAGCCGGTTTGGTAAATTCTTGGGTAAATCGTACAGCTTAACTGTGCGGATTCTGGGGACACTACCAGACTTGAGACCGGGAGAGATCAGAGGTACTTGTAGGGGAGCGGTGAAATGTTGTAATCCTACAGGGACCACCAGTGGCGAAGGCGTCTGATCATAACGGCTTTGACGGTGAGGAACGAAACCCTGGGGCGCAAACGGG	ASV0156	Archaea	Thermoplasmatota	Thermoplasmata	Thermoplasmata_or	Thermoplasmata_fa	Marine_Group_III	0	0	0	0	0	0	0	0	0	0	0	0	0	0	0	0	0	0	0	0	0	0	0	0	0	0	0	0	0	0	0	0	0	0	0	0	0	0	0	0	0.113591	46
CACCGGCACCTCGAGTGGTAGCCACTATTATTGGGCCTAAAGCGTTCGTAGCCGGTTTGGTAAATTCTTGGGTAAATCGTACCGCTTAACGGTGCGGATTCCGAGGACACTACCAGACTTGAGACCGGGGGAGATCAGAGGTACTTGTGGGGGAGCGGTGAAATGTTGTAATCCCACAGGGACCACCAGTGGCGAAGGCGTCTGATCAGAACGGCTCTGACGGTGAGGAACGAAACCCTGGGGCGCAAACGGG	ASV0157	Archaea	Thermoplasmatota	Thermoplasmata	Thermoplasmata_or	Thermoplasmata_fa	Marine_Group_III	0	0	0	0	0	0	0	0	0	0	0	0	0	0	0	0	0	0	0	0	0	0	0	0	0	0	0	0	0	0	0	0	0	0	0	0	0	0	0	0	0.192612	78
CACCGGCACCTCGAGTGGTAGCCACTATTATTGGGCCTAAAGCGTTCGTAGCCGGTTTGGTAAATTCTTGGGTAAATCGTACCGCTTAACGGTGCGGATTCCGGGGACACTACCAGACTTGAGACCGGGGGAGATCAGAGGTACTTGCGGGGGAGCGGTGAAATGTTGTAATCCCGCAGGGACCACCAGTGGCGAAGGCGTCTGATCAGAACGGCTCTGACGGTGAGGAACGAAACCCTGGGGCGCAAACGGG	ASV0158	Archaea	Thermoplasmatota	Thermoplasmata	Thermoplasmata_or	Thermoplasmata_fa	Marine_Group_III	0	0	0	0	0	0	0	0	0	0	0	0	0	0	0	0	0	0	0	0	0	0	0	0	0	0	0	0	0	0	0	0	0	0	0	0	0	0	0	0	0.0493876	20
CACCGGCACCTCGAGTGGTAGCCACTATTATTGGGCCTAAAGCGTTCGTAGCCGGTTTGGTAAATTCTTGGGTAAATCGTACCGCTTAACGGTGCGGATTCCGGGGACACTACCAGACTTGAGACCGGGGGAGATCAGAGGTACTTGTGGGGGAGCGGTGAAATGTTGTAATCCCACAGGGACCACCAGTGGCGAAGGCGTCTGATCAGAACGGCTCTGACGGTGAGGAACGAAACCCTGGGGCGCAAACGGG	ASV0159	Archaea	Thermoplasmatota	Thermoplasmata	Thermoplasmata_or	Thermoplasmata_fa	Marine_Group_III	0	0	0	0	0	0	0	0	0	0	0	0	0	0	0	0	0	0	0	0	0	0	0	0	0	0	0	0	0	0	0	0	0	0	0	0	0	0	0	0	0.187673	76
TACATAGGCTCCAAGCGTTGTTCGGAATTACTGGGCGTAAAGCGAGTGTAGGCGGTCCGTTAGGTCGATTGTGAAATCTCCCGGCTCAACTGGGAGGGTGCGGTCGAAACCAGCGGGCTAGAGTACGGAAGGGGAAAGTAGAATTCCTGGTGTAGCGGTGAAATGCGTAGATATCAGGAGGAATACCAGTGGTGAAGACGGCTTTCTGGACCGTAACTGACGCTGAGACTCGAAAGCGTGGGGAGCAAACAGG	ASV1050	Bacteria	Acidobacteriota	Acidobacteriae	PAUC26f	PAUC26f	PAUC26f	0	0	0	0	0	0	0	0	0	0	0	0	0	0	0	0	0	0	0	0	0	0	0	0	0	0	0	0	0	0	0	0	0	0	0	0	0	0	0	0	0	0
TACGTAGGCAGCAAGCGTTGTTCGGAATTACTGGGCGTAAAGCGAGTGTAGGCGGCCTGCCAAGTCTGTTGTGAAATCTCCTGGCTCAACTGGGAGGGTGCGGCGGAAACTGGCAGGCTAGAGTGCGAGAGGGGAGAGTGGAATTCCTGGTGTAGCGGTGAAATGCGTAGATATCAGGAGGAACACCGGCGGTGAAGACGGCTCTCTGGATCGCCACTGACGCTGAGACTCGAAAGCGTGGGGAGCAAACAGG	ASV4546	Bacteria	Acidobacteriota	Acidobacteriae	PAUC26f	PAUC26f	PAUC26f	0	0	0	0	0	0	0	0	0	0	0	0	0	0	0	0	0	0	0	0	0	0	0	0	0	0	0	0	0	0	0	0	0	0	0	0	0	0	0	0	0	0
TACGTAGGCAGCAAGCGTTGTTCGGAATTACTGGGCGTAAAGCGAGTGTAGGCGGTTTGCCAAGTCCGTTGTGAAATCTCCCGGCTCAACTGGGAGGGTGCGGCGGAAACTGGCAAGCTAGAGTGCGGAAGAGGAAAGTGGAATTCCTGGTGTAGCGGTGAAATGCGTAGATATCAGGAGGAACACCGGCGGTGAAGACGGCTTTCTGGTCCGCCACTGACGCTGAGACTCGAAAGCGTGGGGAGCAAACAGG	ASV4547	Bacteria	Acidobacteriota	Acidobacteriae	PAUC26f	PAUC26f	PAUC26f	0	0	0	0	0	0	0	0	0	0	0	0	0	0	0	0	0	0	0	0	0	0	0	0	0	0	0	0	0	0	0	0	0	0	0	0	0	0	0	0	0	0
TACGTAGGCAGCAAGCGTTGTTCGGAATTACTGGGCGTAAAGCGAGTGTAGGCGGTTTGCCAAGTCCGTTGTGAAATCTCCCGGCTCAACTGGGAGGGTGCGGCGGAAACTGGCAAGCTAGAGTGCGGAAGAGGAAAGTGGAATTCCTGGTGTAGCGGTGAAATGCGTAGATATCAGGAGGAACACCGGTGGTGAAGACGGCTTTCTGGTCCGCCACTGACGCTGAGACTCGAAAGCGTGGGGAGCAAACAGG	ASV4548	Bacteria	Acidobacteriota	Acidobacteriae	PAUC26f	PAUC26f	PAUC26f	0	0	0	0	0	0	0	0	0	0	0	0	0	0	0	0	0	0	0	0	0	0	0	0	0	0	0	0	0	0	0	0	0	0	0	0	0	0	0	0	0	0
TACGGGGGGGGCAAGCGTTGCTCGGAATCACTGGGCGTAAAGGGTGCGTAGGCGGTGTGGTAAGTCCGGCGTGAAATCTCCGAGCTTAACTCGGATCCCGCGTCGGAAACTGCCGTGCTAGAGTGTGGGAGAGGAGAGTGGAATTCCCGGTGTAGCGGTGAAATGCGTAGATATCGGGAGGAACACCCGTGGCGAAGGCGGCTCTCTGGACCACAACTGACGCTGAGGCACGAAAGCTAGGGGAGCAAACAGG	ASV4267	Bacteria	Acidobacteriota	Acidobacteriae	Subgroup_15	Subgroup_15	Subgroup_15	0	0	0	0	0	0	0	0	0	0	0	0	0	0	0	0	0	0	0	0	0	0	0	0	0	0	0	0	0	0	0	0	0	0	0	0	0	0	0	0	0	0
TACGGGGGGGGCGAGCGTTGTTCGGAATCATTGGGCGTAAAGGGTGCGTAGGCGGTGCGATAAGTTTGGTGTGAAATCTCCGGGCTCAACCCGGAAGCCGCGCCAGAAACTGTCGCGCTAGAGTGTGGGAGAGGAGAGTGGAATTCCCGGTGTAGCGGTGAAATGCGTAGATATCGGGAGGAACACCCGTGGCGAAGGCGGCTCTCTGGACCACTACTGACGCTGAGGCACGAAAGCCGGGGGAGCAAACAGG	ASV4310	Bacteria	Acidobacteriota	Acidobacteriae	Subgroup_15	Subgroup_15	Subgroup_15	0	0	0	0	0	0	0	0	0	0	0	0	0	0	0	0	0	0	0	0	0	0	0	0	0	0	0	0	0	0	0	0	0	0	0	0	0	0	0	0	0	0
TACGTAGGGAGCAAGCGTTGTTCGGATTTACTGGGCGTAAAGGGCGCGTAGGCGGCGCGGTAAGTCACTTGTGAAATCTCTGAGCTTAACTCAGAACGGCCAAGTGATACTGCTGTGCTAGAGTGCGGAAGAGGCAACCGGAATTCTTGGTGTAGCGGTGAAATGCGTAGATATCAAGAGGAACACCTGAGGCGAAGGCGGGTTGCTGGGCCGACACTGACGCTGATGCGCGAAAGCCAGGGGAGCAAACGGG	ASV4573	Bacteria	Acidobacteriota	Blastocatellia	Blastocatellales	Blastocatellaceae	Blastocatellaceae	0	0	0	0	0	0	0	0	0	0	0	0	0	0	0	0	0	0	0	0	0	0	0	0	0	0	0	0	0	0	0	0	0	0	0	0	0	0	0	0	0	0
GACGGGGGGGGCAAGCGTTGTTCGGAATTACTGGGCGTAAAGGGCGCGTAGGCGGCCTGGGAAGTCTTGGGTGAAAGCCCTCAGCTCAACTGGGGAATGGCCTGAGAAACCACTGGGCTGGAGTGCTGGAGAGGGAAGCGGAATTCCCGGTGGAGCGGTGAAATGCGTAGATATCGGGAGGAACACCAGAGGCGAAGGCGGCTTCCTGGACAGACACTGACGCTGAGGCGCGAAAGCTAGGGGAGCAAACGGG	ASV0635	Bacteria	Acidobacteriota	Subgroup_21	Subgroup_21	Subgroup_21	Subgroup_21	0	0	0	0	0	0	0	0	0	0	0	0	0	0	0	0	0	0	0	0	0	0	0	0	0.00660895	4	0	0	0	0	0	0	0	0	0	0	0	0	0	0	0	0
GACGGGGGGGGCGAGCGTTGTTCGGAATTACTGGGCGTAAAGGGCGCGCAGGCGGCCTGGGAAGTCTTGGGTGAAAGCCCCCAGCTCAACTGGGGAATGGCCTGAGAAACCACTAGGCTGGAGTGCTGGAGAGGGAAGCGGAATTCCCGGTGGAGCGGTGAAATGCGTAGATATCGGGAGGAACACCAGAGGCGAAGGCGGCTTCCTGGACAGACACTGACGCTGAGGCGCGAAAGCTAGGGGAGCAAACGGG	ASV0636	Bacteria	Acidobacteriota	Subgroup_21	Subgroup_21	Subgroup_21	Subgroup_21	0	0	0	0	0	0	0	0	0	0	0	0	0	0	0	0	0	0	0.0162133	13	0	0	0	0	0	0	0	0	0	0	0	0	0.0039367	4	0	0	0	0	0	0	0	0
GACGGGGGGGGCGAGCGTTGTTCGGAATTACTGGGCGTAAAGGGCGCGCAGGCGGCCTGGGAAGTTTTGGGTGAAAGCCCCCGGCTCAACCGGGGAATGGCCTGAGAAACCACTAGGCTAGAGTGCTGGAGAGGGAAGCGGAATTCCCGGTGGAGCGGTGAAATGCGTAGATATCGGGAGGAACACCAGAGGCGAAGGCGGCTTCCTAGACAGACACTGACGCTGAGGCGCGAAAGCTAGGGGAGCAAACGGG	ASV0637	Bacteria	Acidobacteriota	Subgroup_21	Subgroup_21	Subgroup_21	Subgroup_21	0	0	0	0	0	0	0	0	0	0	0	0	0	0	0	0	0	0	0	0	0	0	0	0	0	0	0	0	0	0	0	0	0	0	0	0	0	0	0	0	0	0
GACGGGGGGGGCGAGCGTTGTTCGGAATTACTGGGCGTAAAGGGCGCGCAGGCGGCTTGGGAAGTCTTGGGTGAAAGCCCCCAGCTCAACTGGGGAATGGCCTGAGAAACCACTAGGCTGGAGTGCTGGAGAGGGAAGCGGAATTCCCGGTGGAGCGGTGAAATGCGTAGATATCGGGAGGAACACCAGAGGCGAAGGCGGCTTCCTGGACAGACACTGACGCTGAGGCGCGAAAGCTAGGGGAGCAAACGGG	ASV0639	Bacteria	Acidobacteriota	Subgroup_21	Subgroup_21	Subgroup_21	Subgroup_21	0	0	0	0	0	0	0	0	0	0	0	0	0	0	0	0	0	0	0	0	0	0	0	0	0	0	0	0	0	0	0	0	0	0	0	0	0	0	0	0	0	0
GACGGGGGGGGCGAGCGTTGTTCGGAATTACTGGGCGTAAAGGGCGCGTAGGCGGCCTGGGAAGTTTTGGGTGAAAGCCCCCGGCTCAACCGGGGAATGGCCTGAGAAACCACTAGGCTAGAGTGCTGGAGAGGGAAGCGGAATTCCCGGTGGAGCGGTGAAATGCGTAGATATCGGGAGGAACACCGGAGGCGAAGGCGGCTTCCTGGACAGACACTGACGCTGAGGCGCGAAAGCTAGGGGAGCAAACGGG	ASV0640	Bacteria	Acidobacteriota	Subgroup_21	Subgroup_21	Subgroup_21	Subgroup_21	0	0	0	0	0	0	0	0	0	0	0	0	0	0	0	0	0	0	0	0	0	0	0	0	0	0	0	0	0	0	0	0	0	0	0	0	0	0	0	0	0	0
GACGGGGGGGGCTAGCGTTGTTCGGAATTACTGGGCGTAAAGGGCGCGCAGGCGGCCTGGGAAGTCTTGGGTGAAAGCCCCCAGCTCAACTGGGGAATGGCCTGAGAAACCACTGGGCTGGAGTGCTGGAGAGGGAAGCGGAATTCCCGGTGGAGCGGTGAAATGCGTAGATATCGGGAGGAACACCAGAGGCGAAGGCGGCTTCCTGGACAGACACTGACGCTGAGGCGCGAAAGCTAGGGGAGCAAACGGG	ASV0642	Bacteria	Acidobacteriota	Subgroup_21	Subgroup_21	Subgroup_21	Subgroup_21	0	0	0	0	0	0	0	0	0	0	0.00908852	9	0	0	0	0	0	0	0	0	0	0	0	0	0	0	0.00709105	7	0	0	0	0	0	0	0	0	0	0	0	0	0	0
GACGGGGGGGGCTAGCGTTGTTCGGAATTACTGGGCGTAAAGGGCGCGCAGGCGGCCTGGGAAGTTTTGGGTGAAAGCCCCCGGCTCAACCGGGGAATGGCCTAAGAAACCACTAGGCTGGAGTGCTGGAGAGGGAAGCGGAATTCCCGGTGGAGCGGTGAAATGCGTAGATATCGGGAGGAACACCGGAGGCGAAGGCGGCTTCCTGGACAGACACTGACGCTGAGGCGCGAAAGCTAGGGGAGCAAACGGG	ASV0643	Bacteria	Acidobacteriota	Subgroup_21	Subgroup_21	Subgroup_21	Subgroup_21	0	0	0	0	0	0	0	0	0	0	0	0	0	0	0	0	0	0	0	0	0	0	0	0	0	0	0	0	0	0	0	0	0	0	0	0	0	0	0	0	0.0271632	11
GACGGGGGGGGCTAGCGTTGTTCGGAATTACTGGGCGTAAAGGGCGCGTAGGCGGCCTGGGAAGTTTTGGGTGAAAGCCCCCAGCTCAACTGGGGAATTGCCTGAGAAACCACCGGGCTGGAGTGCTGGAGAGGGAAGCGGAATTCCCGGTGGAGCGGTGAAATGCGTAGATATCGGGAGGAACACCGGAGGCGAAGGCGGCTTCCTGGACAGACACTGACGCTGAGGCGCGAAAGCTAGGGGAGCAAACGGG	ASV0644	Bacteria	Acidobacteriota	Subgroup_21	Subgroup_21	Subgroup_21	Subgroup_21	0	0	0	0	0	0	0	0	0	0	0	0	0	0	0	0	0	0	0	0	0	0	0	0	0	0	0	0	0	0	0	0	0	0	0	0	0	0	0	0	0	0
TACGGGGGGGGCAAGCGTTGTTCGGAATTACTGGGCGTAAAGGGTGCGCAGGCGGCTTGAGAAGTTCTAGGTGAAAGCCCTCGGCTTAACCGAGGAATGTCCTAGGAAACCATCAGGCTAGAGTGCTGGAGAGGGGAGTGGAATTCCCGGTGTAGCGGTGAAATGCGTAGATATCGGGAGGAACATCGGAGGCGAAGGCGACTCCCTGGACAGACACTGACGCTGAGGCACGAAAGCTAGGGGAGCAAACGGG	ASV4289	Bacteria	Acidobacteriota	Subgroup_21	Subgroup_21	Subgroup_21	Subgroup_21	0	0	0	0	0	0	0	0	0	0	0	0	0	0	0	0	0	0	0	0	0	0	0	0	0	0	0	0	0	0	0	0	0	0	0	0	0	0	0	0	0	0
TACGGGGGGGGCGAGCGTTGTTCGGAATTACTGGGCGTAAAGGGCGCGTAGGCGGACCGAGAAGTTTTGGGTGAAAGCCCCGGGCTCAACCCGGGAAGGTCCCAGAAAACCATCGGACTAGAGTGCTGGAGAGGCAAGCGGAATTTCTGGTGTAGCGGTGAAATGCGTAGATATCAGAAGGAACATCGGAGGCGAAGGCGGCTTGCTGGACAGACACTGACGCTGAGGCGCGAAAGCTAGGGTAGCAAACGGG	ASV4312	Bacteria	Acidobacteriota	Subgroup_21	Subgroup_21	Subgroup_21	Subgroup_21	0	0	0	0	0	0	0	0	0	0	0	0	0	0	0	0	0	0	0	0	0	0	0	0	0	0	0	0	0	0	0	0	0	0	0	0	0	0	0	0	0	0
TACGGAGGGGGCAAGCGTTGTTCGGAATTACTGGGCGTAAAGGGCGTGTAGGCGGCCGTCCAAGTCTGGTGTGAAAGCCCTCGGCTCAACCGAGGAATTGCACCCGAAACTGGTCGGCTAGAGTCCGGGAGGGGGTAGCGGAATTCCCAGTGTAGCGGTGAAATGCGTAGATATTGGGAAGAACACCGGTGGCGAAGGCGGCTACCTGGACCGGAACTGACGCTGAGGCGCGAAAGCTAGGGGAGCGAATGGG	ASV2503	Bacteria	Acidobacteriota	Subgroup_22	Subgroup_22	Subgroup_22	Subgroup_22	0	0	0	0	0	0	0	0	0	0	0.00504918	5	0	0	0	0	0	0	0	0	0	0	0	0	0	0	0	0	0	0	0	0	0	0	0	0	0	0	0	0	0	0
TACGGAGGGGGCAAGCGTTGTTCGGAATTATTGGGCGTAAAGGGCACGTAGGCGGTCAAGCAAGTTGGTGGTGAAAGCCCTCGGCTCAACCGAGGAATTGCCCCCAAAACTGCTTGACTTGAGTCCCGGAGAGGGTGGCGGAATTCCCAGTGTAGCGGTGAAATGCGTAGATATTGGGAGGAACACCAGTGGCGAAGGCGGTCACCTGGACGGGTACTGACGCTGAGGTGCGAAAGCGTGGGGAGCAAACAGG	ASV2534	Bacteria	Acidobacteriota	Subgroup_22	Subgroup_22	Subgroup_22	Subgroup_22	0	0	0	0	0	0	0	0	0	0	0	0	0	0	0	0	0	0	0.00249436	2	0	0	0	0	0	0	0	0	0	0	0	0	0	0	0	0	0	0	0	0	0	0
TACGGAGGGGGCAAGCGTTGTTCGGAATTATTGGGCGTAAAGGGCACGTAGGCGGTCAGGCAAGTTGGTGGTGAAAGCCCTCGGCTCAACCGAGGAATTGCCCCCAAAACTGCTTGACTTGAGTCCCGGAGAGGGTGGCGGAATTCCCAGTGTAGCGGTGAAATGCGTAGATATTGGGAGGAACACCAGTGGCGAAGGCGGTCACCTGGACGGGTACTGACGCTGAGGTGCGAAAGCGTGGGGAGCAAACAGG	ASV2535	Bacteria	Acidobacteriota	Subgroup_22	Subgroup_22	Subgroup_22	Subgroup_22	0	0	0	0	0	0	0	0	0	0	0	0	0	0	0	0	0	0	0	0	0	0	0	0	0	0	0	0	0	0	0	0	0	0	0	0	0	0	0	0	0	0
TACGGAGGGGGCAAGCGTTGTTCGGAATTATTGGGCGTAAAGGGCGCGTAGGCGGTCAAGCAAGTTGGTGGTGAAAGCCCTCGGCTCAACCGGGGAACTGCCCCCAAAACTGCTTGACTTGAGTCCCGGAGAGGGTGACGGAATTCCCAGTGTAGCGGTGAAATGCGTAGATATTGGGAGGAACACCAGTGGCGAAGGCGGTCACCTGGACGGGTACTGACGCTGAGGCGCGAAAGCGTGGGTAGCAAACAGG	ASV2538	Bacteria	Acidobacteriota	Subgroup_22	Subgroup_22	Subgroup_22	Subgroup_22	0	0	0	0	0	0	0	0	0	0	0	0	0	0	0	0	0	0	0	0	0	0	0	0	0	0	0	0	0	0	0	0	0	0	0	0	0	0	0	0	0	0
CACGGGGGGGGCAAACGTTGTTCGGAATCACTGGGCGTAAAGGGTCCGTAGGCGGCCGCGTAAGTCGGAGGTGAAAGCCCTGGGCTTAACCCAGGAATTGCCTTCGAAACTGCACGGCTAGAGTCTGGTAGAGGGAGACGGAATTCCCGGTGTAGCGGTGAAATGCGTAGATATCGGGAGGAACATCTGTGGCGAAGGCGGTCTCCTGGGCCAGCACTGACGCTGAGGGACGAAAGCGTGGGGAGCAAACAGG	ASV0193	Bacteria	Acidobacteriota	Subgroup_26	Subgroup_26	Subgroup_26	Subgroup_26	0	0	0	0	0	0	0	0	0	0	0	0	0	0	0	0	0	0	0	0	0	0	0	0	0	0	0	0	0	0	0	0	0	0	0	0	0	0	0	0	0	0
TACGGGGGGGGCAAACGTTGTTCGGAATCACTGGGCGTAAAGGGTCCGTAGGCGGCCGCGTAAGTCGGAGGTGAAAGCCCTGGGCTTAACCCAGGAATTGCCTTCGAAACTGCACGGCTAGAGTCCGGTAGAGGGAGACGGAATTCCCGGTGTAGCGGTGAAATGCGTAGATATCGGGAGGAACACCTGTGGCGAAGGCGGTCTCCTGGGCCGGTACTGACGCTGAGGGACGAAAGCGTGGGGAGCAAACAGG	ASV4264	Bacteria	Acidobacteriota	Subgroup_26	Subgroup_26	Subgroup_26	Subgroup_26	0	0	0	0	0	0	0	0	0	0	0	0	0	0	0	0	0	0	0	0	0	0	0	0	0	0	0	0	0	0	0	0	0	0	0	0	0	0	0	0	0	0
TACGTAGGGGGCGAGCGTTGTTCGGAATTACTGGGCGTAAAGGGTCCGCAGGCGGCCATGCAAGTTGAGGGTGAAATCCCCGAGCTCAACTCGGGAATTGCCTTCAAAACTGCGTGGCTTGAGTCCGGTAGAGGGAGATGGAATTCTCGGTGTAGCGGTGAAATGCGTAGATATCGAGAGGAACACCAGCGGCGAAGGCGATCTCCTGGACCGGTACTGACGCTGAGGGACGAAAGCGTGGGGAGCAAACAGG	ASV4708	Bacteria	Acidobacteriota	Subgroup_26	Subgroup_26	Subgroup_26	Subgroup_26	0	0	0	0	0	0	0	0	0	0	0	0	0	0	0	0	0	0	0	0	0	0	0	0	0	0	0	0	0	0	0	0	0	0	0	0	0	0	0	0	0	0
TACGGGGGGGGCAAGCGTTGTTCGGATTTACTGGGCGTAAAGGGCGCGTAGGCGGTTTGTTAAGTCGGATGTGAAAACTGTGGGCTCAACCCACAGCCTGCATCCGATACTGGCAGACTAGAGTGCGAGAGGGGAAGGCGGAATTCCTGGTGTAGCGGTGAAATGCGTAGATATCAGGAGGAACACCGGTGGCGAAGGCGGCCTTCTGGATCGCAACTGACGCTGAGGCGCGAAAGCTAGGGGAGCAAACAGG	ASV4294	Bacteria	Acidobacteriota	Subgroup_5	Subgroup_5	Subgroup_5	Subgroup_5	0	0	0	0	0	0	0	0	0	0	0	0	0	0	0	0	0	0	0	0	0	0	0	0	0	0	0	0	0	0	0	0	0	0	0	0	0	0	0	0	0	0
TACGGGGGGGGCAAGCGTTGTTCGGATTTACTGGGCGTAAAGGGCGCGTAGGCGGTTTGTTAAGTCGGATGTGAAAACTGTGGGCTCAACCCATAGCCTGCATCCGATACTGGCAGACTAGAGTGCGAGAGGGGAAGGCGGAATTCCTGGTGTAGCGGTGAAATGCGTAGATATCAGGAGGAACACCGGTGGCGAAGGCGGCCTTCTGGATCGCAACTGACGCTGAGGCGCGAAAGCTAGGGGAGCAAACAGG	ASV4295	Bacteria	Acidobacteriota	Subgroup_5	Subgroup_5	Subgroup_5	Subgroup_5	0	0	0	0	0	0	0	0	0	0	0	0	0	0	0	0	0	0	0	0	0	0	0	0	0	0	0	0	0	0	0	0	0	0	0	0	0	0	0	0	0	0
TACGGAGGGGGCAAGCGTTATTCGGAATTATTGGGCGTAAAGGGCGCGTAGGCGGCCTGACAAGTCAAAGGTGAAATCCCTCGGCCTAACCGAGGAACTGCCTTTGAAACTGTCTGGCTTGAGGCCGGGAGAGGGTAGTGGAATTCCCAGTGTAGCGGTGAAATGCGTAGATATTGGGAGGAACACCAGTGGCGAAGGCGACTACCTGGACCGGTTCTGACGCTGAAGCGCGAAAGCGTGGGGAGCAAACAGG	ASV2441	Bacteria	Acidobacteriota	Thermoanaerobaculia	Thermoanaerobaculales	Thermoanaerobaculaceae	Subgroup_10	0	0	0	0	0	0	0	0	0	0	0	0	0	0	0	0	0	0	0	0	0	0	0	0	0	0	0	0	0	0	0	0	0	0	0	0	0	0	0	0	0	0
TACGGAGGGGGCTAGCGTTATTCGGAATTATTGGGCGTAAAGGGCACGTAGGCGGCTTGGCAAGTCAAAGGTGAAATCCCTCGGCTCAACCGAGGAACTGCCTTTGAAACTGCCTCGCTAGAGGCTGGGAGGGGGTAGCGGAATTCCCGGTGTAGCGGTGAAATGCGTAGATATCGGGAGGAACACCAGTGGCGAAGGCGGCTACCTGGACCAGTTCTGACGCTGATGTGCGAAAGCGTGGGGAGCAAACAGG	ASV2579	Bacteria	Acidobacteriota	Thermoanaerobaculia	Thermoanaerobaculales	Thermoanaerobaculaceae	Subgroup_10	0	0	0	0	0	0	0	0	0	0	0	0	0	0	0	0	0	0	0	0	0	0	0	0	0	0	0	0	0	0	0	0	0	0	0	0	0	0	0	0	0	0
TACGGGGGGGGCAAGCGTTGTTCGGAATTACTGGGCGTAAAGGGCGCGTAGGCGGACCAGACAGTCTCTCGTGAAATCCCACGGCTCAACCGTGGAACTGCGGGAGATACTAATGGTCTTGAGTTCGGGAGAGGAGTGTGGAATTCCCAGTGTAGCGGTGAAATGCGTAGATATTGGGAGGAACACCGGTGGCGAAGGCGGCACTCTGGACCGAAACTGACGCTGAGGCGCGAAAGCTAGGGGAGCAAACGGG	ASV4281	Bacteria	Acidobacteriota	Vicinamibacteria	Subgroup_9	Subgroup_9	Subgroup_9	0	0	0	0	0	0	0	0	0	0	0	0	0	0	0	0	0	0	0	0	0	0	0	0	0	0	0	0	0	0	0	0	0	0	0	0	0	0	0	0	0	0
TACGGGGGGGGCAAGCGTTGTTCGGAATTACTGGGCGTAAAGGGCGCGTAGGCGGACCAGACAGTCTCTCGTGAAATCCCACGGCTCAACCGTGGAACTGCGGGAGATACTACTGGCCTTGAGTTCGGGAGAGGAGTGTGGAATTCCCAGTGTAGCGGTGAAATGCGTAGATATTGGGAGGAACACCGGTGGCGAAGGCGGCACTCTGGACCGATACTGACGCTGAGGCGCGAAAGCTAGGGGAGCAAACGGG	ASV4282	Bacteria	Acidobacteriota	Vicinamibacteria	Subgroup_9	Subgroup_9	Subgroup_9	0	0	0	0	0	0	0	0	0	0	0	0	0	0	0	0	0	0	0	0	0	0	0	0	0	0	0	0	0	0	0	0	0	0	0	0	0	0	0	0	0	0
TACAGAGGGGGCAAGCGTTGTTCGGAATTACTGGGCGTAAAGGGCGCGTAGGCGGCCTATTTAGTCGGACGTGAAATCCCCGAGCTTAACTCGGGAACTGCATCCGATACTGGTAGGCTTGAATCCGGGAGAGGGATGTGGAATTCCAGGTGTAGCGGTGAAATGCGTAGATATCTGGAGGAACACCGGTGGCGAAGGCGACATCCTGGACCGGTATTGACGCTGAGGCGCGAAAGCCAGGGTAGCAAACGGG	ASV0746	Bacteria	Acidobacteriota	Vicinamibacteria	Vicinamibacterales	Vicinamibacteraceae	Vicinamibacteraceae	0	0	0	0	0	0	0	0	0	0	0	0	0	0	0	0	0	0	0	0	0	0	0	0	0	0	0	0	0	0	0	0	0	0	0	0	0	0	0	0	0	0
TACAGAGGGGGCAAGCGTTGTTCGGAATTACTGGGCGTAAAGGGCGCGTAGGCGGCCTATTTAGTCGGACGTGAAATCCCCGAGCTTAACTCGGGAACTGCGTCCGATACTGGTAGGCTTGAATCCGGGAGAGGGATGTGGAATTCCAGGTGTAGCGGTGAAATGCGTAGATATCTGGAGGAACACCGGTGGCGAAGGCGACATCCTGGACCGGTATTGACGCTGAGGCGCGAAAGCCAGGGTAGCAAACGGG	ASV0747	Bacteria	Acidobacteriota	Vicinamibacteria	Vicinamibacterales	Vicinamibacteraceae	Vicinamibacteraceae	0	0	0	0	0	0	0	0	0	0	0	0	0	0	0	0	0.00346251	4	0	0	0	0	0	0	0	0	0	0	0	0	0	0	0	0	0	0	0	0	0	0	0	0
TACAGAGGGGGCAAGCGTTGTTCGGAATTACTGGGCGTAAAGGGCGCGTAGGCGGCCTTTTAAGTCGAACGTGAAATCCCCGGGCTCAACCCGGGAACTGCGTCCGAGACTGGAAGGCTCGAATCCGGGAGAGGGATGTGGAATTCCAGGTGTAGCGGTGAAATGCGTAGATATCTGGAGGAACATCGGTGGCGAAGGCGGCATCCTGGACCGGTATTGACGCTGAGGCGCGAAAGCCAGGGGAGCAAACGGG	ASV0749	Bacteria	Acidobacteriota	Vicinamibacteria	Vicinamibacterales	Vicinamibacteraceae	Vicinamibacteraceae	0	0	0	0	0	0	0	0	0	0	0	0	0	0	0	0	0.00432814	5	0	0	0	0	0	0	0	0	0	0	0	0	0	0	0	0	0.0110491	4	0.00741785	4	0	0	0.0419795	17
TACAGAGGGGGCGAGCGTTGTTCGGAATTACTGGGCGTAAAGGGCGCGTAGGCGGCCTGTTAAGTCGAACGTGAAATCCCCAGGCTCAACCTGGGAACTGCGCTCGATACTGGCAGGCTTGAATCCGGGAGAGGGATGTGGAATTCCAGGTGTAGCGGTGAAATGCGTAGATATCTGGAGGAACACCGGTGGCGAAGGCGACATCCTGGACCGGTATTGACGCTGAGGCGCGAAAGCCAGGGGAGCGAACGGG	ASV0750	Bacteria	Acidobacteriota	Vicinamibacteria	Vicinamibacterales	Vicinamibacteraceae	Vicinamibacteraceae	0	0	0	0	0	0	0	0	0	0	0	0	0	0	0	0	0	0	0	0	0	0	0	0	0	0	0	0	0	0	0	0	0	0	0	0	0	0	0	0	0	0
TACAGAGGGGGCGAGCGTTGTTCGGAATTACTGGGCGTAAAGGGCGCGTAGGCGGCCTTCTAAGTCGAACGTGAAATCCCTGGGCTTAACCCAGGAACTGCGTCCGAGACTGAAAGGCTCGAATCCGGGAGAGGGATGTGGAATTCCAGGTGTAGCGGTGAAATGCGTAGATATCTGGAGGAACATCGGTGGCGAAGGCGGCATCCTGGACCGGTATTGACGCTGAGGCGCGAAAGCCAGGGGAGCAAACGGG	ASV0751	Bacteria	Acidobacteriota	Vicinamibacteria	Vicinamibacterales	Vicinamibacteraceae	Vicinamibacteraceae	0	0	0	0	0	0	0	0	0	0	0	0	0	0	0	0	0	0	0	0	0	0	0	0	0	0	0	0	0	0	0	0	0	0	0	0	0	0	0	0	0	0
TACAGAGGGGGCGAGCGTTGTTCGGAATTACTGGGCGTAAAGGGCGCGTAGGCGGCCTTTTAAGTCGAACGTGAAATCCCCGGGCTCAACCCGGGAACTGCGTCCGAGACTGGAAGGCTCGAATCCGGGAGAGGGATGTGGAATTCCAGGTGTAGCGGTGAAATGCGTAGATATCTGGAGGAACATCGGTGGCGAAGGCGGCATCCTGGACCGGTATTGACGCTGAGGCGCGAAAGCCAGGGGAGCAAACGGG	ASV0752	Bacteria	Acidobacteriota	Vicinamibacteria	Vicinamibacterales	Vicinamibacteraceae	Vicinamibacteraceae	0	0	0	0	0	0	0	0	0	0	0	0	0	0	0	0	0	0	0	0	0	0	0	0	0	0	0	0	0	0	0	0	0	0	0	0	0	0	0	0	0	0
TACAGGGGGGGCAAGCGTTGTTCGGAATTACTGGGCGTAAAGGGCGCGTAGGCGGCCTATTTAGTCGGACGTGAAATCCCCGAGCTTAACTCGGGAACTGCGTCCGATACTAGTAGGCTTGAATCCGGGAGAGGGATGTGGAATTCCAGGTGTAGCGGTGAAATGCGTAGATATCTGGGGGAACACCGGTGGCGAAGGCGACATCCTGGACCGGTATTGACGCTGAGGCGCGAAAGCCAGGGTAGCAAACGGG	ASV1032	Bacteria	Acidobacteriota	Vicinamibacteria	Vicinamibacterales	Vicinamibacteraceae	Vicinamibacteraceae	0	0	0	0	0	0	0	0	0	0	0	0	0	0	0	0	0	0	0	0	0	0	0	0	0	0	0	0	0	0	0	0	0	0	0	0	0	0	0	0	0	0
TACAGGGGGGGCAAGCGTTGTTCGGAATTACTGGGCGTAAAGGGCGCGTAGGCGGCCTTCTAAGTCGAACGTGAAATCCCCGGGCTTAACCCGGGAACTGCGTCCGATACTGGGAGGCTTGAATCCGGGAGAGGGATGCGGAATTCCAGGTGTAGCGGTGAAATGCGTAGATATCTGGAGGAACACCAGTGGCGAAGGCGGCATCCTGGACCGGTATTGACGCTGAGGCGCGAAAGCCAGGGGAGCAAACGGG	ASV1033	Bacteria	Acidobacteriota	Vicinamibacteria	Vicinamibacterales	Vicinamibacteraceae	Vicinamibacteraceae	0	0	0	0	0	0	0	0	0	0	0	0	0	0	0	0	0	0	0	0	0	0	0	0	0	0	0	0	0	0	0	0	0	0	0	0	0	0	0	0	0	0
TACAGGGGGGGCAAGCGTTGTTCGGAATTACTGGGCGTAAAGGGCGCGTAGGCGGCCTTCTAAGTCGGACGTGAAATCCCCGGGCTTAACCCGGGAACTGCGTCCGATACTGGAGGGCTCGAATCCGGGAGAGGGATGCGGAATTCCAGGTGTAGCGGTGAAATGCGTAGATATCTGGAGGAACACCAGTGGCGAAGGCGGCATCCTGGACCGGTATTGACGCTGAGGCGCGAAAGCCAGGGGAGCAAACGGG	ASV1034	Bacteria	Acidobacteriota	Vicinamibacteria	Vicinamibacterales	Vicinamibacteraceae	Vicinamibacteraceae	0	0	0.012236	5	0.0126197	7	0	0	0	0	0.00706885	7	0	0	0	0	0	0	0.00498871	4	0	0	0	0	0	0	0.00709105	7	0	0	0	0	0	0	0	0	0	0	0	0	0	0
TACGGGGGGGGCAAGCGTTGTTCGGAATTACTGGGCGTAAAGAGCTCGTAGGCGGCCAACTAAGTCGGGCGTGAAATCCCTCGGCTCAACCGAGGAACTGCGTCCGAGACTGGCTGGCTTGAAGCCGGGAGAGGGATGCGGAATTCCAGGTGTAGCGGTGAAATGCGTAGATATCTGGAGGAACACCGGTGGCGAAGGCGGCATCCTGGACCGGTCTTGACGCTGAGGAGCGAAAGCCAGGGGAGCAAACGGG	ASV4277	Bacteria	Acidobacteriota	Vicinamibacteria	Vicinamibacterales	Vicinamibacterales	Vicinamibacterales	0	0	0	0	0	0	0	0	0	0	0	0	0	0	0	0	0	0	0	0	0	0	0	0	0	0	0	0	0	0	0	0	0	0	0	0	0	0	0	0	0	0
TACGGGGGGGGCAAGCGTTGTTCGGAATTACTGGGCGTAAAGAGCTCGTAGGCGGCTTGTTTAGTCGGACGTGAAATCCCTTGGCTCAACTGAGGAACTGCGTCCGATACTGGCAGGCTTGAATCCGGGAGAGGGATGCGGAATTCCAGGTGTAGCGGTGAAATGCGTAGATATCTGGAGGAACACCGGTGGCGAAGGCGGCATCCTGGACCGGTATTGACGCTGAGGAGCGAAAGCTAGGGTAGCAAACGGG	ASV4279	Bacteria	Acidobacteriota	Vicinamibacteria	Vicinamibacterales	Vicinamibacterales	Vicinamibacterales	0	0	0	0	0	0	0	0	0	0	0	0	0	0	0	0	0	0	0	0	0	0	0	0	0	0	0	0	0	0	0	0	0	0	0	0	0	0	0	0	0	0
TACGGGGGGGGCAAGCGTTGTTCGGAATTACTGGGCGTAAAGAGCTCGTAGGCGGCTTGTTTAGTCGGACGTGAAATCCCTTGGCTTAACTGAGGAACTGCGTCCGATACTGGCAGGCTTGAATCCGGGAGAGGGATGCGGAATTCCAGGTGTAGCGGTGAAATGCGTAGATATCTGGAGGAACACCGGTGGCGAAGGCGGCATCCTGGACCGGTATTGACGCTGAGGAGCGAAAGCTAGGGTAGCAAACGGG	ASV4280	Bacteria	Acidobacteriota	Vicinamibacteria	Vicinamibacterales	Vicinamibacterales	Vicinamibacterales	0	0	0	0	0	0	0	0	0	0	0	0	0	0	0	0	0	0	0	0	0	0	0	0	0	0	0	0	0	0	0	0	0	0	0	0	0	0	0	0	0.0493876	20
TACGGGGGGGGCAAGCGTTGTTCGGAATTACTGGGCGTAAAGGGCTCGTAGGCGGCCAGCCAAGTCGGACGTGAAATCCCCAGGCTCAACCTGGGAACTGCGTCCGATACTGGTTGGCTTGAAGTCGGGAGAGGGATGCGGAATTCCAGGTGTAGCGGTGAAATGCGTAGATATCTGGAGGAACACCGGTGGCGAAGGCGGCATCCTGGACCGATCTTGACGCTGAGGAGCGAAAGCTAGGGGAGCAAACGGG	ASV4285	Bacteria	Acidobacteriota	Vicinamibacteria	Vicinamibacterales	Vicinamibacterales	Vicinamibacterales	0	0	0	0	0	0	0	0	0	0	0	0	0	0	0	0	0	0	0	0	0	0	0	0	0	0	0	0	0	0	0	0	0	0	0	0	0	0	0	0	0.0592651	24
TACGGGGGGGGCAAGCGTTGTTCGGAATTACTGGGCGTAAAGGGCTCGTAGGCGGCCAGCCAAGTCGGACGTGAAATCCCTCGGCTTAACCGGGGAACTGCGTCCGATACTGGTTAGCTTGAAGCCGGGAGAGGGATGCGGAATTCCAGGTGTAGCGGTGAAATGCGTAGATATCTGGAGGAACACCGGCGGCGAAGGCGGCATCCTGGACCGGTCTTGACGCTGAGGAGCGAAAGCTAGGGGAGCAAACGGG	ASV4286	Bacteria	Acidobacteriota	Vicinamibacteria	Vicinamibacterales	Vicinamibacterales	Vicinamibacterales	0	0	0	0	0	0	0	0	0	0	0	0	0	0	0	0	0	0	0	0	0	0	0	0	0	0	0	0	0	0	0	0	0	0	0	0	0	0	0	0	0	0
TACGGGGGGGGCAAGCGTTGTTCGGAATTACTGGGCGTAAAGGGCTCGTAGGCGGCCATCCAAGTCGGACGTGAAATCCCTCGGCTTAACCGAGGAACTGCGTTCGATACTGGTTGGCTTGAAGCCGGGAGAGGGATGCGGAATTCCAGGTGTAGCGGTGAAATGCGTAGATATCTGGAGGAACACCGGTGGCGAAGGCGGCATCCTGGACCGGTCTTGACGCTGAGGAGCGAAAGCTAGGGGAGCAAACGGG	ASV4287	Bacteria	Acidobacteriota	Vicinamibacteria	Vicinamibacterales	Vicinamibacterales	Vicinamibacterales	0	0	0	0	0	0	0	0	0	0	0	0	0	0	0	0	0	0	0	0	0	0	0	0	0	0	0	0	0	0	0	0	0	0	0	0	0	0	0	0	0	0
TACGGGGGGGGCAAGCGTTGTTCGGAATTACTGGGCGTAAAGGGCTCGTAGGCGGCTATCCAAGTCGGACGTGAAATCCCTCGGCTTAACCGAGGAACTGCGTTCGATACTGGTTGGCTTGAAGCCGGGAGAGGGATGCGGAATTCCAGGTGTAGCGGTGAAATGCGTAGATATCTGGAGGAACACCGGTGGCGAAGGCGGCATCCTGGACCGGTCTTGACGCTGAGGAGCGAAAGCTAGGGGAGCAAACGGG	ASV4288	Bacteria	Acidobacteriota	Vicinamibacteria	Vicinamibacterales	Vicinamibacterales	Vicinamibacterales	0	0	0	0	0	0	0	0	0	0	0	0	0	0	0	0	0	0	0	0	0	0	0	0	0	0	0	0	0	0	0	0	0	0	0	0	0	0	0	0	0.0321019	13
TACGGGGGGGGCAAGCGTTGTTCGGATTTACTGGGCGTAAAGGGCTCGTAGGCGGCCACGTATGTCGGTTGTGAAATCCCTCAGCTTAACTGGGGAACTGCAACCGAAACTGGGTGGCTAGAAGCCGGGAGAGGGATGCGGAATTCCAGGTGTAGCGGTGAAATGCGTAGATATCTGGAGGAACACCGGTGGCGAAGGCGGCATCCTGGACCGGTCTTGACGCTGAGGGGCGAAAGCTAGGGTAGCAAACGGG	ASV4297	Bacteria	Acidobacteriota	Vicinamibacteria	Vicinamibacterales	Vicinamibacterales	Vicinamibacterales	0	0	0	0	0	0	0	0	0	0	0	0	0	0	0	0	0	0	0	0	0	0	0	0	0	0	0	0	0	0	0	0	0	0	0	0	0	0	0	0	0	0
TACGGGGGGGGCAAGCGTTGTTCGGATTTACTGGGCGTAAAGGGCTCGTAGGCGGCCACGTATGTCGGTTGTGAAATCCCTCAGCTTAACTGGGGAACTGCGACCGAAACTGTGTGGCTTGAAGCCGGGAGAGGGATGCGGAATTCCAGGTGTAGCGGTGAAATGCGTAGATATCTGGAGGAACACCCGTGGCGAAGGCGGCATCCTGGACCGGTCTTGACGCTGAGGAGCGAAAGCTAGGGTAGCAAACGGG	ASV4298	Bacteria	Acidobacteriota	Vicinamibacteria	Vicinamibacterales	Vicinamibacterales	Vicinamibacterales	0	0	0	0	0	0	0	0	0	0	0	0	0	0	0	0	0	0	0	0	0	0	0	0	0	0	0	0	0	0	0	0	0	0	0	0	0	0	0	0	0	0
TACGGGGGGGGCAAGCGTTGTTCGGATTTACTGGGCGTAAAGGGCTCGTAGGCGGCCACTTCAGTCGATTGTGAAATCCCTCGGCTCAACCGGGGAACTGCGACCGATACTGGGTGGCTTGAAGCCGGGAGAGGGATGCGGAATTTCAGGTGTAGCGGTGAAATGCGTAGATATCTGAAGGAACACCCGTGGCGAAGGCGGCATCCTGGACCGGTCTTGACGCTGAGGAGCGAAAGCTAGGGGAGCGAACGGG	ASV4299	Bacteria	Acidobacteriota	Vicinamibacteria	Vicinamibacterales	Vicinamibacterales	Vicinamibacterales	0	0	0	0	0	0	0	0	0	0	0	0	0	0	0	0	0	0	0	0	0	0	0	0	0	0	0	0	0	0	0	0	0	0	0	0	0	0	0	0	0	0
TACGGGGGGGGCAAGCGTTGTTCGGATTTACTGGGCGTAAAGGGCTCGTAGGCGGCCATCCAAGTCGGACGTGAAATCCCCAGGCTCAACCTGGGAACTGCGTCCGATACTGGTTGGCTTGAAGTCGGGAGAGGGATGCGGAATTCCAGGTGTAGCGGTGAAATGCGTAGATATCTGGAGGAACACCGGTGGCGAAGGCGGCATCCTGGACCGATCTTGACGCTGAGGAGCGAAAGCTAAGGGAGCGAACGGG	ASV4300	Bacteria	Acidobacteriota	Vicinamibacteria	Vicinamibacterales	Vicinamibacterales	Vicinamibacterales	0	0	0.0342608	14	0.0360562	20	0	0	0	0	0.00807869	8	0	0	0	0	0	0	0	0	0	0	0	0	0.0115657	7	0.0131691	13	0	0	0	0	0.00492087	5	0	0	0.0185446	10	0.024672	11	0	0
TACGGGGGGGGCAAGCGTTGTTCGGATTTACTGGGCGTAAAGGGCTCGTAGGCGGCCATCTAAGTCGATTGTGAAATCCCTCGGCTCAACCGGGGAACTGCGACCGATACTGGATGGCTTGAAGCCGGGAGAGGGATGCGGAATTTCAGGTGTAGCGGTGAAATGCGTAGATATCTGAAGGAACACCCGTGGCGAAGGCGGCATCCTGGACCGGTCTTGACGCTGAGGAGCGAAAGCTAGGGGAGCGAACGGG	ASV4301	Bacteria	Acidobacteriota	Vicinamibacteria	Vicinamibacterales	Vicinamibacterales	Vicinamibacterales	0	0	0	0	0	0	0	0	0	0	0	0	0	0	0	0	0	0	0	0	0	0	0	0	0	0	0	0	0	0	0	0	0	0	0	0	0	0	0	0	0.0493876	20
TACGGGGGGGGCAAGCGTTGTTCGGATTTACTGGGCGTAAAGGGCTCGTAGGCGGCCATTTAAGTCGGTTGTGAAATCCCTCGGCTCAACCGAGGAACTGCGACCGATACTGAGTGGCTTGAAGCCGGGAGAGGGATGCGGAATTCCAGGTGTAGCGGTGAAATGCGTAGATATCTGGAGGAACACCCGTGGCGAAGGCGGCATCCTGGACCGGTCTTGACGCTGAGGAGCGAAAGCTAGGGTAGCAAACGGG	ASV4302	Bacteria	Acidobacteriota	Vicinamibacteria	Vicinamibacterales	Vicinamibacterales	Vicinamibacterales	0	0	0	0	0	0	0	0	0	0	0	0	0	0	0	0	0	0	0	0	0	0	0	0	0	0	0	0	0	0	0	0	0	0	0	0	0	0	0	0	0	0
TACGGGGGGGGCAAGCGTTGTTCGGATTTACTGGGCGTAAAGGGCTCGTAGGCGGCCATTTAAGTCGGTTGTGAAATCCCTCGGCTCAACCGGGGAACTGCGACCGATACTGAGTGGCTTGAAGCCGGGAGGGGGATGCGGAATTCCAGGTGTAGCGGTGAAATGCGTAGATATCTGGAGGAACACCCGCGGCGAAGGCGGCATCCTGGACCGGTCTTGACGCTGAGGAGCGAAAGCTAGGGTAGCAAACGGG	ASV4303	Bacteria	Acidobacteriota	Vicinamibacteria	Vicinamibacterales	Vicinamibacterales	Vicinamibacterales	0	0	0	0	0	0	0	0	0	0	0	0	0	0	0	0	0	0	0	0	0	0	0	0	0	0	0	0	0	0	0	0	0	0	0	0	0	0	0	0	0	0
TACGGGGGGGGCAAGCGTTGTTCGGATTTACTGGGCGTAAAGGGCTCGTAGGCGGCTAATTAAGTCGGACGTGAAATCCCTCGGCTCAACCGAGGAACTGCGTCCGATACTGATTGGCTTGAATCCGGGAGAGGGATGCGGAATTCCAGGTGTAGCGGTGAAATGCGTAGATATCTGGAGGAACACCGGTGGCGAAGGCGGCATCCTGGACCGGTATTGACGCTGAGGAGCGAAAGCTAGGGGAGCAAACGGG	ASV4304	Bacteria	Acidobacteriota	Vicinamibacteria	Vicinamibacterales	Vicinamibacterales	Vicinamibacterales	0	0	0	0	0	0	0	0	0	0	0	0	0	0	0	0	0	0	0	0	0	0	0	0	0	0	0	0	0	0	0	0	0	0	0	0	0	0	0	0	0.0222244	9
TACGGGGGGGGCAAGCGTTGTTCGGATTTACTGGGCGTAAAGGGCTCGTAGGCGGCTACCTAAGTCTGTTGTGAAATCCCTCGGCTCAACCGGGGAACTGCGACCGATACTGGGTGGCTTGAAGCCGGGAGAGGGATGCGGAATTCCAGGTGTAGCGGTGAAATGCGTAGATATCTGGAGGAACACCAGTGGCGAAGGCGGCATCCTGGACCGGTCTTGACGCTGAGGAGCGAAAGCTAGGGTAGCAAACGGG	ASV4305	Bacteria	Acidobacteriota	Vicinamibacteria	Vicinamibacterales	Vicinamibacterales	Vicinamibacterales	0	0	0	0	0	0	0	0	0	0	0	0	0	0	0	0	0	0	0	0	0	0	0	0	0	0	0	0	0	0	0	0	0	0	0	0	0	0	0	0	0	0
TACGGGGGGGGCAAGCGTTGTTCGGATTTACTGGGCGTAAAGGGCTCGTAGGCGGCTAGTTAAGTCGGACGTGAAATCCCTCGGCTCAACCGAGGAACTGCGTCCGATACTGATTTGGCTTGAATCCGGGAGAGGGATGCGGAATTCCAGGTGTAGCGGTGAAATGCGTAGATATCTGGAGGAACACCGGTGGCGAAGGCGGCATCCTGGACCGGTATTGACGCTGAGGAGCGAAAGCTAGGGGAGCAAACGGG	ASV4306	Bacteria	Acidobacteriota	Vicinamibacteria	Vicinamibacterales	Vicinamibacterales	Vicinamibacterales	0	0	0	0	0	0	0	0	0	0	0	0	0	0	0	0	0	0	0	0	0	0	0	0	0	0	0	0	0	0	0	0	0	0	0	0	0	0	0	0	0	0
TACGGGGGGGGCAAGCGTTGTTCGGATTTACTGGGCGTAAAGGGCTCGTAGGCGGCTGTCTATGTCGGTTGTGAAATCCCCAGGCTTAACCTGGGAACTGCAGCCGAAACTGGGCGGCTAGAAGCCGGGAGAGGGATGCGGAATTCCAGGTGTAGCGGTGAAATGCGTAGATATCTGGAGGAACACCGGTGGCGAAGGCGGCATCCTGGACCGGTCTTGACGCTGAGGAGCGAAAGCTAGGGTAGCAAACGGG	ASV4307	Bacteria	Acidobacteriota	Vicinamibacteria	Vicinamibacterales	Vicinamibacterales	Vicinamibacterales	0	0	0	0	0	0	0	0	0	0	0	0	0	0	0	0	0	0	0	0	0	0	0	0	0	0	0	0	0	0	0	0	0	0	0	0	0	0	0	0	0	0
TACGGGGGGGGCGAGCGTTGTTCGGATTTACTGGGCGTAAAGGGCTTGTAGGCGGCGATCTATGTCGGTTGTGAAATCCCCAGGCTCAACCTGGGAACTGCAGCCGAAACTGGGTCACTAGAAGCCGGGAGAGGGATGCGGAATTCCAGGTGTAGCGGTGAAATGCGTAGATATCTGGAGGAACACCCGTGGCGAAGGCGGCATCCTGGACCGGTCTTGACGCTGAGGAGCGAAAGCTAGGGTAGCAAACGGG	ASV4313	Bacteria	Acidobacteriota	Vicinamibacteria	Vicinamibacterales	Vicinamibacterales	Vicinamibacterales	0	0	0	0	0	0	0	0	0	0	0	0	0	0	0	0	0	0	0	0	0	0	0	0	0	0	0	0	0	0	0	0	0	0	0.0138114	5	0.0111268	6	0.0179433	8	0.0321019	13
TACTGGGGGGGCAAGCGTTGTTCGGATTTACTGGGCGTAAAGGGCTCGTAGGCGGCCAATTAAGTCGGTTGTGAAATCCCTCGGCTCAACCGGGGAACTGCGACCGATACTGAATGGCTTGAAGCCGGGAGAGGGATGCGGAATTCCAGGTGTAGCGGTGAAATGCGTAGATATCTGGAGGAACACCGGTGGCGAAGGCGGCATCCTGGACCGGTCTTGACGCTGAGGAGCGAAAGCTAGGGTAGCAAACGGG	ASV5099	Bacteria	Acidobacteriota	Vicinamibacteria	Vicinamibacterales	Vicinamibacterales	Vicinamibacterales	0	0	0	0	0	0	0	0	0	0	0	0	0	0	0	0	0	0	0	0	0	0	0	0	0	0	0	0	0	0	0	0	0	0	0	0	0	0	0	0	0	0
TACTGGGGGGGCAAGCGTTGTTCGGATTTACTGGGCGTAAAGGGCTCGTAGGCGGCCATCTAAGTCGGTTGTGAAATCCCTCGGCTCAACCGAGGAACTGCAATCGAGACTGGGTGGCTTGAAGCCGGGAGAGGGATGCGGAATTCCAGGTGTAGCGGTGAAATGCGTAGATATCTGGAGGAACACCCGTGGCGAAGGCGGCATCCTGGACCGGTCTTGACGCTGAGGAGCGAAAGCTAGGGTAGCAAACGGG	ASV5100	Bacteria	Acidobacteriota	Vicinamibacteria	Vicinamibacterales	Vicinamibacterales	Vicinamibacterales	0	0	0	0	0	0	0	0	0	0	0	0	0	0	0	0	0	0	0	0	0	0	0	0	0	0	0	0	0	0	0	0	0	0	0	0	0	0	0	0	0	0
TACTGGGGGGGCAAGCGTTGTTCGGATTTACTGGGCGTAAAGGGCTCGTAGGCGGCCATCTAAGTCGGTTGTGAAATCCCTCGGCTCAACCGAGGAACTGCGATCGAGACTGGGTGGCTTGAAGCCGGGAGAGGGATGCGGAATTCCAGGTGTAGCGGTGAAATGCGTAGATATCTGGAGGAACACCCGTGGCGAAGGCGGCATCCTGGACCGGTCTTGACGCTGAGGAGCGAAAGCTAGGGTAGCAAACGGG	ASV5101	Bacteria	Acidobacteriota	Vicinamibacteria	Vicinamibacterales	Vicinamibacterales	Vicinamibacterales	0	0	0	0	0	0	0	0	0	0	0	0	0	0	0	0	0	0	0	0	0	0	0	0	0	0	0	0	0	0	0	0	0	0	0	0	0	0	0	0	0	0
TACATAGGGGGCAAGCATTGTCCGGAATTATTGGGCGTAAAGAGCTCGTAGGCGGTTCAACAAGTCGTTCGTGAAAGTTTAGAGCTTAACTCTAAAATGTCGATCGATACTGTTGTGACTAGAATACGGTAGAGGTAAGTGGAATTCAAAGTGTAGCGGTGAAATGCGTAGATATTTTGAGGAACACCAAATGCGAAGGCAGCTTACTGGGCCGCTATTGACGCTGAGGAGCGAAAGCTAGGGGAGCAAACAGG	ASV1052	Bacteria	Actinobacteriota	Acidimicrobiia	Actinomarinales	Actinomarinaceae	Candidatus_Actinomarina	0	0	0	0	0	0	0	0	0	0	0	0	0	0	0	0	0	0	0	0	0	0	0	0	0	0	0	0	0	0	0	0	0	0	0	0	0	0	0	0	0.0172857	7
TACATAGGGGTCAAGCGTTGTCCGGATTTATTGGGCGTAAAGAGCTCGTAGGCGGTTCAACAAGTCGGTCGTAAAAGTTTAGGGCTCAACCCTAAAATGTCGATCGATACTGTTGTGACTAGGATACGGTAGAGGTGAATGGAATTCCGAGTGTAGCGGTGAAATGCGTAGATATTCGGAGGAACACCAATTGCGAAGGCAGTTCACTGGACCGTGATCGACGCTGAGGAGCGAAAGCTAGGGGAGCAAACAGG	ASV1053	Bacteria	Actinobacteriota	Acidimicrobiia	Actinomarinales	Actinomarinaceae	Candidatus_Actinomarina	0.0651305	29	0.0783105	32	0.0630983	35	0	0	0	0	0	0	0	0	0	0	0	0	0	0	0.0262587	15	0.0120172	8	0.0479149	29	0	0	0.0367035	26	0.0670361	45	0.0511771	52	0.069057	25	0.0797419	43	0.0740159	33	0.0271632	11
TACGTAGGGGGCGAGCATTGTCCGGAATTATTGGGCGTAAAGAGCTCGTAGGCGGTTCAACAAGTCGTTCGTGAAAGTTTAGAGCTTAACTCTAAAATGTCGATCGATACTGTTGTGACTAGAATACGGTAGAGGTAAGTGGAATTCAAAGTGTAGCGGTGAAATGCGTAGATATTTTGAGGAACACCAATTGCGAAGGCAGCTTACTGGGCCGCTATTGACGCTGAGGAGCGAAAGCTAGGGGAGCAAACAGG	ASV4666	Bacteria	Actinobacteriota	Acidimicrobiia	Actinomarinales	Actinomarinaceae	Candidatus_Actinomarina	0	0	0	0	0	0	0	0	0	0	0	0	0	0	0	0	0	0	0	0	0	0	0	0	0	0	0	0	0	0	0	0	0	0	0	0	0	0	0	0	0	0
TACGTAGGGGTCAAGCGTTGTCCGGATTTATTGGGCGTAAAGAGCTCGTAGGCGGTTCAACAAGTCGGTCGTAAAAGTTTAGGGCTCAACCCTAAAATGTCGATCGATACTGTTGTGACTAGGATACGGTAGAGGTGAATGGAATTCCGAGTGTAGCGGTGAAATGCGTAGATATTCGGAGGAACACCAATTGCGAAGGCAGTTCACTGGACCGTGATCGACGCTGAGGAGCGAAAGCTAGGGGAGCAAACAGG	ASV4716	Bacteria	Actinobacteriota	Acidimicrobiia	Actinomarinales	Actinomarinaceae	Candidatus_Actinomarina	0	0	0	0	0	0	0.031416	22	0.04471	33	0.0616	61	0.0365323	23	0	0	0.0476096	55	0.0548758	44	0	0	0	0	0	0	0.0496373	49	0	0	0	0	0	0	0	0	0	0	0	0	0	0
TACGTAGGGGCCAAGCGTTATCCGGATTTATTGGGCGTAAAGAGCTCGTAGGCGGCTTGGCAAGTCGGTCGTGAAAGTCCGAGGCTCAACCTCGGAATGCCGGTCGAAACTGCCATGGCTAGGGTTCGGTAGAGGAGAGTGGAATTCTCGGTGTAGCGGTGAAATGCGCAGATATCGAGAGGAACACCAGTAGCGAAGGCGGCTCTCTGGGCCGATACCGACGCTGAGGAGCGAAAGCGTGGGGAGCAAACAGG	ASV4628	Bacteria	Actinobacteriota	Acidimicrobiia	Actinomarinales	Actinomarinales	Actinomarinales	0	0	0	0	0	0	0	0	0	0	0	0	0	0	0	0	0	0	0	0	0	0	0	0	0	0	0	0	0	0	0	0	0	0	0	0	0	0	0	0	0	0
TACGTAGGGTGCAAGCGTTGTCCGGAATTATTGGGCGTAAAGAGCTCGTAGGCGGCTCAGTAAGTCGATCGTGAAATCTTGGGGCTCAACCCCAAGCCGTCGGTCGATACTGCTGTGGCTAGAGTCCGGTAGAGGAAGGTGGAATTCCCGGTGTAGCGGTGGAATGCGCAGATATCGGGAGGAACACCAGTAGCGAAGGCGGCCTTCTGGGCCGGAACTGACGCTGAGGAGCGAAAGCGTGGGTAGCAAACAGG	ASV4770	Bacteria	Actinobacteriota	Acidimicrobiia	Actinomarinales	Actinomarinales	Actinomarinales	0	0	0	0	0	0	0	0	0	0	0	0	0	0	0	0	0	0	0	0	0	0	0	0	0	0	0	0	0	0	0	0	0	0	0	0	0	0	0	0	0	0
CACGTAGGCACCAAGCGTTATCCGGATTTATTGGGCGTAAAGAGCTCGTAGGCGGTTTGGTAAGTCGGGTGTGAAAACTCTGGGCTCAACCCAGAGAGGCCACTCGATACTGCTATGACTAGAGTACGGTAGGGGAGCGGGGAATTCCTGGTGTAGCGGTGAAATGCGCAGATATCAGGAGGAACACCAGCGGCGAAGGCGCCGCTCTGGGCCGTAACTGACGCTGAGGAGCGAAAGCATGGGTAGCAAACAGG	ASV0222	Bacteria	Actinobacteriota	Acidimicrobiia	Microtrichales	Ilumatobacteraceae	Ilumatobacter	0	0	0	0	0	0	0.009996	7	0.00812909	6	0	0	0.0079418	5	0	0	0	0	0	0	0.0297598	17	0.019528	13	0	0	0	0	0.0155284	11	0.00893815	6	0.0186993	19	0	0	0	0	0	0	0	0
CACGTAGGGACCAAGCGTTGTCCGGATTTATTGGGCGTAAAGGGCTCGTAGGCGGTTTTGTAAGTCGGATGTGAAAACTCAGGGCTCAACCCTGAGACGCCATCTGATACTGCAATGACTAGAGTCCGGTAGGGGAACATGGAATTCCTGGTGTAGCGGTGGAATGCGCAGATATCAGGAGGAACACCAATGGCGAAGGCAGTGTTCTGGGCCGGTACTGACGCTGAGGAGCGAAAGCATGGGGAGCAAACAGG	ASV0223	Bacteria	Actinobacteriota	Acidimicrobiia	Microtrichales	Microtrichaceae	Sva0996_marine_group	0	0	0	0	0	0	0	0	0	0	0	0	0	0	0	0	0	0	0	0	0	0	0	0	0	0	0	0	0	0	0	0	0	0	0	0	0	0	0	0	0	0
CACGTAGGGACCGAGCGTTGTCCGGATTTATTGGGCGTAAAGAGCTCGTAGGCGGTTCAGTAAGTCAGGTGTGAAAACTCGAGGCTCAACCTCGAGATGCCACTTGATACTGCTGTGACTTGAGTCCGGTAGAGGAGTGTGGAATTCCTGGTGTAGCGGTGAAATGCGCAGATATCAGGAGGAACACCAACTGCGAAGGCAGCACTCTGGGCCGGTACTGACGCTGAGGAGCGAAAGCGTGGGGAGCGAACAGG	ASV0224	Bacteria	Actinobacteriota	Acidimicrobiia	Microtrichales	Microtrichaceae	Sva0996_marine_group	0	0	0	0	0	0	0	0	0	0	0	0	0	0	0	0	0	0	0	0	0	0	0	0	0	0	0	0	0	0	0	0	0	0	0	0	0	0	0	0	0	0
CACGTAGGGAGCAAGCGTTGTCCGGATTTATTGGGCGTAAAGAGCTCGTAGGCGGTTCAGTAAGTCGGGTGTGAAAACTTGAGGCTCAACCTCAAGAGGCCACTCGATACTGCTGTGACTGGAGTCCGGTAGAGGAGTGTGGAATTCCTGGTGTAGCGGTGAAATGCGCAGATATCAGGAGGAACACCGACAGCGAAGGCAGCACTCTGGGCCGGTACTGACGCTGAGGAGCGAAAGCATGGGGAGCGAACAGG	ASV0225	Bacteria	Actinobacteriota	Acidimicrobiia	Microtrichales	Microtrichaceae	Sva0996_marine_group	0	0	0	0	0	0	0	0	0	0	0	0	0	0	0	0	0	0	0	0	0	0	0	0	0	0	0	0	0	0	0	0	0	0	0	0	0	0	0	0	0	0
CACGTAGGGAGCAAGCGTTGTCCGGATTTATTGGGCGTAAAGAGCTCGTAGGCGGTTCAGTCAGTCGGGTGTGAAAACTTGAGGCTCAACCTCAAGAGGCCACTCGATACTGCTGTGACTAGAGTCCGGTAGAGGAGTGTGGAATTCCTGGTGTAGCGGTGAAATGCGCAGATATCAGGAGGAACACCGACAGCGAAGGCAGCACTCTGGGCCGGTACTGACGCTGAGGAGCGAAAGCATGGGGAGCAAACAGG	ASV0226	Bacteria	Actinobacteriota	Acidimicrobiia	Microtrichales	Microtrichaceae	Sva0996_marine_group	0	0	0	0	0	0	0	0	0	0	0	0	0	0	0	0	0	0	0	0	0	0	0	0	0	0	0	0	0	0	0	0	0	0	0	0	0	0	0	0	0	0
CACGTAGGGAGCAAGCGTTGTCCGGATTTATTGGGCGTAAAGAGCTCGTAGGCGGTTCAGTCAGTCGGGTGTGAAAACTTGAGGCTCAACCTCAAGAGGCCATTCGATACTGCTGTGACTAGAGTCCGGTAGAGGAGTGTGGAATTCCTGGTGTAGCGGTGAAATGCGCAGATATCAGGAGGAACACCGACAGCGAAGGCAGCACTCTGGGCCGGTACTGACGCTGAGGAGCGAAAGCATGGGGAGCAAACAGG	ASV0227	Bacteria	Actinobacteriota	Acidimicrobiia	Microtrichales	Microtrichaceae	Sva0996_marine_group	0	0	0	0	0	0	0	0	0	0	0	0	0	0	0	0	0	0	0	0	0	0	0	0	0	0	0	0	0	0	0	0	0	0	0	0	0	0	0	0	0.429672	174
CACGTAGGGAGCAAGCGTTGTCCGGATTTATTGGGCGTAAAGAGCTCGTAGGCGGTTCGGTAAGTCGGGTGTGAAAACTTGAGGCTCAACCTCAAGAGGCCACTCGATACTGCTGTGACTAGAGTCCGGTAGAGGAGTGTGGAATTCCTGGTGTAGCGGTGAAATGCGCAGATATCAGGAGGAACACCGACAGCGAAGGCAGCACTCTGGGCCGGTACTGACGCTGAGGAGCGAAAGCATGGGGAGCAAACAGG	ASV0228	Bacteria	Actinobacteriota	Acidimicrobiia	Microtrichales	Microtrichaceae	Sva0996_marine_group	0.518798	231	0.494335	202	0.409238	227	0.098532	69	0.0528391	39	0.388787	385	0.0810064	51	0.065669	33	0.806766	932	0.863047	692	0.0630208	36	0.0766099	51	0.48741	295	0.903602	892	0.170812	121	0.113217	76	0.161405	164	0.312137	113	0.187301	101	0.27812	124	0.809957	328
CACGTAGGGAGCAAGCGTTGTCCGGATTTATTGGGCGTAAAGAGCTCGTAGGCGGTTCGGTAAGTCGGGTGTGAAAACTTGAGGCTCAACCTCAAGAGGCCACTCGATACTGCTGTGACTGGAGTTCGGTAGAGGAGTGTGGAATTCCTGGTGTAGCGGTGAAATGCGCAGATATCAGGAGGAACACCGACAGCGAAGGCAGCACTCTGGGCCGATACTGACGCTGAGGAGCGAAAGCATGGGGAGCGAACAGG	ASV0229	Bacteria	Actinobacteriota	Acidimicrobiia	Microtrichales	Microtrichaceae	Sva0996_marine_group	0	0	0	0	0	0	0	0	0	0	0	0	0	0	0	0	0	0	0	0	0	0	0	0	0	0	0	0	0	0	0	0	0	0	0	0	0	0	0	0	0.587712	238
CACGTAGGGAGCAAGCGTTGTCCGGATTTATTGGGCGTAAAGAGCTCGTAGGCGGTTCGGTAAGTCGGGTGTGAAAACTTGAGGCTCAACCTCAAGAGGCCACTCGATACTGCTGTGACTTGAGTTCGGTAGAGGAGTGTGGAATTCCTGGTGTAGCGGTGAAATGCGCAGATATCAGGAGGAACACCTACAGCGAAGGCAGCACTCTGGGCCGATACTGACGCTGAGGAGCGAAAGCATGGGGAGCGAACAGG	ASV0230	Bacteria	Actinobacteriota	Acidimicrobiia	Microtrichales	Microtrichaceae	Sva0996_marine_group	0	0	0	0	0	0	0	0	0	0	0	0	0	0	0	0	0	0	0	0	0	0	0	0	0	0	0	0	0	0	0	0	0	0	0	0	0	0	0	0	0	0
CACGTAGGGAGCAAGCGTTGTCCGGATTTATTGGGCGTAAAGAGCTCGTAGGCGGTTTAGTAAGTCGGGTGTGAAAACTTGAGGCTCAACCTCAAGAGGCCACTCGATACTGCTGTGACTGGAGTCCGGTAGAGGAGTGTGGAATTCCTGGTGTAGCGGTGAAATGCGCAGATATCAGGAGGAACACCGACAGCGAAGGCAGCACTCTGGGCCGGTACTGACGCTGAGGAGCGAAAGCATGGGGAGCGAACAGG	ASV0231	Bacteria	Actinobacteriota	Acidimicrobiia	Microtrichales	Microtrichaceae	Sva0996_marine_group	0	0	0	0	0	0	0	0	0	0	0	0	0	0	0	0	0	0	0	0	0	0	0	0	0	0	0	0	0	0	0	0	0	0	0	0	0	0	0	0	0	0
CACGTAGGGAGCAAGCGTTGTCCGGATTTATTGGGCGTAAAGAGCTCGTAGGCGGTTTTGCAAGTCGGATGTGAAAACTCAGGGCTCAACCCTGAGATGCCATCCGATACTGCAATGACTAGAGTCCGGTAGGGGAGCATGGAATTCCTGGTGTAGCGGTGGAATGCGCAGATATCAGGAGGAACACCAATGGCGAAGGCAGTGCTCTGGGCCGGTACTGACGCTGAGGAGCGAAAGCATGGGGAGCAAACAGG	ASV0232	Bacteria	Actinobacteriota	Acidimicrobiia	Microtrichales	Microtrichaceae	Sva0996_marine_group	0.0336882	15	0.0195776	8	0.0450702	25	0.034272	24	0.0149033	11	0.0323147	32	0.0317672	20	0.0258696	13	0.0424158	49	0.0436512	35	0.0175058	10	0.0165237	11	0.0198268	12	0.0658455	65	0.0225867	16	0.019366	13	0.0275569	28	0.0193359	7	0.00741785	4	0.0224291	10	0	0
CACGTAGGGAGCAAGCGTTGTCCGGATTTATTGGGCGTAAAGAGCTCGTAGGCGGTTTTGTAAGTCGGATGTGAAAACTCAGGGCTCAACCCTGAGATGCCATCCGATACTGCAATGACTAGAGTCCGGTAGGGGAGCATGGAATTCCTGGTGTAGCGGTGGAATGCGCAGATATCAGGAGGAACACCAATGGCGAAGGCAGTGCTCTGGGCCGGTACTGACGCTGAGGAGCGAAAGCATGGGGAGCAAACAGG	ASV0233	Bacteria	Actinobacteriota	Acidimicrobiia	Microtrichales	Microtrichaceae	Sva0996_marine_group	0	0	0	0	0	0	0	0	0	0	0	0	0	0	0	0	0	0	0	0	0	0	0	0	0	0	0	0	0	0	0	0	0	0	0	0	0	0	0	0	0	0
CACGTAGGGAGCAAGCGTTGTCCGGATTTATTGGGCGTAAAGAGCTCGTAGGCTGTTCAGTAAGTCAGGTGTGAAAACTCGAGGCTCAACCTCGAGACGCCACTTGATACTGCTGTGACTAGAGTCCGGTAGAGGAGTGTGGAATTCCTGGTGTAGCGGTGAAATGCGCAGATATCAGGAGGAACACCAGCAGCGAAGGCGGCACTCTGGGCCGGTACTGACGCTGAGGAGCGAAAGCATGGGGAGCGAACAGG	ASV0234	Bacteria	Actinobacteriota	Acidimicrobiia	Microtrichales	Microtrichaceae	Sva0996_marine_group	0	0	0	0	0	0	0	0	0	0	0	0	0	0	0	0	0	0	0.0162133	13	0	0	0	0	0	0	0.0182341	18	0	0	0	0	0	0	0	0	0	0	0	0	0	0
CACGTAGGGAGCAAGCGTTGTCCGGATTTATTGGGCGTAAAGAGCTCGTAGGTGGTTCGGTAAGTCGGATGTGAAAACTCAAGGCTCAACCTTGAGACGCCATCCGATACTGCTGTGACTTGAGTTCGGTAGAGGAGTGTGGAATTCCTGGTGTAGCGGTGAAATGCGCAGATATCAGGAGGAACACCAACAGCGAAGGCAGCACTCTGGGCCGATACTGACACTGAGGAGCGAAAGCATGGGGAGCAAACAGG	ASV0235	Bacteria	Actinobacteriota	Acidimicrobiia	Microtrichales	Microtrichaceae	Sva0996_marine_group	0	0	0.0195776	8	0.0180281	10	0	0	0	0	0.0252459	25	0.0540043	34	0	0	0.00432814	5	0.021202	17	0	0	0	0	0	0	0.0162081	16	0.0395268	28	0.0357526	24	0.0462562	47	0.0193359	7	0	0	0.0201862	9	0	0
CACGTAGGGAGCAAGCGTTGTCCGGATTTATTGGGCGTAAAGAGCTCGTAGGTGGTTCGGTAAGTCGGATGTGAAAACTCAAGGCTCAACCTTGAGACGCCATCCGATACTGCTGTGACTTGAGTTCGGTAGAGGAGTGTGGAATTCCTGGTGTAGCGGTGAAATGCGCAGATATCAGGAGGAACACCGACAGCGAAGGCAGCACTCTGGGCCGATACTGACACTGAGGAGCGAAAGCATGGGGAGCAAACAGG	ASV0236	Bacteria	Actinobacteriota	Acidimicrobiia	Microtrichales	Microtrichaceae	Sva0996_marine_group	0	0	0	0	0	0	0.074256	52	0.0514842	38	0	0	0	0	0	0	0	0	0	0	0.0735243	42	0.0315453	21	0.0214791	13	0	0	0	0	0	0	0	0	0	0	0	0	0	0	0	0
CACGTAGGGGGCAAGCGTTGTCCGGATTTATTGGGCGTAAAGAGCTCGTAGGCGGTTCAGTAAGTCGGGTGTGAAAACTTGAGGCTCAACCTCAAGAGGCCACTCGATACTGCTGTGACTTGAGTCCGGTAGAGGAGTGTGGAATTCCTGGTGTAGCGGTGAAATGCGCAGATATCAGGAGGAACACCGACAGCGAAGGCAGCACTCTGGGCCGGTACTGACGCTGAGGAGCGAAAGCGTGGGGAGCGAACAGG	ASV0238	Bacteria	Actinobacteriota	Acidimicrobiia	Microtrichales	Microtrichaceae	Sva0996_marine_group	0.0359341	16	0.0416024	17	0.037859	21	0	0	0	0	0	0	0	0	0	0	0	0	0	0	0	0	0	0	0.0231313	14	0	0	0	0	0	0	0	0	0	0	0	0	0.0493439	22	0	0
CACGTAGGGGGCGAGCGTTGTCCGGAATTACTGGGCGTAAAGAGCTCGTAGGTGGTTTGGTAAGTCAGATGTGAAAACTCAGGGCTCAACCCTGAGACGCCATCTGAAACTGCCATGACTTGAGTTCGGTAGAGGAATGTGGAATTCCTGGTGTAGCGGTGAAATGCGCAGATATCAGGAGGAACACCAACGGCGAAGGCAGCATTCTGGGCCGATACTGACACTGAGGAGCGAAAGCATGGGGAGCAAACAGG	ASV0241	Bacteria	Actinobacteriota	Acidimicrobiia	Microtrichales	Microtrichaceae	Sva0996_marine_group	0	0	0	0	0	0	0	0	0	0	0	0	0	0	0	0	0	0	0	0	0	0	0	0	0	0	0	0	0	0	0	0	0	0	0	0	0	0	0	0	0	0
CACGTAGGGGGCGAGCGTTGTCCGGATTTATTGGGCGTAAAGAGCTCGTAGGCGGTTCAGTAAGTCAGGTGTGAAAACTCGAGGCTCAACCTCGAGACGCCACCTGATACTGCTGTGACTGGAGTCCGGTAGAGGAGTGTGGAATTCCTGGTGTAGCGGTGAAATGCGCAGATATCAGGAGGAACACCGACAGCGAAGGCAGCACTCTGGGCCGGTACTGACGCTGAGGAGCGAAAGCGTGGGGAGCAAACAGG	ASV0242	Bacteria	Actinobacteriota	Acidimicrobiia	Microtrichales	Microtrichaceae	Sva0996_marine_group	0	0	0	0	0	0	0	0	0	0	0	0	0	0	0	0	0	0	0	0	0	0	0	0	0	0	0	0	0	0	0	0	0	0	0	0	0	0	0	0	0	0
CACGTAGGGGGCGAGCGTTGTCCGGATTTATTGGGCGTAAAGAGCTCGTAGGCGGTTCAGTAAGTCGGGTGTGAAAACTTGAGGCTCAACCTCAAGAGGCCACTCGATACTGCTGTGACTTGAGTCCGGTAGAGGAGTGTGGAATTCCTGGTGTAGCGGTGAAATGCGCAGATATCAGGAGGAACACCGACAGCGAAGGCAGCACTCTGGGCCGGTACTGACGCTGAGGAGCGAAAGCGTGGGGAGCGAACAGG	ASV0243	Bacteria	Actinobacteriota	Acidimicrobiia	Microtrichales	Microtrichaceae	Sva0996_marine_group	0	0	0	0	0	0	0	0	0	0	0	0	0	0	0	0	0	0	0	0	0	0	0	0	0	0	0	0	0	0	0	0	0	0	0.0718192	26	0.0445071	24	0	0	0	0
TACGTAGGGACCAAGCGTTGTCCGGAATTATTGGGCGTAAAGAGCTCGTAGGCGGTTCGGTAAGTCGGGTGTGAAAATCCAGGGCTCAACCCTGGGACGCCACCCGATACTGCTGTGACTAGAGTCCGGTAGAGGAGTGTGGAATTCCTGGTGTAGCGGTGAAATGCGCAGATATCAGGAGGAACACCAGCGGCGAAGGCGGCACTCTGGGCCGGTACTGACGCTGAGGAGCGAAAGCATGGGGAGCAAACAGG	ASV4551	Bacteria	Actinobacteriota	Acidimicrobiia	Microtrichales	Microtrichaceae	Sva0996_marine_group	0	0	0	0	0.00901404	5	0	0	0	0	0	0	0	0	0	0	0	0	0.00873025	7	0	0	0	0	0.00991342	6	0	0	0	0	0	0	0	0	0	0	0	0	0	0	0	0
TACGTAGGGAGCAAGCGTTGTCCGGAATTATTGGGCGTAAAGAGCTCGTAGGCGGTTCGGTAAGTCGGGTGTGAAAACTCAAGGCTCAACCTTGAGATGCCACTCGATACTGCTGTGACTAGAGTCCGGTAGAGGAGTGTGGAATTCCTGGTGTAGCGGTGAAATGCGCAGATATCAGGAGGAACACCAGCGGCGAAGGCGGCACTCTGGGCCGGTACTGACGCTGAGGAGCGAAAGCATGGGGAGCAAACAGG	ASV4570	Bacteria	Actinobacteriota	Acidimicrobiia	Microtrichales	Microtrichaceae	Sva0996_marine_group	0.0157212	7	0.024472	10	0	0	0	0	0	0	0	0	0	0	0	0	0	0	0	0	0	0	0	0	0	0	0	0	0	0	0	0	0	0	0	0	0	0	0.0179433	8	0	0
TACGTAGGGCGCAAGCGTTGTCCGGATTTATTGGGCGTAAAGAGCTCGTAGGCGGTTTGGTAAGTCGGGTGTGAAAACTCAGGGCTCAACCCTGAGACGCCACTCGATACTGCCATGACTAGAGTCCGGTAGAGGAGTGTGGAATTCCTAGTGTAGCGGTGAAATGCGCAGATATTAGGAGGAACACCAACAGCGAAGGCAGCACTCTGGGCCGGTACTGACGCTGAGGAGCGAAAGCGTGGGGAGCGAACAGG	ASV4622	Bacteria	Actinobacteriota	Acidimicrobiia	Microtrichales	Microtrichaceae	Sva0996_marine_group	0.074114	33	0.107677	44	0.146028	81	0.077112	54	0.0772264	57	0.0616	61	0.0635344	40	0.0756189	38	0.0856972	99	0.0873025	70	0.103284	59	0.0630905	42	0.0875686	53	0.0709105	70	0.117169	83	0.0878918	59	0.107275	109	0.118778	43	0.0649062	35	0.0986879	44	0	0
TACGTAGGGCGCAAGCGTTGTCCGGATTTATTGGGCGTAAAGGGCTCGTAGGCGGTTCGGTAAGTCGGGTGTGAAAACTCAGGGCTCAACCCTGAGACGCCACTCGATACTGCCATGACTAGAGTCCGGTAGAGGAGTGCGGAATTCCTGGTGTAGCGGTGAAATGCGCAGATATCAGGAGGAACACCGACAGCGAAGGCAGCACTCTGGGCCGGTACTGACGCTGAGGAGCGAAAGCGTGGGGAGCAAACAGG	ASV4623	Bacteria	Actinobacteriota	Acidimicrobiia	Microtrichales	Microtrichaceae	Sva0996_marine_group	0	0	0	0	0	0	0	0	0	0	0	0	0	0	0	0	0	0	0	0	0	0	0	0	0	0	0	0	0	0	0	0	0	0	0	0	0	0	0	0	0.0765508	31
TACGTAGGGCGCAAGCGTTGTCCGGATTTATTGGGCGTAAAGGGCTCGTAGGCGGTTCGGTAAGTCGGGTGTGAAAACTCAGGGCTCAACCCTGAGACGCCACTCGATACTGCCATGACTAGAGTCCGGTAGGGGAGTGCGGAATTCCTGGTGTAGCGGTGAAATGCGCAGATATCAGGAGGAACACCGACAGCGAAGGCAGCACTCTGGGCCGGTACTGACGCTGAGGAGCGAAAGCGTGGGGAGCAAACAGG	ASV4624	Bacteria	Actinobacteriota	Acidimicrobiia	Microtrichales	Microtrichaceae	Sva0996_marine_group	0.0224588	10	0	0	0	0	0	0	0	0	0	0	0	0	0	0	0	0	0	0	0	0	0	0	0.0231313	14	0.00810406	8	0	0	0	0	0	0	0.0359096	13	0	0	0.0314007	14	0	0
CACGTAGGGGGCAAGCGTTGTCCGGATTTATTGGGCGTAAAGGGCTCGTAGGCTGTTCAGTAAGTCAGGTGTGAAAACTCGAGGCTCAACCTCGAGACGCCACTTGATACTGCTGTGACTTGAGTTCGGTAGAGGAGTGTGGAATTCCTAGTGTAGCGGTGAAATGCGCAGATATTAGGAGGAACACCAACGGCGAAGGCAGCACTCTGGGCCGATACTGACGCTGAGGAGCGAAAGCGTGGGGAGCGAACAGG	ASV0239	Bacteria	Actinobacteriota	Acidimicrobiia	Microtrichales	Microtrichaceae	Microtrichaceae	0	0	0	0	0.0216337	12	0	0	0	0	0	0	0	0	0	0	0.00346251	4	0	0	0	0	0	0	0.0132179	8	0.00911706	9	0	0	0	0	0.00688922	7	0.0386719	14	0.0148357	8	0.0381294	17	0.140755	57
CACGTAGGGGGCAAGCGTTGTCCGGATTTATTGGGCGTAAAGGGCTCGTAGGCTGTTGAGTAAGTCAGGTGTGAAAACTCGAGGCTCAACCTCGAGACGCCACTTGATACTGCTGTGACTTGAGTTCGGTAGAGGAGTGTGGAATTCCTAGTGTAGCGGTGAAATGCGCAGATATTAGGAGGAACACCAACGGCGAAGGCAGCACTCTGGGCCGATACTGACGCTGAGGAGCGAAAGCGTGGGGAGCAAACAGG	ASV0240	Bacteria	Actinobacteriota	Acidimicrobiia	Microtrichales	Microtrichaceae	Microtrichaceae	0	0	0	0	0	0	0	0	0	0	0	0	0	0	0	0	0	0	0	0	0	0	0	0	0	0	0	0	0	0	0	0	0	0	0	0	0	0	0	0	0	0
CACGTAGGGGGCGAGCGTTGTCCGGATTTATTGGGCGTAAAGGGCTCGTAGGCTGTTGAGTAAGTCAGGTGTGAAAACTCGAGGCTCAACCTCGAGACGCCACTTGATACTGCTGTGACTTGAGTTCGGTAGAGGAGTGTGGAATTCCTAGTGTAGCGGTGAAATGCGCAGATATTAGGAGGAACACCAACGGCGAAGGCAGCACTCTGGGCCGATACTGACGCTGAGGAGCGAAAGCGTGGGGAGCAAACAGG	ASV0244	Bacteria	Actinobacteriota	Acidimicrobiia	Microtrichales	Microtrichaceae	Microtrichaceae	0	0	0	0	0	0	0	0	0	0	0	0	0	0	0	0	0	0	0	0	0	0	0	0	0	0	0	0	0	0	0	0	0	0	0	0	0	0	0	0	0	0
TACGTAGGGTTCAAGCGTTGTCCGGATTTATTGGGCGTAAAGGGCTCGTAGGCGGTTCGGTAAGTCGGGTGTGAAAACTCAGGGCTCAACCCTGAGACGCCACCCGATACTGCCGTGACTAGAGTTCGGTAGAGGAGTGTGGAATTCCTGGTGTAGCGGTGAAATGCGCAGATATCAGGAGGAACACCAACAGCGAAGGCAGCACTCTGGGCCGATACTGACGCTGAGGAGCGAAAGCGTGGGGAGCAAACAGG	ASV4851	Bacteria	Actinobacteriota	Acidimicrobiia	Microtrichales	Microtrichaceae	Microtrichaceae	0	0	0	0	0.00901404	5	0	0	0	0	0.0100984	10	0	0	0	0	0.0060594	7	0.0224492	18	0	0	0	0	0	0	0.0162081	16	0.0141167	10	0	0	0.0108259	11	0	0	0	0	0	0	0.00987752	4
TACATAGGGTGCAAGCGTTGTCCGGAATTATTGGGCGTAAAGAGCTCGTAGGTGGTTCGATACGTCGGATGTGAAAATCAGGGGCTCAACCCCTGACCTGCATCCGATACGGTCGAGCTAGAGTTTGGTAGGGGAGACTGGAATTCCTGGTGTAGCGGTGGAATGCGCAGATATCAGGAGGAACACCGATGGCGAAGGCAGGTCTCTGGGCCAATACTGACACTGAGGAGCGAAAGCGTGGGGAGCGAACAGG	ASV1068	Bacteria	Actinobacteriota	Actinobacteria	Frankiales	Sporichthyaceae	hgcI_clade	0	0	0	0	0	0	0	0	0	0	0	0	0	0	0	0	0	0	0	0	0	0	0	0	0	0	0	0	0	0	0	0	0	0	0	0	0	0	0	0	0	0
TACGTAGGGTGCAAGCGTTGTCCGGAATTATTGGGCGTAAAGAGCTCGTAGGCGGTTTGTCGCGTCTGCTGTGAAATTTCGAGGCTCAACCTCGAACTTGCAGTGGGTACGGGCAGGCTAGAGTGCAGTAGGGGAGATGGGAATTCCTGGTGTAGCGGTGGAATGCGCAGATATCAGGAGGAACACCAATGGCGAAGGCACATCTCTGGGCTGTAACTGACGCTGAGGAGCGAAAGCGTGGGGAGCGAACAGG	ASV4772	Bacteria	Actinobacteriota	Actinobacteria	Micrococcales	Microbacteriaceae	Candidatus_Aquiluna	0	0	0	0	0	0	0	0	0	0	0	0	0.0142952	9	0.0179097	9	0	0	0	0	0.0227575	13	0.0135194	9	0	0	0	0	0	0	0.0119175	8	0.00984175	10	0	0	0	0	0	0	0	0
TACGTAGGGCGCAAGCGTTGTCCGGAATTATTGGGCGTAAAGAGCTCGTAGGCGGTTTGTCGCGTCTGCTGTGAAAATCCGAGGCTCAACCTCGGACCTGCAGTGGGTACGGGCAAACTAGAGTGCGGTAGGGGAGATTGGAATTCCTGGTGTAGCGGTGGAATGCGCAGATATCAGGAGGAACACCAATGGCGAAGGCAGATCTCTGGGCCGTAACTGACGCTGAGGAGCGAAAGCGTGGGGAGCGAACAGG	ASV4621	Bacteria	Actinobacteriota	Actinobacteria	Micrococcales	Microbacteriaceae	ML602J-51	0	0	0	0	0	0	0	0	0	0	0	0	0	0	0	0	0	0	0	0	0	0	0	0	0	0	0	0	0	0	0	0	0	0	0	0	0	0	0	0	0	0
TACGTAGGGTGCGAGCGTTATCCGGAATTATTGGGCGTAAAGAGCTCGTAGGCGGTTTGTCGCGTCTGTCGTGAAAGTCCGGGGCTTAACCCCGGATCTGCGGTGGGTACGGGCAGACTAGAGTGCAGTAGGGGAGACTGGAATTCCTGGTGTAGCGGTGGAATGCGCAGATATCAGGAGGAACACCGATGGCGAAGGCAGGTCTCTGGGCTGTAACTGACGCTGAGGAGCGAAAGCATGGGGAGCGAACAGG	ASV4831	Bacteria	Actinobacteriota	Actinobacteria	Micrococcales	Micrococcaceae	Micrococcus	0	0	0	0	0	0	0	0	0	0	0	0	0	0	0	0	0	0	0	0	0	0	0	0	0	0	0	0	0	0	0	0	0	0	0	0	0	0	0	0	0	0
TACGTAGGGTGCAAGCGTTGTCCGGATTTATTGGGCGTAAAGAGCTCGTAGGCGGTTAGTCACGTCGGATGTGAAAACTCAGTGCTTAACACTGAGCCTGCATTCGATACGGGCTGACTAGAGTATTGTAGGGGAGACTGGAACTCCTGGTGTAGCGGTGAAATGCGCAGATATCAGGAAGAACACCGGTGGCGAAGGCGGGTCTCTGGGCAATTACTGACGCTGAGGAGCGAAAGTGTGGGGAGCAAACAGG	ASV4775	Bacteria	Actinobacteriota	Actinobacteria	PeM15	PeM15	PeM15	0.0134753	6	0	0	0.0162253	9	0	0	0.00677424	5	0	0	0.0127069	8	0.00596991	3	0	0	0.00623589	5	0.0105035	6	0.0165237	11	0.00660895	4	0.00303902	3	0.0197634	14	0.0148969	10	0.0147626	15	0.0165737	6	0.00556339	3	0.00672872	3	0	0
TACGTAGGGTGCAAGCGTTGTCCGGATTTATTGGGCGTAAAGAGCTCGTAGGCGGTTTGTCGCGTCGGATGTGAAAACCTATGGCTTAACCATGGGCCTGCATTCGATACGGGCAGACTAGAGTTCGGTAGGGGAGACTGGAATTCCTGGTGTAGCGGTGAAATGCGCAGATATCAGGAGGAACACCGGTGGCGAAGGCGGGTCTCTGGGCCGATACTGACGCTGAGGAGCGAAAGCGTGGGGAGCAAACAGG	ASV4777	Bacteria	Actinobacteriota	Actinobacteria	Actinobacteria	Actinobacteria	Actinobacteria	0	0	0	0	0	0	0	0	0	0	0	0	0	0	0	0	0	0	0	0	0	0	0	0	0	0	0	0	0	0	0	0	0	0	0	0	0	0	0	0	0	0
TACGTAGGGGGCTAGCGTTGTCCGGAATCATTGGGCGTAAAGAGCGTGTAGGCGGTCCGATAGGTCCGGTGTGAAAACTCGAGGCTCAACCTCGAGAGGTCGCCGGAAACCCTCGGACTAGAGTCCGGAAGAGGAGAGTGGAATTCCTGGTGTAGCGGTGAAATGCGCAGATATCAGGAAGAACACCCATGGCGAAGGCAGCTCTCTGGGACGGTACTGACGCTGAGACGCGAAAGCGTGGGGAGCGAACAGG	ASV4714	Bacteria	Actinobacteriota	Thermoleophilia	Gaiellales	Gaiellales	Gaiellales	0	0	0	0	0	0	0	0	0	0	0	0	0	0	0	0	0	0	0	0	0	0	0	0	0	0	0	0	0	0	0	0	0	0	0	0	0	0	0	0	0	0
TACGGGGGGAGCGAGCGTTGTTCGGATTTATTGGGCGTAAAGGGCGTACAGGCGGTAGTGTAAGTCAGATGTGAAATGCCTCGGCTCAACCGGGGATCTGCATTTGATACTGCATTACTTGAGTACAGGAGAGGAGAGCGGAATTCTAGGTGTAGCGGTGGAATGTGTAGATATCTGGAAGAACACCAGTGGCGAAGGCGGCTCTCTGGCCTGATACTGACGCTGACGCGCGAAAGCTAGGGGAGCAAACAGG	ASV4256	Bacteria	AncK6	AncK6	AncK6	AncK6	AncK6	0	0	0	0	0	0	0	0	0	0	0	0	0	0	0	0	0	0	0	0	0	0	0	0	0	0	0	0	0	0	0	0	0	0	0	0	0	0	0	0	0.0271632	11
TACGGGGGGAGCGAGCGTTGTTCGGATTTATTGGGCGTAAAGGGCGTACAGGCGGTAGTGTAAGTCAGATGTGAAATGCTTCGGCTCAACCGAGGACCTGCATTTGATACTGCACAACTTGAGTACAGGAGAGGAGAGCGGAATTCTAGGTGTAGCGGTGGAATGTGTAGATATCTGGAAGAACACCAGTGGCGAAGGCGGCTCTCTGGCCTGATACTGACGCTGACGCGCGAAAGCTAGGGGAGCAAACAGG	ASV4257	Bacteria	AncK6	AncK6	AncK6	AncK6	AncK6	0.0449176	20	0.0293664	12	0.0270421	15	0	0	0	0	0.012118	12	0	0	0	0	0.0216407	25	0.0112246	9	0.0227575	13	0.0150216	10	0.0760029	46	0.0374813	37	0.0141167	10	0.0148969	10	0.0147626	15	0.110491	40	0.100141	54	0.219805	98	0.0419795	17
TACGGAGGATGCGAGCGTTATCCGGATTTATTGGGTTTAAAGGGAGCGCAGACGGGATGTTAAGTCAGCTGTGAAAGTTTGGGGCTCAACCTTAAAATTGCAGTTGATACTGGCATTCTTGAGTGCGGTTGAGGTAGGCGGAATTCGTGGTGTAGCGGTGAAATGCTTAGATATCACGAAGAACTCCTATTGCGAAGGCAGCCTACTAAGCCGTAACTGACGTTCATGCTCGAAAGTGTGGGTATCAAACAGG	ASV2282	Bacteria	Bacteroidota	Bacteroidia	Bacteroidales	Bacteroidaceae	Bacteroides	0	0	0	0	0	0	0	0	0	0	0	0	0	0	0	0	0	0	0	0	0	0	0	0	0	0	0	0	0	0	0.00595877	4	0	0	0	0	0	0	0	0	0	0
TACGGAGGATGCAAGCGTTATCCGGATTTATTAGGTTTAAAGGGTGCGTAGGCGGCCTTGTCAGTCAGTGGTGAAATCCCGTAGCTCAACTACGGCACTGCCATTGATACTGCAAGGCTTGAGTACAGTCGAGGTAGGCGGAATGTGTAATGTAGCGGTGAAATGCTTAGATATTACACAGAACACCGATTGCGTAGGCAGCTTACTAGACTGGCACTGACGCTGAGGCACGAAAGCGTGGGTATCGAACAGG	ASV2249	Bacteria	Bacteroidota	Bacteroidia	Bacteroidales	Bacteroidetes_BD2-2	Bacteroidetes_BD2-2	0	0	0	0	0	0	0	0	0	0	0	0	0	0	0	0	0	0	0	0	0	0	0	0	0	0	0	0	0	0	0	0	0	0	0	0	0	0	0	0	0	0
TACGGAGGATGCAAGCGTTATCCGGATTTATTGGGTTTAAAGGGTGTGTAGGCGGGAATGTAAGTCAGTGGTGAAAGCCCGCAGCTCAACTGCGGAATTGCCATTGATACTGCATTTCTTGAGTATAATTGAGGTGGGCGGAATGTGTCATGTAGCGGTGAAATGCATAGATATGACACAGAACACCGATTGCGAAGGCAGCTCACTAAATTATTACTGACGCTGAGGCACGAAAGCGTGGGGAGCGAACAGG	ASV2264	Bacteria	Bacteroidota	Bacteroidia	Bacteroidales	Bacteroidetes_BD2-2	Bacteroidetes_BD2-2	0	0	0	0	0	0	0	0	0	0	0	0	0	0	0	0	0	0	0	0	0	0	0	0	0	0	0	0	0	0	0	0	0	0	0	0	0	0	0	0	0.0246938	10
TACGGAGGGTGCAAGCGTTATCCGGATTCATTGGGTTTAAAGGGTGCGCAGGCGGTCTATTAAGTCAGTGGTGAAATCCTACAGCTCAACTGTAGAACTGCCATTGAAACTGATAGACTTGAATGCGGTTGAAGTGGGCGGAATGTGTAGTGTAGCGGTGAAATGCATAGATATTACACAGAACTCCGATTGCGAAGGCAGCTCACTAAGCCGTTATTGACGCTCAGGCACGAAAGCGTGGGGAGCGAACAGG	ASV3576	Bacteria	Bacteroidota	Bacteroidia	Bacteroidales	Bacteroidetes_BD2-2	Bacteroidetes_BD2-2	0.00898351	4	0	0	0.00540843	3	0	0	0	0	0.0141377	14	0	0	0	0	0.00432814	5	0.0162133	13	0	0	0	0	0	0	0.00810406	8	0	0	0	0	0	0	0	0	0	0	0	0	0	0
TACGGAGGGTGCAAGCGTTATCCGGATTTATTGGGTTTAAAGGGTACGTAGGCGGAAAATTAAGTCAGTAGTGAAATCCTGCAGCTTAACTGTAGAACTGTTATTGATACTGGTTTTCTTGAATATAGTTGAGGTAGGCGGAATGTGTAATGTAGCGGTGAAATGCTTAGATATTACACAGAACACCGATTGCGAAGGCAGCTTACTAAGCTATGATTGACGCTGAGGTACGAAAGCGTGGGGAGCGAACAGG	ASV3622	Bacteria	Bacteroidota	Bacteroidia	Bacteroidales	Bacteroidetes_BD2-2	Bacteroidetes_BD2-2	0	0	0	0	0	0	0	0	0	0	0	0	0	0	0	0	0	0	0	0	0	0	0	0	0	0	0	0	0	0	0	0	0	0	0	0	0	0	0	0	0	0
TACGGAGGATTCGAGCGTTATCCGGATTTATTGGGTTTAAAAGGTCCGTAGGCGGGCTCTTAAGTCAGTGGTGAAATCCCAGAGCTCAACTCTGGAACTGCCATTGAAACTGAGAGTCTTGAATTTAGTTGAGGTAGGCGGAATACGTTATGTAGCGGTGAAATGCATAGATATAACGTAGAACACCGATTGCGAAGGCAGCTTACTAAGCTAACATTGACGCTGATGGACGAAAGCGTGGGGAGCGAACAGG	ASV2287	Bacteria	Bacteroidota	Bacteroidia	Bacteroidales	Marinifilaceae	Marinifilum	0	0	0	0	0	0	0	0	0	0	0	0	0	0	0	0	0	0	0	0	0	0	0	0	0	0	0.00405203	4	0	0	0	0	0	0	0	0	0	0	0	0	0	0
TACGGAGGATTCGAGCGTTATCCGGATTTATTGGGTTTAAAGGGTCCGTAGGCGGTCTTTTAAGTCAGTGGTGAAATCCCAGAGCTCAACTCTGGAACTGCCATTGAAACTGAAAGACTTGAATATGGTTGAGGTAGGCGGAATACGTTATGTAGCGGTGAAATGCATAGATATAACGTAGAACACCAATTGCGAAGGCAGCTTACTAAACCATTATTGACGCTGATGGACGAAAGCGTGGGGAGCGAACAGG	ASV2290	Bacteria	Bacteroidota	Bacteroidia	Bacteroidales	Marinifilaceae	Marinifilum	0	0	0	0	0	0	0	0	0	0	0	0	0	0	0	0	0	0	0	0	0	0	0	0	0	0	0	0	0	0	0	0	0	0	0	0	0	0	0.00672872	3	0	0
TACGGAGGATTCGAGCGTTATCCGGATTTATTGGGTTTAAAGGGTCCGTAGGCGGTTCTTTAAGTCAGTGGTGAAATCCCAGAGCTCAACTCTGGAACTGCCATTGAAACTGAAGAACTTGAATATGGTTGAGGTAGGCGGAATACGTTATGTAGCGGTGAAATGCATAGATATAACGTAGAACACCAATTGCGAAGGCAGCTTACTAAACCATTATTGACGCTGATGGACGAAAGCGTGGGGAGCGAACAGG	ASV2291	Bacteria	Bacteroidota	Bacteroidia	Bacteroidales	Marinifilaceae	Marinifilum	0	0	0	0	0	0	0	0	0	0	0	0	0	0	0	0	0	0	0	0	0	0	0.00450647	3	0	0	0	0	0	0	0	0	0	0	0	0	0	0	0	0	0	0
TACGGAGGATCCAAGCGTTATCCGGATTTATTGGGTTTAAAGGGTGCGTAGGCGGCTCTATAAGTCAGTAGTGAAATCTCGAAGCTCAACTTCGAACGTGCTATTGAAACTGTAGAGCTTGAGTACAGACGAGGCAGGCGGAATGTGTTGTGTAGCGGTGAAATGCTTAGATATAACACAGAACACCGATAGCGAAGGCAGCTTGCCAGACTGTAACTGACGCTGAGGCACGAAAGCGTGGGGAGCGAACAGG	ASV2224	Bacteria	Bacteroidota	Bacteroidia	Bacteroidales	Marinifilaceae	Marinifilaceae	0	0	0	0	0	0	0	0	0	0	0	0	0	0	0	0	0	0	0	0	0.0140046	8	0.0135194	9	0.0115657	7	0.00607804	6	0	0	0	0	0.00688922	7	0.0165737	6	0.0315259	17	0	0	0	0
TACGGAGGATCCGAGCGTTATCCGGATTTATTGGGTTTAAAGGGTGCGTAGGCGGACTAGTAAGTCAGTGGTGAAATCCTGCAGCTTAACTGTAGAATTGCCGTTGATACTGTTAGTCTTGAGTACATTTGAGGTAGGCGGAATGTGGTGTGTAGCGGTGAAATGCATAGATATACCACAGAACACCGATTGCGAAGGCAGCTTACTAAACTGTAACTGACGCTGAGGCACGAAAGCGTGGGTATCAAACAGG	ASV2229	Bacteria	Bacteroidota	Bacteroidia	Bacteroidales	Marinilabiliaceae	Alkaliflexus	0	0	0	0	0	0	0	0	0	0	0	0	0	0	0	0	0	0	0	0	0	0	0	0	0	0	0	0	0	0	0	0	0	0	0	0	0	0	0	0	0	0
TACGGAGGGTGCAAGCGTTATCCGGATTCACTGGGTTTAAAGGGTGCGTAGGCGGGCAGGTAAGTCAGTGGTGAAATCCTGGAGCTTAACTCCAGAACTGCCATTGATACTATCTGTCTTGAATATTGTGGAGGTAAGCGGAATATGTCATGTAGCGGTGAAATGCTTAGATATGACATAGAACACCTATTGCGAAGGCAGCTTACTACGCATATATTGACGCTGAGGCACGAAAGCGTGGGGATCAAACAGG	ASV3565	Bacteria	Bacteroidota	Bacteroidia	Chitinophagales	Chitinophagaceae	Sediminibacterium	0	0	0	0	0	0	0	0	0	0	0	0	0	0	0	0	0	0	0	0	0	0	0	0	0	0	0	0	0	0	0	0	0	0	0	0	0	0	0	0	0	0
TACGGAGGGTGCAAGCGTTATCCGGATTCACTGGGTTTAAAGGGTGCGTAGGCGGGTATTTAAGTCAGTGGTGAAATCCTAGAGCTTAACTCTAGAACTGCCATTGATACTATTTATCTTGAATATTGTGGAGGTAAGCGGAATATGTCATGTAGCGGTGAAATGCTTAGATATGACATAGAACACCTATTGCGAAGGCAGCTTACTACGCATATATTGACGCTGAGGCACGAAAGCGTGGGGATCAAACAGG	ASV3566	Bacteria	Bacteroidota	Bacteroidia	Chitinophagales	Chitinophagaceae	Sediminibacterium	0	0	0	0	0	0	0	0	0	0	0	0	0	0	0	0	0	0	0	0	0	0	0	0	0	0	0	0	0	0	0	0	0	0	0	0	0	0	0	0	0	0
TACGGAGGGTGCAAGCGTTATCCGGATTCACTGGGTTTAAAGGGTGCGTAGGCGGGTTTGTAAGTCAGTGGTGAAATCCTGGAGCTTAACTCCAGAACTGCCATTGATACTATAAGTCTTGAATATTGCGGAGGTAAGCGGAATATGTCATGTAGCGGTGAAATGCTTAGATATGACATAGAACACCCATTGCGAAGGCAGCTTACTACACATATATTGACGCTGAGGCACGAAAGCGTGGGGATCAAACAGG	ASV3569	Bacteria	Bacteroidota	Bacteroidia	Chitinophagales	Chitinophagaceae	Sediminibacterium	0	0	0	0	0	0	0	0	0	0	0	0	0	0	0	0	0	0	0	0	0	0	0	0	0	0	0	0	0	0	0	0	0	0	0	0	0	0	0	0	0	0
TACGGAGGGTGCAAGCGTTATCCGGAATCACTGGGTTTAAAGGGTACGTAGGCGGGCTAATAAGTCAGAAGTGAAATCTCGCAGCTTAACTGCGAAACTGCTTTTGAAACTGTTAGTCTTGAACTCGGTTGAGGTGCATGGAATGCGTCATGTAGCGGTGAAATGCTTAGAGATGACGTAGAACACCGATTGCGAAGGCAGTGCACTGGACCGTAGTTGACGCTGAGGTACGAAAGCGTGGGTAGCGAACAGG	ASV3467	Bacteria	Bacteroidota	Bacteroidia	Chitinophagales	Saprospiraceae	Aureispira	0	0	0	0	0	0	0	0	0	0	0	0	0	0	0	0	0	0	0	0	0	0	0	0	0	0	0	0	0	0	0	0	0	0	0	0	0	0	0	0	0	0
TACGGAGGGTGCAAGCGTTATCCGGAATCACTGGGTTTAAAGGGTACGTAGGCGGGGTTCTAAGTCAGAAGTGAAAGGTCGTGGCTTAACCATGAGATTGCTTTTGAAACTGGAATTCTTGAGTACGGCAGAGGTGCGTGGAATGTGTCATGTAGCGGTGAAATGCATAGATATGACATAGAACACCAATAGCGAAGGCAGCGCACTGGACCGTAACTGACGCTGAGGTACGAAAGTGTGGGTAGCGAACAGG	ASV3469	Bacteria	Bacteroidota	Bacteroidia	Chitinophagales	Saprospiraceae	Aureispira	0	0	0	0	0	0	0	0	0	0	0.00605902	6	0	0	0	0	0	0	0.00748307	6	0	0	0	0	0	0	0.00607804	6	0	0	0	0	0	0	0	0	0.024108	13	0.0358865	16	0.0123469	5
TACGGAGGGTGCAAGCGTTATCCGGAATCACTGGGTTTAAAGGGTACGTAGGCGGTAATATAAGTCAGACGTCAAAGGCTATGGCTAAACCATAGTACGCGTTTGAAACTATATCACTTGAATATGTTCGAGGTGCACGGAATGCGTCATGTAGCGGTGAAATGCATAGATATGACGTAGAACACCAATTGCGAAGGCAGTGCACTAGGGCATCATTGACGCTGAGGTACGAAAGCGTGGGTAGCGAACAGG	ASV3470	Bacteria	Bacteroidota	Bacteroidia	Chitinophagales	Saprospiraceae	Aureispira	0	0	0	0	0	0	0	0	0	0	0.0403934	40	0	0	0	0	0.0311626	36	0.0361682	29	0	0	0	0	0	0	0.0577414	57	0	0	0	0	0	0	0	0	0.0407982	22	0	0	0	0
TACGGAGGGTGCAAGCGTTATCCGGAATCACTGGGTTTAAAGGGTACGTAGGCGGTAATATAAGTCAGACGTCAAAGGCTGTGGCTAAACCATAGTACGCGTTTGAAACTATATCACTTGAATATGTTCGAGGTGCACGGAATGCGTCATGTAGCGGTGAAATGCATAGATATGACGTAGAACACCAATTGCGAAGGCAGTGCACTAGGGCATCATTGACGCTGAGGTACGAAAGCGTGGGTAGCGAACAGG	ASV3471	Bacteria	Bacteroidota	Bacteroidia	Chitinophagales	Saprospiraceae	Aureispira	0.092081	41	0.117466	48	0.100957	56	0.067116	47	0.0365809	27	0	0	0	0	0.0537292	27	0.0242376	28	0	0	0.0402633	23	0.0510733	34	0.0842641	51	0	0	0.086112	61	0.043201	29	0.0560979	57	0	0	0	0	0.0381294	17	0.0567957	23
TACGGAGGGTGCAAGCGTTATCCGGAATCACTGGGTTTAAAGGGTACGTAGGCGGTAATATAAGTCAGACGTTAAAGGCTGTGGCTAAACCATAGTACGCGTTTGAAACTATATCACTTGAATATGTTCGAGGTGCATGGAATGCGTCATGTAGCGGTGAAATGCATAGATATGACGTAGAACACCAATTGCGAAGGCAGTGCACTAGGGCATTATTGACGCTGAGGTACGAAAGCGTGGGTAGCGAACAGG	ASV3472	Bacteria	Bacteroidota	Bacteroidia	Chitinophagales	Saprospiraceae	Aureispira	0	0	0	0	0	0	0	0	0	0	0	0	0	0	0	0	0	0	0	0	0	0	0	0	0	0	0	0	0	0	0	0	0	0	0	0	0	0	0	0	0	0
TACGGAGGGTGCAAGCGTTATCCGGAATCACTGGGTTTAAAGGGTACGTAGGCGGTAATATAAGTCAGACGTTAAAGGCTGTGGCTAAACCATAGTACGCGTTTGAAACTGTATCACTTGAATATGTTCGAGGTGCACGGAATGCGTCATGTAGCGGTGAAATGCATAGATATGACGTAGAACACCAATTGCGAAGGCAGTGCACTAGGGCATCATTGACGCTGAGGTACGAAAGCGTGGGTAGCGAACAGG	ASV3473	Bacteria	Bacteroidota	Bacteroidia	Chitinophagales	Saprospiraceae	Aureispira	0	0	0	0	0	0	0	0	0	0	0.0393836	39	0.0381207	24	0.0736289	37	0.030297	35	0.0498871	40	0.0647714	37	0.0540776	36	0.0726984	44	0.0739495	73	0.090347	64	0.0536289	36	0.0600346	61	0.0580078	21	0.0593428	32	0.0493439	22	0	0
TACGGAGGGTGCAAGCGTTATCCGGAATCACTGGGTTTAAAGGGTACGTAGGCGGTTAATTAAGTCAGACGTCAAAGGCTGTGGCTAAACCACGGTACGCGTATGAAACTGGTTAACTTGAATATGTTCGAGGTGCATGGAATGCATCATGTAGCGGTGAAATGCTTAGATATGATGTAGAACACCAATTGCGAAGGCAGTGCACTAGGGCATTATTGACGCTGAGGTACGAAAGCGTGGGTAGCGAACAGG	ASV3475	Bacteria	Bacteroidota	Bacteroidia	Chitinophagales	Saprospiraceae	Aureispira	0	0	0	0	0	0	0	0	0	0	0	0	0	0	0	0	0	0	0	0	0	0	0	0	0	0	0	0	0	0	0	0	0	0	0	0	0	0	0	0	0	0
TACGGAGGGTGCAAGCGTTATCCGGAATCACTGGGTTTAAAGGGTACGTAGGCGGTTATATAAGTCAGACGTCAAAGGCCACAGCTAAACTGTGGTACGCGTTTGAAACTGTATAACTTGAATATGTTCGAGGTGCATGGAATGCTTCATGTAGCGGTGAAATGCATAGATATGAAGTAGAACACCAATTGCGAAGGCAGTGCACTAGGACATTATTGACGCTGAGGTACGAAAGCGTGGGTAGCGAACAGG	ASV3476	Bacteria	Bacteroidota	Bacteroidia	Chitinophagales	Saprospiraceae	Aureispira	0	0	0	0	0	0	0	0	0	0	0	0	0	0	0	0	0	0	0.00997743	8	0.00525173	3	0	0	0	0	0	0	0	0	0.00893815	6	0.00688922	7	0.0110491	4	0.0148357	8	0	0	0	0
TACGGAGGGTGCAAGCGTTATCCGGAATCACTGGGTTTAAAGGGTACGTAGGCGGTTTTATAAGTCAGACGTCAAAGGCTGTGGCTAAACCACGGTACGCGTTTGAAACTGTAAGACTTGAATATGTTCGAGGTGCATGGAATGCTTCATGTAGCGGTGAAATGCATAGATATGAAGTAGAACACCAATTGCGAAGGCAGTGCACTAGGACATCATTGACGCTGAGGTACGAAAGCGTGGGTAGCGAACAGG	ASV3477	Bacteria	Bacteroidota	Bacteroidia	Chitinophagales	Saprospiraceae	Aureispira	0	0	0	0	0	0	0	0	0	0	0	0	0	0	0	0	0	0	0	0	0	0	0	0	0	0	0	0	0	0	0	0	0	0	0	0	0	0	0	0	0	0
TACGGAGGGTGCAAGCGTTATCCGGAATCACTGGGTTTAAAGGGTACGTAGGCGGTTTTGTAAGTCAGACGTCAAAGGCTGTGGCTAAACCACGGTACGCGTTTGAAACTGTAAGACTTGAATATGTTCGAGGTGCATGGAATGCTTCATGTAGCGGTGAAATGCATAGATATGAAGTAGAACACCAATTGCGAAGGCAGTGCACTAGGACATCATTGACGCTGAGGTACGAAAGCGTGGGTAGCGAACAGG	ASV3478	Bacteria	Bacteroidota	Bacteroidia	Chitinophagales	Saprospiraceae	Aureispira	0	0	0	0	0	0	0	0	0	0	0	0	0	0	0	0	0	0	0	0	0	0	0	0	0	0	0	0	0	0	0	0	0	0	0	0	0	0	0	0	0	0
ACGGAGGGTGCAAGCGTTATCCGGAATCACTGGGTTTAAAGGGTGCGTAGGTGGACTAGTAAGTCAGAGGTGAAATCCCGTCGCTTAACGACGGAACTGCCTTTGATACTGCTTGTCTTGAATCAGGTTGAGGTATGCGGAATGTGGCATGTAGCGGTGAAATGCGTAGATATGCCATAGAACACCGATTGCGAAGGCAGCATACTGGCCCTGTATTGACACTGAGGCACGAAAGCGTGGGGAGCGAACAGG	ASV0111	Bacteria	Bacteroidota	Bacteroidia	Chitinophagales	Saprospiraceae	Lewinella	0	0	0	0	0	0	0	0	0	0	0	0	0	0	0	0	0	0	0	0	0	0	0	0	0	0	0	0	0	0	0	0	0	0	0	0	0	0	0	0	0	0
TACGGAGGGTGCAAGCGTTATCCGGAATCACTGGGTTTAAAGGGTGCGTAGGTGGACTAGTAAGTCAGAGGTGAAATCCCGTCGCTTAACGACGGAACTGCCTTTGATACTGCTTGTCTTGAATCAGGTTGAGGTATGCGGAATGTGGCATGTAGCGGTGAAATGCGTAGATATGCCATAGAACACCGATTGCGAAGGCAGCATACTGGCCCTGTATTGACACTGAGGCACGAAAGCGTGGGGAGCGAACAGG	ASV3494	Bacteria	Bacteroidota	Bacteroidia	Chitinophagales	Saprospiraceae	Lewinella	0	0	0	0	0	0	0	0	0	0	0	0	0	0	0	0	0	0	0	0	0	0	0	0	0	0	0	0	0	0	0	0	0	0	0	0	0	0	0	0	0	0
TACGGAGGGTGCAAGCGTTATCCGGAATTACTGGGTTTAAAGGGTGCGTAGGCGGTTTAATAAGTCAGAAGTGAAAAGTCCGAGCTCAACTGGGGCCTTGCTTTTGATACTGTTAGACTTGAATCAGGCTGAGGTTAGCGGAATGTGACATGTAGCGGTGAAATGCATAGATATGTCATAGAACACCAATTGCGAAGGCAGCTAACTAGACCTCGATTGACGCTGAGGCACGAAAGCGTGGGGAGCGAACAGG	ASV3549	Bacteria	Bacteroidota	Bacteroidia	Chitinophagales	Saprospiraceae	Lewinella	0	0	0	0	0	0	0	0	0	0	0.00201967	2	0	0	0	0	0	0	0	0	0	0	0	0	0.00495671	3	0	0	0	0	0	0	0	0	0	0	0	0	0	0	0	0
TACGGAAGGTGCAAGCGTTATCCGGAATCACTGGGTTTAAAGGGTGCGTAGGCGGTTAAATAAGTCAGAAGTGAAAGCTCATCGCTTAACGATGGAATTGCTTTTGATACTGTTTAACTTGAATTAGGTTGAGGTTAGCGGAATGAGTCATGTAGCGGTGAAATGCATAGATATGACTTAGAACACCAATTGCGAAGGCAGCTGGCTAGACCTATATTGACGCTGAGGCACGAAAGCGTGGGGAGCGAACAGG	ASV2037	Bacteria	Bacteroidota	Bacteroidia	Chitinophagales	Saprospiraceae	Saprospiraceae	0	0	0	0	0	0	0	0	0	0	0	0	0	0	0	0	0	0	0	0	0	0	0	0	0	0	0	0	0	0	0	0	0	0	0	0	0	0	0	0	0	0
TACGGAGGGTGCAAGCGTTATCCGGAATCACTGGGTTTAAAGGGTGCGTAGGCGGATAAATAAGTCAGAGGTGAAAGCTTTCCGCTTAACGGGAAAATTGCCTTTGAAACTGTTTATCTTGAATTATGATGAGGTTAGCGGAATGTGACATGTAGCGGTGAAATGCATAGATATGTCATAGAACACCAATTGCGAAGGCAGCTAGCTAGGCATATATTGACGCTGAGGCACGAAAGCGTGGGGAGCGAACAGG	ASV3480	Bacteria	Bacteroidota	Bacteroidia	Chitinophagales	Saprospiraceae	Saprospiraceae	0	0	0	0	0	0	0	0	0	0	0	0	0	0	0	0	0	0	0	0	0	0	0	0	0	0	0	0	0	0	0	0	0	0	0.0138114	5	0	0	0	0	0	0
TACGGAGGGTGCAAGCGTTATCCGGAATCACTGGGTTTAAAGGGTGCGTAGGCGGATAAATAAGTCAGAGGTGAAAGCTTTCCGCTTAACGGGAAAATTGCCTTTGAAACTGTTTATCTTGAATTATGTTGAGGTTAGCGGAATGTGACATGTAGCGGTGAAATGCATAGATATGTCATAGAACACCAATTGCGAAGGCAGCTAGCTAGGCATATATTGACGCTGAGGCACGAAAGCGTGGGGAGCAAACAGG	ASV3482	Bacteria	Bacteroidota	Bacteroidia	Chitinophagales	Saprospiraceae	Saprospiraceae	0	0	0	0	0	0	0	0	0	0	0	0	0	0	0	0	0	0	0	0	0	0	0	0	0	0	0	0	0	0	0	0	0	0	0	0	0	0	0	0	0	0
TACGGAGGGTGCAAGCGTTATCCGGAATCACTGGGTTTAAAGGGTGCGTAGGCGGATAAATAAGTCAGAGGTGAAAGCTTTCCGCTTAACGGGAAAATTGCCTTTGAAACTGTTTATCTTGAATTATGTTGAGGTTAGCGGAATGTGACATGTAGCGGTGAAATGCATAGATATGTCATAGAACACCAATTGCGAAGGCAGCTAGCTAGGCATATATTGACGCTGAGGCACGAAAGCGTGGGGAGCGAACAGG	ASV3483	Bacteria	Bacteroidota	Bacteroidia	Chitinophagales	Saprospiraceae	Saprospiraceae	0	0	0	0	0	0	0	0	0	0	0	0	0	0	0	0	0	0	0	0	0.00525173	3	0.00600862	4	0	0	0	0	0	0	0.00446907	3	0	0	0	0	0.0111268	6	0.00672872	3	0	0
TACGGAGGGTGCAAGCGTTATCCGGAATCACTGGGTTTAAAGGGTGCGTAGGCGGCATTATAAGTCAGAGGTGAAAGCTTACAGCTTAACTGTGAAATTGCCTTTGAAACTGTAATACTTGAATCACGTTGAGGTCAGCGGAATGTGGCATGTAGCGGTGAAATGCATAGATATGCCATAGAACACCAATTGCGAAGGCAGCTGGCTAGGCGTGTATTGACGCTGAGGCACGAAAGCGTGGGGAGCGAACAGG	ASV3485	Bacteria	Bacteroidota	Bacteroidia	Chitinophagales	Saprospiraceae	Saprospiraceae	0	0	0	0	0	0	0	0	0	0	0	0	0	0	0	0	0	0	0	0	0	0	0	0	0	0	0	0	0	0	0	0	0	0	0	0	0	0	0	0	0	0
TACGGAGGGTGCAAGCGTTATCCGGAATCACTGGGTTTAAAGGGTGCGTAGGCGGCCTAATAAGTCAGAGGTGAAATGCTATCGCTTAACGATAGAATTGCCTTTGATACTGTTAGGCTTGAATCAGAATGAGGTTAGCGGAATGTGACATGTAGCGGTGAAATGCATAGATATGTCATGGAACACCGATTGCGAAGGCAGCTGACTGGCACTTGATTGACGCTGAGGCACGAAAGCGTGGGGAGCGAACAGG	ASV3486	Bacteria	Bacteroidota	Bacteroidia	Chitinophagales	Saprospiraceae	Saprospiraceae	0	0	0	0	0	0	0	0	0	0	0	0	0	0	0	0	0	0	0	0	0	0	0	0	0	0	0	0	0	0	0	0	0	0	0	0	0	0	0	0	0	0
TACGGAGGGTGCAAGCGTTATCCGGAATCACTGGGTTTAAAGGGTGCGTAGGCGGCCTGACAAGTCAGAGGTGAAATACACGAGCTTAACTGGTGAATTGCCTTTGAAACTGTCAAGCTAGAATTATGTTGAGGTTAGCGGAATGAGTCATGTAGCGGTGAAATGCATAGATATGACTTAGAACACCAATTGCGTAGGCAGCTAGCTAGGCATTGATTGACGCTGAGGCACGAAAGCGTGGGGAGCGAACAGG	ASV3487	Bacteria	Bacteroidota	Bacteroidia	Chitinophagales	Saprospiraceae	Saprospiraceae	0	0	0	0	0	0	0	0	0	0	0	0	0	0	0	0	0	0	0	0	0	0	0	0	0	0	0	0	0	0	0	0	0	0	0	0	0	0	0	0	0	0
TACGGAGGGTGCGAGCGTTATCCGGAATCACTGGGTTTAAAGGGTGCGCAGGCGGCCAATTAAGTCAGAAGTGAAAGACCCCCGCTTAACGGGGGAGTTGCTTTTGATACTGGTTGGCTCGGATCAAGATGAGGTCGGCGGAATGTAACATGTAGCGGTGAAATGCATAGATATGTTATGGAACACCAATTGCGTAGGCAGCCGGCTGGACTTGTATCGACGCTGAGGCACGAAAGCGTGGGGAGCGAACAGG	ASV4075	Bacteria	Bacteroidota	Bacteroidia	Chitinophagales	Saprospiraceae	Saprospiraceae	0	0	0	0	0	0	0	0	0	0	0	0	0	0	0	0	0	0	0	0	0	0	0	0	0	0	0	0	0	0	0	0	0	0	0	0	0	0	0	0	0	0
TACGGGGGGTGCAAGCGTTATCCGGAATCACTGGGTTTAAAGGGTGCGTAGGCGGGATATTAAGTCAGTGGTGAAAGTCTGTTGCTTAACAATAGAATTGCCGTTGATACTGATGTTCTTGAATTGGGTTGAGGTTAGCGGAATGTGACATGTAGCGGTGAAATGCATAGATATGTCATGGAACACCAATTGCGAAGGCAGCTAGCTGGGCCTTGATTGACGCTGAGGCACGAAAGCGTGGGTAGCGAACAGG	ASV4344	Bacteria	Bacteroidota	Bacteroidia	Chitinophagales	Saprospiraceae	Saprospiraceae	0.00898351	4	0	0	0	0	0	0	0	0	0	0	0	0	0	0	0	0	0	0	0	0	0	0	0	0	0	0	0	0	0	0	0	0	0	0	0	0	0	0	0	0
TACGGAGGGTCCAAGCGTTATCCGGATTCATTGGGTTTAAAGGGTGCGTAGGCGGCTTGATAAGTCAGTAGTGAAAGACTGTGGCTCAACCATAGAATTGCTATTGAAACTGTCAAGCTTGAATCTAGTTGAAGTGGGCGGAATACATCATGTAGCGGTGAAATGCATAGATATGATGTGGAACGCCGATTGCGAAGGCAGCTCACTAAGTTAGTATTGACGCTGAGGCACGAAAGCGTGGGTAGCGAACAGG	ASV2909	Bacteria	Bacteroidota	Bacteroidia	Chitinophagales	Chitinophagales	Chitinophagales	0	0	0	0	0	0	0	0	0.00406455	3	0	0	0.00317672	2	0	0	0	0	0.00249436	2	0	0	0	0	0	0	0	0	0	0	0	0	0	0	0.00828683	3	0	0	0.00448581	2	0	0
TACGGAGGGTGCAAGCGTTATCCGGAATCACTGGGTTTAAAGGGTGCGTAGGCGGTTAATTTAGTCAGGAGTGAAATCCCGGGGCTCAACTCCGGAACTGCTTTTGATACTGGTTAACTTGAATTCGGTTGAGGTAGGCGGAATGTAGCATGTAGCGGTGAAATGCGTAGATATGCTACAGAACGCCGATTGCGTAGGCAGCTTACTAAACCGACATTGACGCTGAGGCACGAAAGCGTGGGTAGCGAACGGG	ASV3491	Bacteria	Bacteroidota	Bacteroidia	Chitinophagales	Chitinophagales	Chitinophagales	0	0	0	0	0	0	0	0	0	0	0.00403934	4	0	0	0	0	0	0	0	0	0	0	0	0	0	0	0	0	0	0	0	0	0	0	0	0	0	0	0	0	0	0
TACGGAGGGTGCAAGCGTTATCCGGATTCACTGGGTTTAAAGGGTGCGTAGGCGGATCAGTAAGTCAAAGGTGAAAGCCCGGAGCTCAACTCCGGAACTGCCTCTGATACTGCTGATCTTGAGTTTGGTTGAAGTGGGCGGAATATGTCATGTAGCGGTGAAATGCGTAGATATGACATAGAACACCAATTGCGAAGGCAGCTCGCTAAACCAATACTGACGCTGAGGCACGAAAGCGTGGGGAGCGAACAGG	ASV3558	Bacteria	Bacteroidota	Bacteroidia	Chitinophagales	Chitinophagales	Chitinophagales	0	0	0	0	0	0	0	0	0	0	0	0	0	0	0	0	0	0	0	0	0	0	0	0	0	0	0	0	0	0	0	0	0	0	0	0	0	0	0	0	0	0
TACGGAGGGTGCAAGCGTTATCCGGATTCACTGGGTTTAAAGGGTGCGTAGGCGGATTAATAAGTCAGAGGTGAAAGCCCGGAGCTCAACTTCGGAATTGCCTCTGAAACTATTGATCTTGAGTTTGGTTGATGTGGGCGGAATATGTCATGTAGCGGTGAAATGCGTAGATATGACATAGAACACCAATTGCGAAGGCAGCTCACTAAGCCAATACTGACGCTGAGGCACGAAAGCGTGGGGAGCGAACAGG	ASV3560	Bacteria	Bacteroidota	Bacteroidia	Chitinophagales	Chitinophagales	Chitinophagales	0.0157212	7	0.0269192	11	0.0180281	10	0.008568	6	0	0	0.0272656	27	0	0	0	0	0.0432814	50	0.0448984	36	0	0	0.00450647	3	0.0330447	20	0.0222862	22	0.0155284	11	0.00744846	5	0.00885757	9	0	0	0.00927231	5	0	0	0.00740814	3
TACGGAGGGTGCAAGCGTTATCCGGATTCACTGGGTTTAAAGGGTGCGTAGGCGGATTAATAAGTCAGAGGTGAAAGCCCGGAGCTCAACTTCGGAATTGCCTCTGAAACTATTGATCTTGAGTTTGGTTGATGTGGGCGGAATATGTCATGTAGCGGTGAAATGCGTAGATATGACATGGAACACCAATTGCGAAGGCAGCTCACTAAGCCAATACTGACGCTGAGGCACGAAAGCGTGGGGAGCGAACAGG	ASV3561	Bacteria	Bacteroidota	Bacteroidia	Chitinophagales	Chitinophagales	Chitinophagales	0	0	0	0	0	0	0	0	0	0	0	0	0	0	0	0	0	0	0	0	0	0	0	0	0	0	0	0	0	0	0	0	0	0	0	0	0	0	0	0	0	0
TACGGAGGGTGCAAGCGTTATCCGGATTCACTGGGTTTAAAGGGTGCGTAGGCGGATTTGTAAGTCAGAGGTGAAATCCTATAGCTCAACTATAGAATTGCCTCTGAAACTGCTTATCTTGAGTATGGATGAAGTGGGCGGAATATGTTATGTAGCGGTGAAATGCGTAGATATAACATAGAACACCAATTGCGTAGGCAGCTCACTAAGCCATAACTGACGCTGAGGCACGAAAGCATGGGTAGCGAACAGG	ASV3563	Bacteria	Bacteroidota	Bacteroidia	Chitinophagales	Chitinophagales	Chitinophagales	0	0	0	0	0	0	0	0	0	0	0	0	0	0	0	0	0	0	0	0	0	0	0	0	0	0	0	0	0	0	0	0	0	0	0	0	0	0	0	0	0	0
TACGGAGGGTGCAAGCGTTATCCGGATTCACTGGGTTTAAAGGGTGCGTAGGCGGGTTGATAAGTCAGTGGTGAAAGCTCCGGGCTTAACTTGGAAACTGCCATTGATACTGTCCATCTTGAATGTCGTAGAGGTAAGCGGAATGTTGCATGTAGCGGTGAAATGCTTAGATATGTTACAGAACACCAATTGCGAAGGCAGCTTACTATGCGATAATTGACGCTGAGGCACGAAAGCGTGGGGAGCAAACAGG	ASV3567	Bacteria	Bacteroidota	Bacteroidia	Chitinophagales	Chitinophagales	Chitinophagales	0.00898351	4	0	0	0	0	0	0	0	0	0	0	0	0	0	0	0	0	0	0	0	0	0	0	0	0	0	0	0	0	0	0	0	0	0	0	0	0	0	0	0	0
TACGGAGGGTGCAAGCGTTATCCGGATTTACTGGGTTTAAAGGGTGCGCAGGCGGATTTGTAAGTCAGTGGTGAAAGCCTGGAGCTCAACTCCGGAACTGCCATTGATACTGCAAACCTTGAGTACAGTTGAGGTGGGCGGAATGCAGCATGTAGCGGTGAAATGCTTAGATATGCTGCAGAACACCGATTGCGAAGGCAGCTCGCTAAACTGTAACTGACGCTGAGGCACGAAAGCGTGGGGAGCGAACAGG	ASV3583	Bacteria	Bacteroidota	Bacteroidia	Chitinophagales	Chitinophagales	Chitinophagales	0	0	0	0	0	0	0	0	0	0	0	0	0	0	0	0	0	0	0	0	0	0	0	0	0	0	0	0	0	0	0	0	0	0	0	0	0	0	0	0	0	0
TACGGAGGGTGCAAGCGTTATCCGGATTTACTGGGTTTAAAGGGTGCGCAGGCGGTAATGTAAGTCAGTGGTGAAAGCTTCCAGCTCAACTGGAAAACTGCCATTGATACTGCAATACTTGAATTTGGGAGAGGTAGGCGGAATACATCATGTAGCGGTGAAATGCTTAGATATGATGTAGAACACCGATTGCGAAGGCAGCTTACTAGACCAATATTGACGCTCATGCACGAAAGCGTGGGGAGCAAACAGG	ASV3584	Bacteria	Bacteroidota	Bacteroidia	Chitinophagales	Chitinophagales	Chitinophagales	0	0	0	0	0	0	0	0	0	0	0	0	0	0	0	0	0	0	0	0	0	0	0	0	0	0	0	0	0	0	0	0	0	0	0	0	0	0	0	0	0	0
TACGGAGGGTGCAAGCGTTATCCGGATTTACTGGGTTTAAAGGGTGCGCAGGCGGTAATTTAAGTCAGTGGTGAAAGCCTACAGCTCAACTGTAGAACTGCCATTGAAACTGAATTACTTGAGTATGGAAGAGGTAGGCGGAATACAACATGTAGCGGTGAAATGCATAGATATGTTGTAGAACACCGATTGCGAAGGCAGCTTACTAAACCATTACTGACGCTCAGGCACGAAAGCGTGGGGAGCGAACAGG	ASV3586	Bacteria	Bacteroidota	Bacteroidia	Chitinophagales	Chitinophagales	Chitinophagales	0	0	0	0	0	0	0.029988	21	0.0203227	15	0	0	0	0	0.0159198	8	0	0	0	0	0	0	0	0	0	0	0	0	0	0	0	0	0	0	0	0	0	0	0	0	0	0
TACGGAGGGTGCAAGCGTTATCCGGATTTACTGGGTTTAAAGGGTGCGCAGGCGGTAGTTTAAGTCAGTGGTGAAAGCCTACAGCTCAACTGTAGAACTGCCATTGAAACTGAATTACTTGAGTATGGAAGAGGTAGGCGGAATACAACATGTAGCGGTGAAATGCATAGATATGTTGTAGAACACCGATTGCGAAGGCAGCTTACTAAACCATTACTGACGCTCAGGCACGAAAGCGTGGGGAGCGAACAGG	ASV3587	Bacteria	Bacteroidota	Bacteroidia	Chitinophagales	Chitinophagales	Chitinophagales	0	0	0	0	0	0	0	0	0	0	0	0	0	0	0	0	0	0	0	0	0	0	0	0	0	0	0	0	0	0	0	0	0	0	0	0	0	0	0	0	0	0
TACGGAGGGTGCAAGCGTTATCCGGATTTACTGGGTTTAAAGGGTGCGCAGGCGGTATTGTAAGTCAGTGGTGAAAGCTTCCAGCTCAACTGGAAAACTGCCATTGATACTGCAATACTTGAATTTGGGAGAGGTAGGCGGAATACATCATGTAGCGGTGAAATGCTTAGATATGATGTAGAACACCGATTGCGAAGGCAGCTTACTAGACCAATATTGACGCTCATGCACGAAAGCGTGGGGAGCAAACAGG	ASV3588	Bacteria	Bacteroidota	Bacteroidia	Chitinophagales	Chitinophagales	Chitinophagales	0	0	0	0	0	0	0	0	0	0	0	0	0	0	0	0	0	0	0	0	0	0	0	0	0	0	0	0	0	0	0	0	0	0	0	0	0	0	0	0	0	0
TACGGAGGGTGCAAGCGTTATCCGGATTTACTGGGTTTAAAGGGTGCGTAGGCGGATTAATAAGTCAGAGGTGAAAGCCCGGAGCTCAACTTCGGAATTGCCTCTGAAACTATTGATCTTGAGTTTGGTTGATGTGGGCGGAATATGTCATGTAGCGGTGAAATGCGTAGATATGACATAGAACACCAATTGCGAAGGCAGCTCACTAAGCCAATACTGACGCTGAGGCACGAAAGCGTGGGGAGCGAACAGG	ASV3589	Bacteria	Bacteroidota	Bacteroidia	Chitinophagales	Chitinophagales	Chitinophagales	0	0	0	0	0	0	0	0	0	0	0	0	0	0	0	0	0	0	0	0	0	0	0	0	0	0	0	0	0	0	0	0	0	0	0	0	0	0	0	0	0	0
TACGGAGGGTGCAAGCGTTATCCGGATTTACTGGGTTTAAAGGGTGCGTAGGCGGCTTCTTAAGTCAGTGGTGAAAGCCTGGCGCTTAACGCCAGAAATGCCATTGATACTGGGGAGCTTGAGTCAAGAAGAGGTAAGCAGAATTCATGGTGTAGCGGTGAAATGCATAGATACCATGAGGAATTCCAATAGCGAAGGCAGCTTACTGGTCTTTGACTGACGCTGAGGCACGAAAGCGTGGGGAGCGAACAGG	ASV3591	Bacteria	Bacteroidota	Bacteroidia	Cytophagales	Amoebophilaceae	Candidatus_Amoebophilus	0	0	0	0	0	0	0	0	0	0	0	0	0	0	0	0	0	0	0	0	0	0	0	0	0	0	0	0	0	0	0	0	0	0	0	0	0	0	0	0	0	0
GACGGAGGGTGCAAGCGTTATCCGGATTTACTGGGTTTAAAGGGTACGTAGGCGGTTTTGTAAGTCGATGGTGAAATCTAGCAGCTCAACTGCTAAAGTGCCATCGATACTGCTAGACTTGAGTATAGTCGAGGTGGGCGGAATTCTACATGTAGCGGTGAAATGCATAGATATGTAGAGGAACACCGATAGCGAAGGCAGCTCACTAGACTATTACTGACGCTGAGGTACGAAAGCGTGGGGAGCGAACAGG	ASV0612	Bacteria	Bacteroidota	Bacteroidia	Cytophagales	Amoebophilaceae	Amoebophilaceae	0	0	0	0	0	0	0	0	0	0	0	0	0	0	0	0	0	0	0	0	0	0	0	0	0	0	0	0	0	0	0	0	0	0	0	0	0	0	0	0	0	0
TACGGAGGGTGCAAGCGTTGTCCGGATTTACTGGGTTTAAAGGGTGCGCAGGCGGTCATTTAAGTCAGTAGTGAAATCCTAATGCTTAACATTAGAACTGCTATTGATACTAAATAACTAGAGTAATGACAAGGTAGGTGTAATTTATGGTGTAGCGGTGAAATGCATAGATATCATAAGGAAGACCGATAGCGAAGGCAACTTACTAGTCAATTACTGACGCTCAGGCACGAAAGCGTGGGTAGCAAACAGG	ASV3773	Bacteria	Bacteroidota	Bacteroidia	Cytophagales	Cyclobacteriaceae	Anditalea	0	0	0	0	0	0	0	0	0.00812909	6	0	0	0	0	0	0	0	0	0	0	0	0	0	0	0	0	0	0	0	0	0	0	0	0	0	0	0	0	0	0	0	0
TACGGAGGGTGCAAGCGTTGTCCGGATTTACTGGGTTTAAAGGGTGCGCAGGCGGTTATTTAAGTCAGTAGTGAAATCCTAATGCTCAACATTAGAACTGCTATTGATACTAAATGACTAGAGTAATGACAAGGTAGGTGTAATTTATGGTGTAGCGGTGAAATGCATAGATATCATAAGGAAGACCGATAGCGAAGGCAACTTACTAGTCAATTACTGACGCTCAGGCACGAAAGCGTGGGTAGCAAACAGG	ASV3774	Bacteria	Bacteroidota	Bacteroidia	Cytophagales	Cyclobacteriaceae	Anditalea	0	0	0	0	0.0126197	7	0	0	0	0	0	0	0	0	0.0238796	12	0.00346251	4	0	0	0	0	0	0	0	0	0.00303902	3	0.00847003	6	0	0	0.00295252	3	0.00828683	3	0	0	0	0	0	0
TACGGAGGGTGCAAGCGTTGTCCGGATTTATTGGGTTTAAAGGGTGCGTAGGCGGATCTTTAAGTCAGTGGTGAAATCCTGCAGCTTAACTGTAGAACTGCCATTGATACTGGAGATCTTGAGTATACTAGAAGTAGGCGGAATTTATGGTGTAGCGGTGAAATGCATAGATACCATAAAGAACACCGATAGCGTAGGCAGCTTACTGGAGTATAACTGACGCTGAGGCACGAAAGCATGGGTAGCGAACAGG	ASV3784	Bacteria	Bacteroidota	Bacteroidia	Cytophagales	Cyclobacteriaceae	Fabibacter	0	0	0	0	0	0	0	0	0	0	0	0	0	0	0	0	0	0	0	0	0	0	0	0	0	0	0	0	0	0	0	0	0	0	0	0	0	0	0	0	0	0
TACGGAGGGTCCAAGCGTTGTCCGGATTTATTGGGTTTAAAGAGTGCGTAGGTGGTTTATTAAGTCAGTGGTGAAATCCTGCAGCTCAACTGTAGAACTGCCATTGAAACTGATAAACTTGAGTTTGGTTTAGGTAAGTGGAATTTATGATGTAGCGGTGAAATGCATAGATATCATAAGGAACACCAATAGCGAAGGCAGCTTACTGGACCATAACTGACACTGAGGCACGAAAGCGTGGGTAGCGAACAGG	ASV2978	Bacteria	Bacteroidota	Bacteroidia	Cytophagales	Cyclobacteriaceae	Marinoscillum	0	0	0	0	0	0	0	0	0	0	0	0	0	0	0	0	0	0	0	0	0	0	0	0	0	0	0	0	0	0	0	0	0	0	0	0	0	0	0	0	0.0271632	11
TACGGAGGGTCCAAGCGTTGTCCGGATTTATTGGGTTTAAAGAGTGCGTAGGTGGTTTATTAAGTCAGTGGTGAAATCCTGCAGCTCAACTGTAGAACTGCCATTGATACTGATAAACTTGAGTTTGGTTTAGGTAAGTGGAATTTATGATGTAGCGGTGAAATGCATAGATATCATAAGGAACACCAATAGCGAAGGCAGCTTACTGAACCACAACTGACACTGAGGCACGAAAGCGTGGGTAGCGAACAGG	ASV2979	Bacteria	Bacteroidota	Bacteroidia	Cytophagales	Cyclobacteriaceae	Marinoscillum	0	0	0	0	0	0	0	0	0	0	0	0	0	0	0	0	0.0294314	34	0	0	0	0	0	0	0	0	0.0384943	38	0	0	0	0	0	0	0	0	0	0	0	0	0	0
TACGGAGGGTCCAAGCGTTGTCCGGATTTATTGGGTTTAAAGAGTGCGTAGGTGGTTTATTAAGTCAGTGGTGAAATCCTGCAGCTCAACTGTAGAACTGCCATTGATACTGATAAACTTGAGTTTGGTTTAGGTAAGTGGAATTTATGATGTAGCGGTGAAATGCATAGATATCATAAGGAACACCAATAGCGAAGGCAGCTTACTGGACCACAACTGACACTGAGGCACGAAAGCGTGGGTAGCGAACAGG	ASV2980	Bacteria	Bacteroidota	Bacteroidia	Cytophagales	Cyclobacteriaceae	Marinoscillum	0.10331	46	0.0929937	38	0.0919432	51	0.031416	22	0.0243873	18	0.0878557	87	0.0190603	12	0.0159198	8	0.0709815	82	0.180841	145	0.0192564	11	0.0180259	12	0.0710462	43	0.0992747	98	0.0183517	13	0.0148969	10	0.0196835	20	0.0883929	32	0.0611972	33	0.0874734	39	0	0
TACGGAGGGTGCAAGCGTTGTCCGGATTTATTGGGTTTAAAGGGTACGTAGGCGGCCAATTAAGTCAGTGGTGAAAGCCAGCAGCTCAACTGTTGAACTGCCATTGATACTGATTGGCTCGAGTTCTGTTAAGGTAGGCGGAATTGATGGTGTAGCGGTGAAATGCATAGATACCATCAGGAACACCGATTGCGAAGGCAGCTTACTAGGCAGAAACTGACGCTAATGTACGAAAGCGTGGGGATCGAACAGG	ASV3776	Bacteria	Bacteroidota	Bacteroidia	Cytophagales	Cyclobacteriaceae	Marinoscillum	0.0763599	34	0.0440496	18	0.0630983	35	0.145656	102	0.0934845	69	0.0616	61	0.114362	72	0.115418	58	0.0692503	80	0.0661004	53	0.147049	84	0.135194	90	0.0776551	47	0.0384943	38	0.165166	117	0.165356	111	0.128927	131	0.0662947	24	0.048216	26	0.071773	32	0.019755	8
TACGGAGGGTGCAAGCGTTATCCGGATTTATTGGGTTTAAAGGGTGCGCAGGCTGTTATTTAAGTTAGTAGTGAAATGCTAGCGCTTAACGTTAGAATTGCTATTAATACTGGATAACTTGAGTATTGACGAGGTAGGCGTAATTTATAGTGTAGCGGTGAAATGCATAGATATTATAAGGAAGACCGATAGCGAAGGCAGCTTACTAGTTTTTACTGACGCTCATGCACGAAAGCGTGGGTAGCAAACAGG	ASV3676	Bacteria	Bacteroidota	Bacteroidia	Cytophagales	Cyclobacteriaceae	Persicobacter	0	0	0	0	0	0	0	0	0	0	0	0	0	0	0	0	0	0	0	0	0	0	0	0	0	0	0	0	0	0	0	0	0	0	0	0	0	0	0	0	0	0
TACGGAGGGTGCAAGCGTTGTCCGGATTTATTGGGTTTAAAGGGTGCGTAGGCGGGTCTTTAAGTCAGTGGTGAAAGCCTGCAGCTTAACTGTAGAACTGCCATTGATACTGGAGACCTTGAGTGTACTAGAGGTAGGCGGAATTTATGGTGTAGCGGTGAAATGCATAGATACCATAAAGAACACCGATAGCGTAGGCAGCTTACTGGAGTACAACTGACGCTGAGGCACGAAAGCATGGGGAGCGAACAGG	ASV3789	Bacteria	Bacteroidota	Bacteroidia	Cytophagales	Cyclobacteriaceae	Roseivirga	0	0	0	0	0	0	0	0	0	0	0	0	0	0	0	0	0	0	0	0	0	0	0	0	0	0	0	0	0	0	0	0	0	0	0	0	0	0	0	0	0	0
TACGGAGGGTCCAAGCGTTGTCCGGAATTATTGGGTTTAAAGGGTGCGTAGGCGGTTTTTTAAGTCAGAGGTGAAATCCTACAGCTCAACTGTAGAACGGCCTTTGATACTGGAGAACTTGAGTACACTAGAGGCAGGCGGAATTTATGATGTAGCGGTGAAATGCATAGATATCATAAAGAACACCGATAGCGAAGGCAGCTTGCTGGAGTGTAACTGACGCTGAGGCACGAAAGCGTGGGTAGCGAACAGG	ASV2977	Bacteria	Bacteroidota	Bacteroidia	Cytophagales	Cyclobacteriaceae	Cyclobacteriaceae	0	0	0	0	0	0	0.011424	8	0	0	0.012118	12	0	0	0	0	0.00779066	9	0.0124718	10	0	0	0	0	0	0	0	0	0	0	0	0	0	0	0	0	0	0	0	0	0	0
TACGGAGGGTCCGAGCGTTGTCCGGAATTATTGGGTTTAAAGGGTACGTAGGCGGAATAATAAGTCAGAGGTGAAATCCTGCAGCTCAACTGTAGAACTGCCTTTGAAACTGTTATTCTTGAGTATGGTAGGGGTAAGCGGAATTTATAATGTAGCGGTGAAATGCATAGATATTATAAAGAACACCGATAGCGAAGGCAGCTTACTGGACCATAACTGACGCTAATGTACGAAAGCGTGGGTAGCGAACAGG	ASV3068	Bacteria	Bacteroidota	Bacteroidia	Cytophagales	Cyclobacteriaceae	Cyclobacteriaceae	0.00449176	2	0	0	0	0	0	0	0	0	0	0	0	0	0	0	0.00259689	3	0.00748307	6	0	0	0	0	0	0	0	0	0	0	0	0	0	0	0	0	0	0	0	0	0	0
TACGGAGGGTCCGAGCGTTGTCCGGAATTATTGGGTTTAAAGGGTACGTAGGCTGTATGATCAGTCAGAGGTGAAATCCCAAGGCTTAACCTTGGAACTGCCTTTGATACTGTCAAACTTGAATTTACTAGGGGTAAGCGGAATTTATGATGTAGCGGTGAAATGCATAGATATCATAAAGAACACCGATAGCGAAGGCAGCTTACTGGAGTATTATTGACGCTGAGGTACGAAAGCGTGGGTAGCGAACAGG	ASV3072	Bacteria	Bacteroidota	Bacteroidia	Cytophagales	Cyclobacteriaceae	Cyclobacteriaceae	0	0	0	0	0	0	0	0	0	0	0	0	0	0	0	0	0	0	0.00748307	6	0	0	0	0	0	0	0	0	0	0	0	0	0	0	0	0	0	0	0	0	0	0
TACGGAGGGTCCGAGCGTTGTCCGGAATTATTGGGTTTAAAGGGTACGTAGGCTGTTTGATCAGTCAGAGGTGAAATCCCAAGGCTTAACCTTGGAACTGCCTTTGATACTGTCAAACTTGAATTTACTAGGGGTAAGCGGAATTTATGATGTAGCGGTGAAATGCATAGATATCATAAAGAACACCGATAGCGAAGGCAGCTTACTGGAGTATTATTGACGCTGAGGTACGAAAGCGTGGGTAGCGAACAGG	ASV3073	Bacteria	Bacteroidota	Bacteroidia	Cytophagales	Cyclobacteriaceae	Cyclobacteriaceae	0	0	0	0	0	0	0	0	0	0	0	0	0	0	0	0	0	0	0	0	0	0	0	0	0	0	0	0	0	0	0	0	0	0	0	0	0	0	0	0	0	0
TACGGAGGGTCCGAGCGTTGTCCGGAATTATTGGGTTTAAAGGGTGCGTAGGCGGTCTTTTAAGTCAGAGGTGAAATCCTACAGCTTAACTGTAGAACGGCCTTTGATACTGGAAGACTTGAGTATACTAGAGGCAGGCGGAATTTATGATGTAGCGGTGAAATGCATAGATATCATAAAGAACACCGATAGCGAAGGCAGCTTGCTGGAGTATAACTGACGCTGAGGCACGAAAGCGTGGGTAGCGAACAGG	ASV3075	Bacteria	Bacteroidota	Bacteroidia	Cytophagales	Cyclobacteriaceae	Cyclobacteriaceae	0	0	0	0	0	0	0	0	0	0	0	0	0	0	0	0	0	0	0	0	0	0	0	0	0	0	0	0	0	0	0	0	0	0	0	0	0	0	0	0	0	0
TACGGAGGGTCCGAGCGTTGTCCGGAATTATTGGGTTTAAAGGGTGCGTAGGCGGTTTAATCAGTCAGAGCTGAAATCCCAGGGCTTAACCCTGGAACTGGCTTTGATACTGTTAGACTTGAATATACTAGAGGTAGGCGGAATTTATGATGTAGCGGTGAAATGCATAGATATCATAAAGAACACCGATAGCGAAGGCAGCTTACTGGAGTATTATTGACGCTGAGGCACGAAAGCGTGGGTAGCGAACAGG	ASV3077	Bacteria	Bacteroidota	Bacteroidia	Cytophagales	Cyclobacteriaceae	Cyclobacteriaceae	0	0	0	0	0	0	0	0	0	0	0	0	0	0	0	0	0	0	0	0	0	0	0	0	0	0	0	0	0	0	0	0	0	0	0	0	0	0	0	0	0	0
TACGGAGGGTCCGAGCGTTGTCCGGAATTATTGGGTTTAAAGGGTGCGTAGGCGGTTTAATCAGTCAGAGCTGAAATCCCAGGGCTTAACCTTGGAACTGGCTTTGATACTGTTAGACTTGAATATACTAGAGGTAGGCGGAATTTATGATGTAGCGGTGAAATGCATAGATATCATAAAGAACACCGATAGCGAAGGCAGCTTACTGGAGTATTATTGACGCTGAGGCACGAAAGCGTGGGTAGCGAACGGG	ASV3079	Bacteria	Bacteroidota	Bacteroidia	Cytophagales	Cyclobacteriaceae	Cyclobacteriaceae	0.00449176	2	0.00978881	4	0	0	0	0	0	0	0	0	0	0	0	0	0	0	0	0	0	0	0	0	0	0	0	0	0	0	0	0	0	0	0	0	0	0	0	0	0	0
TACGGAGGGTCCGAGCGTTGTCCGGAATTATTGGGTTTAAAGGGTGCGTAGGCTGTTCGATCAGTCAGAGGTGAAATCTCAAGGCTCAACCTTGAAACTGCCTTTGATACTGTCGAACTTGAATTTACTAGGGGTAAGCGGAATTTATGATGTAGCGGTGAAATGCATAGATATCATAAAGAACACCGATAGCGTAGGCAGCTTACTGGAGTATTATTGACGCTGAGGCACGAAAGCGTGGGTAGCGAACGGG	ASV3081	Bacteria	Bacteroidota	Bacteroidia	Cytophagales	Cyclobacteriaceae	Cyclobacteriaceae	0	0	0	0	0	0	0	0	0	0	0	0	0	0	0	0	0	0	0	0	0	0	0	0	0	0	0	0	0	0	0	0	0	0	0	0	0	0	0	0	0	0
TACGGAGGGTGCAAGCGTTGTCCGGATTTATTGGGTTTAAAGGGTGCGTAGGCGGACTTTTAAGTCAGTGGTGAAATGCTTCAGCTCAACTGGAGAAGTGCCATTGATACTGGAAGTCTTGAGTGAAGTCGAGGTAGGCGGAATTGATGGTGTAGCGGTGAAATGCATAGATATCATCAAGAACACCGATAGCGTAGGCAGCTTACTAGACTTCAACTGACGCTGAGGCACGAAAGCGTGGGGAGCGAACAGG	ASV3781	Bacteria	Bacteroidota	Bacteroidia	Cytophagales	Cyclobacteriaceae	Cyclobacteriaceae	0	0	0	0	0	0	0	0	0	0	0	0	0	0	0	0	0	0	0	0	0	0	0	0	0	0	0	0	0	0	0	0	0	0	0	0	0	0	0	0	0	0
TACGGAGGGTGCAAGCGTTGTCCGGATTTATTGGGTTTAAAGGGTGCGTAGGCGGACTTTTAAGTCAGTGGTGAAATGCTTCAGCTCAACTGGAGACGTGCCATTGATACTGAAAGTCTTGAGTGAAGTCGAGGTAGGCGGAATTGATGGTGTAGCGGTGAAATGCATAGATATCATCAAGAACACCGATAGCGTAGGCAGCTTACTAGACTTCAACTGACGCTGATGCACGAAAGCGTGGGGAGCGAACAGG	ASV3782	Bacteria	Bacteroidota	Bacteroidia	Cytophagales	Cyclobacteriaceae	Cyclobacteriaceae	0	0	0	0	0	0	0	0	0	0	0	0	0	0	0	0	0	0	0	0	0	0	0	0	0	0	0	0	0	0	0	0	0	0	0	0	0	0	0	0	0	0
TACGGAGGGTGCAAGCGTTGTCCGGATTTATTGGGTTTAAAGGGTGCGTAGGCGGGTTCTTAAGTCAGTGGTGAAAGTCTGCGGCTCAACCGCAGGAGTGCCATTGAAACTGAAAACCTTGAGTGCCGTTGAGGTATGCGGAATTTATGGTGTAGCGGTGAAATGCATAGATACCATAAAGAACACCAATAGCGAAGGCAGCATACTAACCGGTAACTGACGCTGAGGCACGAAAGCATGGGGAGCGAACAGG	ASV3790	Bacteria	Bacteroidota	Bacteroidia	Cytophagales	Cyclobacteriaceae	Cyclobacteriaceae	0	0	0	0	0	0	0	0	0	0	0	0	0	0	0	0	0	0	0	0	0	0	0	0	0	0	0	0	0	0	0	0	0	0	0	0	0	0	0	0	0	0
TACGGAGGGTGCAAGCGTTGTCCGGATTTATTGGGTTTAAAGGGTGCGTAGGCGGTCTATTAAGTCAGTGGTGAAAGTCTGCGGCCCAACCGTAGGAGTGCCATTGAAACTGGTAGACTTGAGTACCGTTGAGGTATGCGGAATTTATGGTGTAGCGGTGAAATGCATAGATACCATAAAGAACACCGATAGCGAAGGCAGCATACTAACCGGTAACTGACGCTGAGGCACGAAAGCATGGGGAGCGAACAGG	ASV3795	Bacteria	Bacteroidota	Bacteroidia	Cytophagales	Cyclobacteriaceae	Cyclobacteriaceae	0	0	0	0	0	0	0	0	0	0	0	0	0	0	0	0	0	0	0	0	0	0	0	0	0	0	0	0	0	0	0	0	0	0	0	0	0	0	0	0	0	0
TACGGAGGGTGCAAGCGTTGTCCGGATTTATTGGGTTTAAAGGGTGCGTAGGCGGTTTATTAAGTCGGAGTTGAAATCCCACAGCTTAACTGTGGAACTGGCTCCGATACTGGTTAACTTGAATATGGTTGAGGTAGGCGGAATTTAAGATGTAGCGGTGAAATGCATAGATATCTTAAAGAACACCAATTGCGTAGGCAGCTTACTGGACCATTATTGACGCTGAGGCACGAAAGCGTGGGGAGCGAACAGG	ASV3799	Bacteria	Bacteroidota	Bacteroidia	Cytophagales	Cyclobacteriaceae	Cyclobacteriaceae	0	0	0	0	0	0	0	0	0	0	0.00201967	2	0	0	0	0	0	0	0	0	0	0	0	0	0	0	0	0	0.00564669	4	0	0	0.0039367	4	0	0	0	0	0	0	0	0
TACGGAGGGTGCAAGCGTTGTCCGGATTTATTGGGTTTAAAGGGTGCGTAGGTGGTTTTTTAAGTCAGTGGTGAAAGCCTGCAGCTTAACTGTAGAGGTGCCATTGATACTGGAAAACTTGAGTATGGACGAGGTAGGCGGAATTTGTGGTGTAGCGGTGAAATGCATAGATACCACAAAGAACACCGATAGCGAAGGCAGCTTACTGGACCATAACTGACACTGAGGCACGAAAGCGTGGGGAGCGAACAGG	ASV3809	Bacteria	Bacteroidota	Bacteroidia	Cytophagales	Cyclobacteriaceae	Cyclobacteriaceae	0	0	0	0	0	0	0	0	0	0	0	0	0	0	0	0	0	0	0	0	0	0	0	0	0	0	0	0	0	0	0	0	0	0	0	0	0	0	0	0	0	0
TACGGAGGGTGCGAGCGTTGTCCGGAATTATTGGGTTTAAAGGGTACGTAGGCGGTTAGATAAGTCGAAGTTGAAATGGTGCAGCTCAACTGTAGCACTGGCTTTGATACTGTTTAACTTGAGTATGGTAGAGGTAGGCGGAATTTATGATGTAGCGGTGAAATGCATAGATATCATAAAGAACTCCAATTGCGAAGGCAGCTTACTGGACCATAACTGACGCTGATGTACGAAAGCGTGGGTAGCGAACAGG	ASV4094	Bacteria	Bacteroidota	Bacteroidia	Cytophagales	Cyclobacteriaceae	Cyclobacteriaceae	0	0	0	0	0	0	0	0	0	0	0	0	0	0	0	0	0	0	0	0	0	0	0	0	0	0	0	0	0	0	0	0	0	0	0	0	0	0	0	0	0	0
TACGTAGGGTGCGAGCGTTAATCGGAATTACTGGGTTTAAAGGGTGCGTAGGCGGTTTAATCAGTCAGAGCTGAAATCCCAGGGCTTAACCTTGGAACTGGCTTTGATACTGTTAGACTTGAATATACTAGAGGTAGGCGGAATTTATGATGTAGCGGTGAAATGCATAGATATCATAAAGAACACCGATAGCGAAGGCAGCTTACTGGAGTATTATTGACGCTGAGGCACGAAAGCGTGGGTAGCGAACGGG	ASV4829	Bacteria	Bacteroidota	Bacteroidia	Cytophagales	Cyclobacteriaceae	Cyclobacteriaceae	0	0	0	0	0	0	0	0	0	0	0	0	0	0	0	0	0	0	0	0	0	0	0	0	0	0	0	0	0	0	0	0	0	0	0	0	0	0	0	0	0	0
TACGGAGGGTGCGAGCGTTGTCCGGAATTATTGGGTTTAAAGGGTACGCAGGCGGTCTTTTAAGTCAGAGCTGAAATCCTACGGCTTAACCGTAGAACTGGCTTTGATACTGAATGACTTGAATCCACTAGGGGTAGGCGGAATTGATTGTGTAGCGGTGAAATGCATAGATATGATCAAGAACACCGATAGCGAAGGCAGCTTACTAGAGTGGTATTGACGCTCATGTACGAAAGCGTGGGGAGCGAACAGG	ASV4092	Bacteria	Bacteroidota	Bacteroidia	Cytophagales	Flammeovirgaceae	Perexilibacter	0	0	0	0	0	0	0	0	0	0	0	0	0	0	0	0	0	0	0	0	0	0	0	0	0	0	0	0	0	0	0	0	0	0	0	0	0	0	0	0	0	0
TACGGAGGGTCCGAGCGTTGTCCGGAATTATTGGGTTTAAAGGGTGCGTAGGCGGTTTAATAAGTCAGTGGTGAAATTTCGGGGCTCAACCCCGTCCTTGCCATTGAAACTGTTAGACTAGAGTACTGTAGAGGTAGGCGGAATTTCTGGTGTAGCGGTGAAATGCATAGATACCAGAAGGAACCCCAATTGCGAAGGCAGCTTACTATAGAGATACTGACGCTGAGGCACGAAAGTATGGGTAGCGAACAGG	ASV3076	Bacteria	Bacteroidota	Bacteroidia	Cytophagales	Flammeovirgaceae	Sediminitomix	0	0	0	0	0	0	0	0	0	0	0	0	0	0	0	0	0	0	0	0	0	0	0	0	0	0	0	0	0	0	0	0	0	0	0	0	0	0	0	0	0	0
TACGGAGGGTGCGAGCGTTGTCCGGAATTATTGGGTTTAAAGGGTGCGTAGGTGGCCGAATAAGTCAGTGGTGAAATTCATGGGCTCAACCCGTGGCGTGCCATTGATACTGTTCGGCTTGAGTATCGTAGGGGTAGGCGGAATTTGTGGTGTAGCGGTGAAATGCATAGATACCACAAGGAACACCGGAGGCGAAGGCGGCCTACTGGACGATTACTGACACTGAGGCACGAAAGCATGGGTAGCGAACAGG	ASV4098	Bacteria	Bacteroidota	Bacteroidia	Cytophagales	Flammeovirgaceae	Flammeovirgaceae	0	0	0	0	0	0	0	0	0	0	0	0	0	0	0	0	0	0	0	0	0	0	0	0	0	0	0	0	0	0	0	0	0	0	0	0	0	0	0	0	0	0
TACGGAGGGTCCAAGCGTTATCCGGAATCATTGGGTTTAAAGGGTACGCAGGCGGTTTATTAAGTCAGTGGTGAAATCTCGAGGCTCAACCTCGAAACTGCCATTGATACTGATAAACTTGAGTTCAGTTGGAGTAGGCGGAATGTGTAGTGTAGCGGTGAAATGCTTAGATATTACACAGAACACCGATAGCGAAGGCAGCTTACTAAACTGATACTGACGCTGAGGCACGAAAGCGTGGGGAGCGAACAGG	ASV2872	Bacteria	Bacteroidota	Bacteroidia	Flavobacteriales	Crocinitomicaceae	Crocinitomix	0	0	0	0	0	0	0	0	0	0	0	0	0	0	0	0	0	0	0	0	0	0	0	0	0	0	0	0	0	0	0	0	0	0	0	0	0	0	0	0	0	0
TACGGAGGGTCCAAGCGTTATCCGGAATCATTGGGTTTAAAGGGTGCGCAGGCGGTTTAATAAGTCAGTGGTGAAATCTCGGGGCTCAACCTCGAAACTGCCATTGATACTGTTAAACTTGAGTTCAGTTGGAGTAGGCGGAATGTGTAGTGTAGCGGTGAAATGCTTAGATATTACACAGAACACCGATAGCGAAGGCAGCTTACTAAACTGATACTGACGCTGAGGCACGAAAGCGTGGGGAGCGAACAGG	ASV2882	Bacteria	Bacteroidota	Bacteroidia	Flavobacteriales	Crocinitomicaceae	Crocinitomix	0	0	0	0	0	0	0	0	0	0	0	0	0	0	0	0	0	0	0	0	0	0	0	0	0	0	0	0	0	0	0	0	0	0	0	0	0	0	0	0	0	0
TACGGAGGGTCCAAGCGTTATCCGGAATCATTGGGTTTAAAGGGTGCGCAGGCGGTTTATTAAGTCAGTGGTGAAATCTCGAGGCTCAACCTCGAAACTGCCATTGATACTGATAAACTTGAGTTCAGTTGGAGTAGGCGGAATGTGTAGTGTAGCGGTGAAATGCTTAGATATTACACAGAACACCGATAGCGAAGGCAGCTTACTAAACTGATACTGACGCTGAGGCACGAAAGCGTGGGGAGCGAACAGG	ASV2883	Bacteria	Bacteroidota	Bacteroidia	Flavobacteriales	Crocinitomicaceae	Crocinitomix	0.00898351	4	0.0146832	6	0	0	0.034272	24	0.0189679	14	0.0191869	19	0.00953016	6	0.0238796	12	0.0164469	19	0.0174605	14	0	0	0.00600862	4	0	0	0.00303902	3	0.00847003	6	0	0	0	0	0	0	0	0	0	0	0	0
TACGGAGGGTCCAAGCGTTATCCGGAATCATTGGGTTTAAAGGGTGCGCAGGCGGTTTATTAAGTCAGTGGTGAAATCTCGAGGCTCAACCTCGAAACTGCCATTGATACTGATAGACTTGAGTTCAGTTGGAGTAGGCGGAATGTGTAGTGTAGCGGTGAAATGCTTAGATATTACACAGAACACCGATAGCGAAGGCAGCTTACTAAACTGATACTGACGCTGAGGCACGAAAGCGTGGGGAGCGAACAGG	ASV2884	Bacteria	Bacteroidota	Bacteroidia	Flavobacteriales	Crocinitomicaceae	Crocinitomix	0	0	0	0	0	0	0	0	0	0	0	0	0	0	0	0	0	0	0	0	0	0	0	0	0	0	0	0	0	0	0	0	0	0	0	0	0	0	0	0	0	0
TACGGAGGGTCCAAGCGTTATCCGGAATCATTGGGTTTAAAGGGTTCGCAGGCGGTCCAATAAGTCAGTGGTGAAATCCTACAGCTCAACTGTAGAACTGCCATTGAAACTGTTAGACTTGAATATAGTTGGAGTAGGCGGAATGTGTAGTGTAGCGGTGAAATGCTTAGATATTACACAGAACACCGATAGCGAAGGCAGCTTACTAAACTATTATTGACGCTCATGAACGAAAGCGTGGGGAGCGAACAGG	ASV2887	Bacteria	Bacteroidota	Bacteroidia	Flavobacteriales	Crocinitomicaceae	Crocinitomix	0	0	0	0	0	0	0	0	0	0	0	0	0	0	0	0	0	0	0	0	0	0	0	0	0	0	0	0	0	0	0	0	0	0	0	0	0	0	0	0	0	0
TACGGAGGGTCCAAGCGTTATCCGGAATCATTGGGTTTAAAGGGTTCGCAGGCGGTCCAATAAGTCAGTGGTGAAATCCTACAGCTCAACTGTAGAACTGCCATTGAAACTGTTGGACTTGAATATAGTTGGAGTAGGCGGAATGTGTAGTGTAGCGGTGAAATGCTTAGATATTACACAGAACACCGATAGCGAAGGCAGCTTACTAAACTATTATTGACGCTCATGAACGAAAGCGTGGGGAGCGAACAGG	ASV2888	Bacteria	Bacteroidota	Bacteroidia	Flavobacteriales	Crocinitomicaceae	Crocinitomix	0	0	0	0	0	0	0	0	0	0	0.00605902	6	0	0	0	0	0	0	0	0	0	0	0	0	0	0	0	0	0	0	0	0	0	0	0	0	0	0	0	0	0	0
TACGGAGGGTCCAAGCGTTATCCGGAATCATTGGGTTTAAAGGGTTCGCAGGCGGTCTAATAAGTCAGTGGTGAAATCCTACAGCTCAACTGTAGAACTGCCATTGAAACTGTTAGACTTGAATATAGTTGGAGTAGGCGGAATGTGTAGTGTAGCGGTGAAATGCTTAGATATTACACAGAACACCGATAGCGAAGGCAGCTTACTAAACTATTATTGACGCTCATGAACGAAAGCGTGGGGAGCGAACAGG	ASV2889	Bacteria	Bacteroidota	Bacteroidia	Flavobacteriales	Crocinitomicaceae	Crocinitomix	0	0	0	0	0	0	0	0	0	0	0	0	0	0	0	0	0	0	0	0	0	0	0	0	0	0	0	0	0	0	0	0	0	0	0	0	0	0	0	0	0.0148163	6
TACGGAGGGTCCAAGCGTTATCCGGAATCATTGGGTTTAAAGGGTTCGCAGGCGGTCTAATAAGTCAGTGGTGAAATCCTACAGCTCAACTGTAGAACTGCCATTGAAACTGTTGGACTTGAATATAGTTGGAGTAGGCGGAATGTGTAGTGTAGCGGTGAAATGCTTAGATATTACACAGAACACCGATAGCGAAGGCAGCTTACTAAACTATTATTGACGCTCATGAACGAAAGCGTGGGGAGCGAACAGG	ASV2890	Bacteria	Bacteroidota	Bacteroidia	Flavobacteriales	Crocinitomicaceae	Crocinitomix	0.00898351	4	0	0	0	0	0	0	0	0	0	0	0	0	0	0	0	0	0	0	0	0	0	0	0	0	0	0	0	0	0	0	0	0	0	0	0	0	0	0	0	0
TACGGAGGGTCCAAGCGTTATCCGGAATCATTGGGTTTAAAGGGTTCGCAGGCGGTTTAATAAGTCAGTGGTGAAATCTCGAGGCTCAACCTCGAAACTGCCATTGATACTGTTAGACTTGAATACAGTTGGAGTAGGCGGAATGTGTAGTGTAGCGGTGAAATGCTTAGATATTACACAGAACACCGATAGCGAAGGCAGCTTACTAAACTGTGATTGACGCTCATGAACGAAAGCGTGGGGAGCGAACAGG	ASV2892	Bacteria	Bacteroidota	Bacteroidia	Flavobacteriales	Crocinitomicaceae	Crocinitomix	0	0	0	0	0.0126197	7	0	0	0	0	0	0	0	0	0	0	0	0	0	0	0	0	0	0	0	0	0	0	0	0	0	0	0	0	0	0	0	0	0	0	0	0
TACGGAGGGTCCAAGCGTTATCCGGAATCATTGGGTTTAAAGGGTTCGCAGGCGGTTTAATAAGTCAGTGGTGAAATCTCTCGGCTCAACCGAGAAACTGCCATTGATACTGTTAGACTTGAATATAGTTGGAGTAGGCGGAATGTGTAGTGTAGCGGTGAAATGCTTAGATATTACACAGAACACCGATAGCGAAGGCAGCTTACTAAACTATTATTGACGCTCATGAACGAAAGCGTGGGGAGCGAACAGG	ASV2894	Bacteria	Bacteroidota	Bacteroidia	Flavobacteriales	Crocinitomicaceae	Crocinitomix	0	0	0	0	0	0	0	0	0	0	0	0	0	0	0	0	0	0	0	0	0	0	0	0	0	0	0	0	0	0	0	0	0	0	0	0	0	0	0	0	0	0
TACGGAGGGTCCAAGCGTTATCCGGAATCATTGGGTTTAAAGGGTTCGCAGGCTGTTCATTAAGTCAGTGGTGAAATCTCTCGGCTCAACCGAGAAACTGCCATTGATACTGATGGACTTGAATATAGTTGGAGTAGGCGGAATGTGTAGTGTAGCGGTGAAATGCTTAGATATTACACAGAACACCGATAGCGAAGGCAGCTTACTAAACTATTATTGACGCTCATGAACGAAAGCGTGGGGAGCGAACAGG	ASV2895	Bacteria	Bacteroidota	Bacteroidia	Flavobacteriales	Crocinitomicaceae	Crocinitomix	0	0	0.0146832	6	0	0	0	0	0	0	0	0	0	0	0	0	0	0	0	0	0	0	0	0	0	0	0	0	0	0	0	0	0	0	0	0	0	0	0	0	0	0
TACGGAGGGTGCAAGCGTTATCCGGAATCATTGGGTTTAAAGGGTCCGCAGGCGGGCTAATAAGTCAGTGGTGAAATCCTACAGCTTAACTGTAGAACTGCCATTGATACTGTTAGTCTTGAATTCGATCGAGGTAGGCGGAATGTGTAGTGTAGCGGTGAAATGCTTAGATATTACACAGAACACCGATAGCGAAGGCAGCTTACTAGGTCTGAATTGACGCTGAGGGACGAAAGCGTGGGGAGCGAACAGG	ASV3516	Bacteria	Bacteroidota	Bacteroidia	Flavobacteriales	Crocinitomicaceae	Crocinitomix	0	0	0	0	0	0	0	0	0	0	0.00605902	6	0	0	0	0	0	0	0	0	0	0	0	0	0	0	0	0	0	0	0	0	0	0	0	0	0	0	0	0	0	0
TACGGAGGGTGCGAGCGTTATCCGGAATTATTGGGTTTAAAGGGTCCGTAGGCGGTCTATTAAGTCAGAGGTGAAATCTTGTAGCTCAACTATAAAATTGCCTTTGAAACTACTAGACTTGAAACAATTTGACGTGAGTGGAATGAGTAGTGTAGCGGTGAAATGCATAGATATTACTCAGAACACCAACAGCGAAGGCAGCTCACGAAGATTGATTTGACGCTGATGGACGAAAGCGTGGGGAGCGAACAGG	ASV4077	Bacteria	Bacteroidota	Bacteroidia	Flavobacteriales	Crocinitomicaceae	Crocinitomix	0	0	0	0	0	0	0	0	0	0	0	0	0	0	0	0	0.00259689	3	0	0	0	0	0	0	0	0	0	0	0	0	0	0	0	0	0	0	0	0	0	0	0	0
TACGGAGGGTGCAAGCGTTATCCGGAATCATTGGGTTTAAAGGGTCCGCAGGCGGACGTATAAGTCAGTGGTGAAATCCTGCAGCTTAACTGCAGAACTGCCATTGATACTGTACGTCTTGAATTCGGTCGAAGTGGGCGGAATGTGTAGTGTAGCGGTGAAATGCATAGATATTACACAGAACACCGATAGCGAAGGCAGCTCACTAGGCCTGGATTGACGCTCAGGGACGAAAGCGTGGGGATCAAACAGG	ASV3498	Bacteria	Bacteroidota	Bacteroidia	Flavobacteriales	Crocinitomicaceae	Fluviicola	0	0	0	0	0	0	0	0	0	0	0	0	0.0508275	32	0.0238796	12	0	0	0	0	0.0595196	34	0.0976401	65	0.0181746	11	0	0	0.0437618	31	0.0372423	25	0.0186993	19	0	0	0	0	0	0	0	0
TACGGAGGGTGCAAGCGTTATCCGGAATCATTGGGTTTAAAGGGTCCGCAGGCGGACTAATAAGTCAGTGGTGAAATCCCATCGCTCAACGATGGAACTGCCATTGAAACTGTTAGTCTTGAATTCGGTCGAAGTAGGCGGAATGTGTCATGTAGCGGTGAAATGCATAGATATGACACAGAACACCGATAGCGAAGGCAGCTTACTAGACCTGGATTGACGCTCATGGACGAAAGCGTGGGGAGCGAACAGG	ASV3499	Bacteria	Bacteroidota	Bacteroidia	Flavobacteriales	Crocinitomicaceae	Fluviicola	0	0	0	0	0.00540843	3	0	0	0.00541939	4	0.00504918	5	0	0	0	0	0.00692503	8	0.0149661	12	0	0	0	0	0	0	0.0141821	14	0	0	0	0	0.00590505	6	0	0	0	0	0	0	0	0
TACGGAGGGTGCAAGCGTTATCCGGAATCATTGGGTTTAAAGGGTCCGCAGGCGGACTAATAAGTCAGTGGTGAAATCCCATCGCTTAACGATGGAACTGCCATTGAAACTGTTAGTCTTGAATTCGGTCGAAGTAGGCGGAATGTGTCATGTAGCGGTGAAATGCATAGATATGACACAGAACACCGATAGCGAAGGCAGCTTACTAGACCTGGATTGACGCTCATGGACGAAAGCGTGGGGAGCGAACAGG	ASV3501	Bacteria	Bacteroidota	Bacteroidia	Flavobacteriales	Crocinitomicaceae	Fluviicola	0	0	0	0	0	0	0.011424	8	0	0	0	0	0.0238254	15	0.0198997	10	0	0	0	0	0	0	0.0165237	11	0	0	0	0	0.0268218	19	0.0134072	9	0	0	0	0	0.0166902	9	0.0134574	6	0	0
TACGGAGGGTGCAAGCGTTATCCGGAATCATTGGGTTTAAAGGGTCCGCAGGCGGACTTATAAGTCAGTGGTGAAATCTCACAGCTTAACTGTGAAACTGCCATTGATACTGTAAGTCTTGAATTCGGTCGAAGTGGGCGGAATATGTCATGTAGCGGTGAAATGCTTAGATATGACATAGAACACCGATAGCGAAGGCAGCTCACTAGGCCTGGATTGACGCTCAGGGACGAAAGCGTGGGGAGCGAACAGG	ASV3507	Bacteria	Bacteroidota	Bacteroidia	Flavobacteriales	Crocinitomicaceae	Fluviicola	0	0	0	0	0	0	0	0	0	0	0	0	0	0	0	0	0	0	0	0	0	0	0	0	0	0	0	0	0	0	0	0	0	0	0	0	0	0	0	0	0	0
TACGGAGGGTGCAAGCGTTATCCGGAATCATTGGGTTTAAAGGGTCCGCAGGCGGATGTATAAGTCAGTGGTGAAATCCTGCAGCTTAACTGCAGAACTGCCATTGAAACTGTACATCTTGAATTCGGTCGAAGTGGGCGGAATGTGTAGTGTAGCGGTGAAATGCATAGATATTACACAGAACACCGATAGCGAAGGCAGCTCACTAGGCCTGGATTGACGCTCAGGGACGAAAGCGTGGGGATCAAACAGG	ASV3508	Bacteria	Bacteroidota	Bacteroidia	Flavobacteriales	Crocinitomicaceae	Fluviicola	0	0	0	0	0.0108169	6	0	0	0	0	0.0161574	16	0	0	0	0	0.0225063	26	0.0236964	19	0	0	0	0	0	0	0.0384943	38	0	0	0	0	0.0137784	14	0	0	0	0	0	0	0	0
TACGGAGGGTGCAAGCGTTATCCGGAATCATTGGGTTTAAAGGGTCCGCAGGCGGATGTATAAGTCAGTGGTGAAATCCTGCAGCTTAACTGCAGAACTGCCATTGATACTGTACATCTTGAATTCGGTCGAAGTGGGCGGAATGTGTAATGTAGCGGTGAAATGCATAGATATTACACAGAACACCGATAGCGAAGGCAGCTCACTAGGCCTGGATTGACGCTCAGGGACGAAAGCGTGGGGATCAAACAGG	ASV3509	Bacteria	Bacteroidota	Bacteroidia	Flavobacteriales	Crocinitomicaceae	Fluviicola	0	0	0	0	0	0	0	0	0	0	0.0131279	13	0	0	0	0	0	0	0.0336738	27	0	0	0	0	0	0	0.0141821	14	0	0	0	0	0	0	0.049721	18	0.0333803	18	0.0628014	28	0	0
TACGGAGGGTGCAAGCGTTATCCGGAATCATTGGGTTTAAAGGGTCCGCAGGCGGATGTATAAGTCAGTGGTGAAATCCTGCAGCTTAACTGCAGAACTGCCATTGATACTGTACATCTTGAATTCGGTCGAAGTGGGCGGAATGTGTAGTGTAGCGGTGAAATGCATAGATATTACACAGAACACCGATAGCGAAGGCAGCTCACTAGACCTGGATTGACGCTCAGGGACGAAAGCGTGGGGATCAAACAGG	ASV3510	Bacteria	Bacteroidota	Bacteroidia	Flavobacteriales	Crocinitomicaceae	Fluviicola	0.017967	8	0.012236	5	0	0	0	0	0	0	0	0	0	0	0	0	0	0	0	0	0	0	0	0	0	0	0	0	0	0	0	0	0	0	0	0	0	0	0	0	0.0271632	11
TACGGAGGGTGCAAGCGTTATCCGGAATCATTGGGTTTAAAGGGTCCGCAGGCGGATGTATCAGTCAGTGGTGAAATCCTACAGCTTAACTGTAGAACTGCCATTGATACTGTACATCTTGAATTCGGTCGAAGTGGGCGGAATGTGTCATGTAGCGGTGAAATGCATAGATATGACACAGAACACCGATAGCGAAGGCAGCTCACTAGGCCTGAATTGACGCTCAGGGACGAAAGCGTGGGGAGCGAACAGG	ASV3512	Bacteria	Bacteroidota	Bacteroidia	Flavobacteriales	Crocinitomicaceae	Fluviicola	0	0	0	0	0	0	0	0	0	0	0	0	0	0	0	0	0	0	0	0	0	0	0	0	0	0	0	0	0	0	0	0	0	0	0	0	0	0	0	0	0	0
TACGGAGGGTGCAAGCGTTATCCGGAATTATTGGGTTTAAAGGGTCCGCAGGCGGACATATAAGTCAGTGGTGAAAGCCTACAGCTCAACTGTAGAACTGCCATTGATACTGTATGTCTTGAATTTGATCGAAGTGGGCGGAATGTGTAATGTAGCGGTGAAATGCTTAGATATTACACAGAACACCGATAGCGAAGGCAGCTCACTAGGTTATAATTGACGCTCATGGACGAAAGCGTGGGGAGCGAACAGG	ASV3550	Bacteria	Bacteroidota	Bacteroidia	Flavobacteriales	Crocinitomicaceae	Fluviicola	0	0	0	0	0	0	0	0	0	0	0	0	0	0	0	0	0	0	0	0	0	0	0	0	0	0	0	0	0	0	0	0	0	0	0	0	0	0	0	0	0.00493876	2
TACGGAGGGTGCAAGCGTTATCCGGAATTATTGGGTTTAAAGGGTCCGCAGGCGGATGTATAAGTCAGTGGTGAAATCCTGCAGCTTAACTGCAGAACTGCCATTGATACTGTACATCTTGAATTCGGTCGAAGTGGGCGGAATGTGTAGTGTAGCGGTGAAATGCATAGATATTACACAGAACACCGATAGCGAAGGCAGCTCACTAGACCTGGATTGACGCTCAGGGACGAAAGCGTGGGGATCAAACAGG	ASV3551	Bacteria	Bacteroidota	Bacteroidia	Flavobacteriales	Crocinitomicaceae	Fluviicola	0	0	0	0	0	0	0	0	0	0	0	0	0	0	0	0	0	0	0	0	0	0	0	0	0	0	0	0	0	0	0	0	0	0	0	0	0	0	0	0	0	0
TACGGAGGGTGCAAGCGTTATCCGGAATCATTGGGTTTAAAGGGTCCGCAGGCGGACAAGCAAGTCAGTGGTGAAATCCCATCGCTTAACGATGGAACTGCCATTGAAACTGTTTGTCTTGAATTCGGTCGAAGTGGGCGGAATGTGTCATGTAGCGGTGAAATGCATAGATATGACACAGAACACCGATAGCGAAGGCAGCTCACTAGGTCTGAATTGACGCTCAGGGACGAAAGCGTGGGGAGCGAACAGG	ASV3497	Bacteria	Bacteroidota	Bacteroidia	Flavobacteriales	Crocinitomicaceae	Salinirepens	0.0449176	20	0.06118	25	0.0721124	40	0	0	0	0	0.0232262	23	0	0	0	0	0.00519377	6	0.0873025	70	0	0	0	0	0.0148701	9	0.0141821	14	0	0	0	0	0	0	0	0	0.00927231	5	0	0	0.0617345	25
TACGGAGGGTGCAAGCGTTATCCGGAATCATTGGGTTTAAAGGGTCCGCAGGCGGACTAATAAGTCAGTGGTGAAATCCCATCGCTCAACGATGGAACTGCCATTGAAACTGTTAGTCTTGAATTCGGTCGAAGTGGGCGGAATGTGTCATGTAGCGGTGAAATGCATAGATATGACACAGAACACCGATAGCGAAGGCAGCTCACTAGACCTGAATTGACGCTCAGGGACGAAAGCGTGGGGAGCGAACAGG	ASV3500	Bacteria	Bacteroidota	Bacteroidia	Flavobacteriales	Crocinitomicaceae	Salinirepens	0	0	0	0	0	0	0	0	0	0	0	0	0	0	0	0	0	0	0	0	0	0	0	0	0	0	0	0	0	0	0	0	0	0	0	0	0	0	0	0	0	0
TACGGAGGGTGCAAGCGTTATCCGGAATCATTGGGTTTAAAGGGTCCGCAGGCGGACTAATAAGTCAGTGGTGAAATCCCATCGCTTAACGATGGAACTGCCATTGAAACTGTTAGTCTTGAATTCGGTCGAAGTGGGCGGAATATGTCATGTAGCGGTGAAATGCTTAGATATGACATAGAACACCGATAGCGAAGGCAGCTCACTAGGCCTGGATTGACGCTCAGGGACGAAAGCGTGGGGAGCGAACAGG	ASV3502	Bacteria	Bacteroidota	Bacteroidia	Flavobacteriales	Crocinitomicaceae	Salinirepens	0	0	0	0	0	0	0	0	0	0	0	0	0	0	0	0	0	0	0	0	0	0	0	0	0	0	0	0	0	0	0	0	0	0	0	0	0	0	0	0	0	0
TACGGAGGGTGCAAGCGTTATCCGGAATCATTGGGTTTAAAGGGTCCGCAGGCGGACTAATAAGTCAGTGGTGAAATCCCATCGCTTAACGATGGAACTGCCATTGAAACTGTTAGTCTTGAATTCGGTCGAAGTGGGCGGAATGTGTCATGTAGCGGTGAAATGCATAGATATGACACAGAACACCGATAGCGAAGGCAGCTCACTAGGCCTGAATTGACGCTCAGGGACGAAAGCGTGGGGAGCGAACAGG	ASV3503	Bacteria	Bacteroidota	Bacteroidia	Flavobacteriales	Crocinitomicaceae	Salinirepens	0	0	0	0	0	0	0	0	0	0	0	0	0	0	0	0	0	0	0	0	0	0	0	0	0	0	0	0	0	0	0	0	0	0	0	0	0	0	0	0	0	0
TACGGAGGGTGCAAGCGTTATCCGGAATCATTGGGTTTAAAGGGTCCGCAGGCGGACTGATAAGTCAGTGGTGAAATCCCGTAGCTCAACTACGGAACTGCCATTGAAACTGTCAGTCTTGAATTCGGTCGAAGTGGGCGGAATGTGTCATGTAGCGGTGAAATGCATAGATATGACACAGAACACCGATAGCGAAGGCAGCTCACTAGGCCTGAATTGACGCTCAGGGACGAAAGCGTGGGGAGCGAACAGG	ASV3504	Bacteria	Bacteroidota	Bacteroidia	Flavobacteriales	Crocinitomicaceae	Salinirepens	0	0	0	0	0	0	0	0	0	0	0	0	0	0	0	0	0	0	0	0	0	0	0	0	0	0	0	0	0	0	0	0	0	0	0	0	0	0	0	0	0	0
TACGGAGGGTGCAAGCGTTATCCGGAATCATTGGGTTTAAAGGGTCCGCAGGCGGACTGATAAGTCAGTGGTGAAATCCCGTAGCTTAACTACGGAACTGCCATTGAAACTGTCAGTCTTGAATTCGGTCGAAGTGGGCGGAATGTGTCATGTAGCGGTGAAATGCATAGATATGACACAGAACACCGATAGCGAAGGCAGCTCACTAGGCCTGAATTGACGCTCAGGGACGAAAGCGTGGGGAGCGAACAGG	ASV3505	Bacteria	Bacteroidota	Bacteroidia	Flavobacteriales	Crocinitomicaceae	Salinirepens	0	0	0	0	0	0	0	0	0	0	0	0	0	0	0	0	0	0	0	0	0	0	0	0	0	0	0.00506503	5	0	0	0	0	0.00590505	6	0.0220982	8	0	0	0.0157003	7	0	0
TACGGAGGGTGCAAGCGTTATCCGGATTTATTGGGTTTAAAGGGTCCGTAGGCGGGATTATAAGTCAGTGGTGAAATCTTTCGGCTCAACCGGAAAATTGCCATTGATACTGTAGTTCTTGAGTATGCTCGATGTAGGCGGAATATGTCATGTAGCGGTGAAATGCATAGATATGACATAGAACACCGATAGCGAAGGCAGCTTACAAGCGCATTACTGACGCTGATGGACGAAAGCGTGGGGAGCGAACAGG	ASV3657	Bacteria	Bacteroidota	Bacteroidia	Flavobacteriales	Cryomorphaceae	Cryomorpha	0	0	0	0	0	0	0	0	0	0	0	0	0	0	0	0	0	0	0	0	0	0	0	0	0	0	0	0	0	0	0	0	0	0	0	0	0	0	0	0	0	0
TACGGAGGATGCAAGCGTTATCCGGATTTATTGGGTTTAAAGGGTCCGCAGGCGGATCAATAAGTCAGTGGTGAAAGCCCAGAGCTCAACTCTGGAACTGCCATTGAAACTGTTGATCTTGAGTCTAGTTGACGTAGGCGGAATGTGACATGTAGCGGTGAAATGCATAGATATGTCACAGAACACCAATTGCGAAGGCAGCTTACGAAACTAGACTGACGCTCATGGACGAAAGCGTGGGTAGCGAACAGG	ASV2254	Bacteria	Bacteroidota	Bacteroidia	Flavobacteriales	Cryomorphaceae	NS10_marine_group	0	0	0	0	0	0	0	0	0	0	0	0	0	0	0	0	0	0	0	0	0	0	0	0	0	0	0	0	0	0	0	0	0	0	0	0	0	0	0	0	0	0
TACGGAGGATGCAAGCGTTATCCGGATTTATTGGGTTTAAAGGGTCCGCAGGCGGATCAATAAGTCAGTGGTGAAAGCCCATAGCTCAACTATGGAACTGCCATTGAAACTGTTGATCTTGAGTCTAGTTGACGTAGGCGGAATGTGACATGTAGCGGTGAAATGCATAGATATGTCACAGAACACCAATTGCGAAGGCAGCTTACGAAACTAGACTGACGCTCATGGACGAAAGCGTGGGTAGCGAACAGG	ASV2255	Bacteria	Bacteroidota	Bacteroidia	Flavobacteriales	Cryomorphaceae	NS10_marine_group	0	0	0	0	0	0	0	0	0	0	0	0	0	0	0	0	0	0	0	0	0	0	0	0	0	0	0	0	0	0	0	0	0	0	0	0	0	0	0	0	0	0
TACGGAGGATGCAAGCGTTATCCGGATTTATTGGGTTTAAAGGGTCCGCAGGCGGATCAATAAGTCAGTGGTGAAAGCCCATAGCTCAACTATGGAACTGCCATTGAAACTGTTGATCTTGATTCTAGTTGACGTAGGCGGAATGTGACATGTAGCGGTGAAATGCATAGATATGTCACAGAACACCAATTGCGAAGGCAGCTTACGAAACTAAGAATGACGCTCATGGACGAAAGCGTGGGTAGCGAACAGG	ASV2256	Bacteria	Bacteroidota	Bacteroidia	Flavobacteriales	Cryomorphaceae	NS10_marine_group	0	0	0	0	0	0	0	0	0	0	0	0	0	0	0	0	0	0	0	0	0	0	0	0	0	0	0	0	0	0	0	0	0	0	0	0	0	0	0	0	0	0
TACGGAGGATGCAAGCGTTATCCGGATTTATTGGGTTTAAAGGGTCCGCAGGCGGATCAATAAGTCAGTGGTGAAAGCCCATAGCTCAACTATGGAACTGCCATTGAAACTGTTGATCTTGATTCTAGTTGACGTAGGCGGAATGTGACATGTAGCGGTGAAATGCATAGATATGTCACAGAACACCGATTGCGAAGGCAGCTTACGAAACTATGAATGACGCTCATGGACGAAAGCGTGGGTAGCGAACAGG	ASV2257	Bacteria	Bacteroidota	Bacteroidia	Flavobacteriales	Cryomorphaceae	NS10_marine_group	0	0	0	0	0	0	0	0	0	0	0	0	0	0	0	0	0	0	0	0	0	0	0	0	0	0	0	0	0	0	0	0	0	0	0	0	0	0	0	0	0	0
TACGGAGGATGCAAGCGTTATCCGGATTTATTGGGTTTAAAGGGTCCGCAGGCGGATTAATAAGTCAGTGGTGAAAGCCCAGAGCTCAACTCTGGAACTGCCATTGAAACTGTTGATCTTGAGTCTAGTTGACGTAGGCGGAATGTGACATGTAGCGGTGAAATGCATAGATATGTCACAGAACACCAATTGCGAAGGCAGCTTACGAAACTAGACTGACGCTCATGGACGAAAGCGTGGGTAGCGAACAGG	ASV2258	Bacteria	Bacteroidota	Bacteroidia	Flavobacteriales	Cryomorphaceae	NS10_marine_group	0	0	0	0	0	0	0	0	0	0	0	0	0	0	0	0	0	0	0	0	0	0	0	0	0	0	0	0	0	0	0	0	0	0	0	0	0	0	0	0	0	0
TACGGAGGATGCGAGCGTTATCCGGATTTATTGGGTTTAAAGGGTCCGCAGGCGGACCAATCAGTCAGTGGTGAAATCCAATCGCTTAACGATTGAACTGCCATTGATACTGTTGGTCTTGAGTCTAGTTGACGTAGGCGGAATGTGACATGTAGCGGTGAAATGCATAGATATGTCACAGAACACCAATTGCGAAGGCAGCTTACGAAACTACGACTGACGCTCATGGACGAAAGCGTGGGTAGCGAACAGG	ASV2283	Bacteria	Bacteroidota	Bacteroidia	Flavobacteriales	Cryomorphaceae	NS10_marine_group	0	0	0	0	0	0	0	0	0	0	0	0	0	0	0	0	0	0	0	0	0	0	0	0	0	0	0	0	0	0	0	0	0	0	0	0	0	0	0	0	0	0
TACGGAGGGTGCAAGCGTTATCCGGATTTATTGGGTTTAAAGGGTCCGCAGGCGGGGTATTAAGTCAGTGGTGAAAGCCGGCAGCTCAACTGTCGAATTGCCATTGATACTGGTACTCTTGAGTGTAGTTGAAGTAGGCGGAATAAGTCATGTAGCGGTGAAATGCATAGATATGACTTAGAACACCGATTGCGAAGGCAGCTTACTAAGCTATAACTGACGCTGAGGGACGAAAGCGTGGGTAGCGAACAGG	ASV3638	Bacteria	Bacteroidota	Bacteroidia	Flavobacteriales	Cryomorphaceae	Owenweeksia	0	0	0	0	0	0	0	0	0	0	0	0	0	0	0	0	0	0	0	0	0	0	0	0	0	0	0	0	0	0	0	0	0	0	0	0	0	0	0	0	0	0
TACAGAGGTCCCAAGCGTTATCCGGATTCATTGGGTTTAAAGGGTCCGTAGGCGGGAAAATAAGTCAGTGGTGAAATCCTGCAGCTCAACTGCAGAACTGCCATTGAAACTGTTTTTCTTGAATATAGATGAAGTGGGCGGAATATATCATGTAGCGGTGAAATGCATAGATATGATATAGAACACCGATTGCGAAGGCAGCTCACTAAACTATTATTGACGCTGAGGGACGAAAGCGTGGGGAGCGAACAGG	ASV0945	Bacteria	Bacteroidota	Bacteroidia	Flavobacteriales	Cryomorphaceae	Vicingus	0	0	0	0	0	0	0	0	0	0	0	0	0	0	0	0	0	0	0	0	0	0	0	0	0	0	0	0	0	0	0	0	0	0	0	0	0.0111268	6	0	0	0	0
TACGAAGGGACCTAGCGTTATCCGGATTTATTGGGTTTAAAGGGTCCGTAGGCGGGAGAATAAGTCAGTGGTGAAAGCCTGCAGCTCAACTGTAGAACTGCCATTGAAACTGTTTTTCTTGAATTTAGATGAAGTGGGCGGAATATATCATGTAGCGGTGAAATGCATAGATATGATATAGAACACCGATTGCGAAGGCAGCTCACTAAACTAATATTGACGCTGAGGGACGAAAGTGTGGGGAGCGAACAGG	ASV1511	Bacteria	Bacteroidota	Bacteroidia	Flavobacteriales	Cryomorphaceae	Vicingus	0	0	0.012236	5	0	0	0	0	0	0	0	0	0	0	0	0	0	0	0	0	0	0	0	0	0	0	0	0	0	0	0	0	0	0	0	0	0	0	0	0	0	0
TACGGAGGATGCAAGCGTTATCCGGATTTATTGGGTTTAAAGGGTCCGCAGGCGGATTAATAAGTCAGTGGTGAAAGCCTGCAGCTTAACTGTAGAATTGCCATTGAAACTGTTGATCTTGAATATAGTTGACGTTGGCGGAATATAACATGTAGCGGTGAAATGCTTAGAGATGTTATAGAACACCGATTGCGAAGGCAGCTAACGAAACTAATATTGACGCTGAGGGACGAAAGCGTGGGTAGCGAACAGG	ASV2259	Bacteria	Bacteroidota	Bacteroidia	Flavobacteriales	Cryomorphaceae	Vicingus	0	0	0	0	0	0	0	0	0	0	0	0	0	0	0	0	0	0	0	0	0	0	0	0	0	0	0	0	0	0	0	0	0	0	0	0	0	0	0	0	0	0
TACGGAGGGTCCAAGCGTTATCCGGATTCATTGGGTTTAAAGGGTCCGCAGGCGGGAAAATAAGTCAGTGGTGAAAGCCTACAGCTCAACTGTAGAACTGCCATTGAAACTGTTTTTCTTGAGTATAGATGAAGTGGGCGGAATATATCATGTAGCGGTGAAATGCATAGATATGATATAGAACACCGATTGCGAAGGCAGCTCACTAAACTATTACTGACGCTCAGGGACGAAAGCGTGGGGAGCGAACAGG	ASV2901	Bacteria	Bacteroidota	Bacteroidia	Flavobacteriales	Cryomorphaceae	Vicingus	0	0	0	0	0	0	0	0	0	0	0	0	0	0	0	0	0	0	0	0	0	0	0	0	0	0	0	0	0	0	0	0	0	0	0	0	0	0	0	0	0	0
TACGGAGGGTCCAAGCGTTATCCGGATTCATTGGGTTTAAAGGGTCCGCAGGCGGGAAAATAAGTCAGTGGTGAAAGCCTACAGCTTAACTGTAGAACTGCCATTGATACTGTTTTTCTTGAGTATAGATGAAGTGGGCGGAATATATCATGTAGCGGTGAAATGCATAGATATGATATAGAACACCGATTGCGAAGGCAGCTCACTAAACTATTACTGACGCTCAGGGACGAAAGCGTGGGGAGCGAACAGG	ASV2902	Bacteria	Bacteroidota	Bacteroidia	Flavobacteriales	Cryomorphaceae	Vicingus	0	0	0	0	0	0	0	0	0	0	0	0	0	0	0	0	0.00865628	10	0.00623589	5	0	0	0	0	0	0	0	0	0	0	0	0	0	0	0	0	0	0	0	0	0	0
TACGGAGGGTCCAAGCGTTATCCGGATTCATTGGGTTTAAAGGGTCCGTAGGCGGGAAAATAAGTCAGTGGTGAAAGCCTACAGCTTAACTGTAGAACTGCCATTGAAACTGTTTTTCTTGAATTTAGATGAAGTGGGCGGAATATATCATGTAGCGGTGAAATGCATAGATATGATATAGAACACCGATTGCGAAGGCAGCTCACTAAACTAACATTGACGCTGAGGGACGAAAGCGTGGGGAGCGAACAGG	ASV2903	Bacteria	Bacteroidota	Bacteroidia	Flavobacteriales	Cryomorphaceae	Vicingus	0	0	0	0	0	0	0	0	0	0	0	0	0	0	0	0	0	0	0	0	0	0	0	0	0	0	0	0	0	0	0	0	0	0	0	0	0	0	0	0	0	0
TACGGAGGGTCCAAGCGTTATCCGGATTTATTGGGTTTAAAGGGTACGTAGGCGGAGTTTTAAGTCAGTAGTGAAAGCCCATCGCTTAACGATGGAACTGCTATTGATACTGATACTCTTGAATATAGTTGAAGTGGGCGGAATACGGCATGTAGCGGTGAAATGCATAGATATGCCGTGGAACACCAATCGCGAAGGCAGCTCACTAAGCTATTATTGACGCTAATGTACGAAAGCGTGGGTAGCGAACAGG	ASV2923	Bacteria	Bacteroidota	Bacteroidia	Flavobacteriales	Cryomorphaceae	Vicingus	0	0	0	0	0	0	0	0	0	0	0	0	0	0	0	0	0	0	0	0	0	0	0	0	0	0	0	0	0	0	0	0	0	0	0	0	0	0	0	0	0	0
TACGGAGGGTCCAAGCGTTATCCGGATTTATTGGGTTTAAAGGGTACGTAGGCGGAGTTTTAAGTCAGTAGTGAAATCCCATCGCTTAACGATGGAACTGCTATTGAAACTGATACTCTTGAATATAGTTGAAGTGGGCGGAATACGGCATGTAGCGGTGAAATGCATAGATATGCCGTGGAACACCGATTGCGAAGGCAGCTCACTAAGCTATTATTGACGCTAAGGTACGAAAGCGTGGGTAGCGAACAGG	ASV2924	Bacteria	Bacteroidota	Bacteroidia	Flavobacteriales	Cryomorphaceae	Vicingus	0	0	0	0	0	0	0	0	0	0	0	0	0	0	0	0	0	0	0	0	0	0	0	0	0	0	0	0	0	0	0	0	0	0	0	0	0	0	0	0	0	0
TACGGAGGGTCCAAGCGTTATCCGGATTTATTGGGTTTAAAGGGTACGTAGGCGGAGTTTTAAGTCAGTAGTGAAATCCCATCGCTTAACGATGGAACTGCTATTGATACTGATACTCTTGAATATAGTTGAAGTGGGCGGAATACGGCATGTAGCGGTGAAATGCATAGATATGCCGTGGAACACCAATCGCGAAGGCAGCTCACTAAGCTATTATTGACGCTAAGGTACGAAAGCGTGGGTAGCGAACAGG	ASV2925	Bacteria	Bacteroidota	Bacteroidia	Flavobacteriales	Cryomorphaceae	Vicingus	0	0	0	0	0	0	0	0	0	0	0	0	0	0	0	0	0	0	0	0	0	0	0	0	0	0	0	0	0	0	0	0	0	0	0	0	0	0	0	0	0	0
TACGGAGGGTCCAAGCGTTATCCGGATTTATTGGGTTTAAAGGGTCCGTAGGCGGAACTTTAAGTCAGTGGTGAAAGCCTGCAGCTTAACTGTAGAATTGCCATTGATACTGAAGTTCTTGAATCTAGCTGAAGTGGGCGGAATATAACATGTAGCGGTGAAATGCATAGAGATGTTATAGAACACCAATTGCGAAGGCAGCTCACTAAACTAGTATTGACGCTCAGGGACGAAAGCGTGGGGAGCGAACAGG	ASV2928	Bacteria	Bacteroidota	Bacteroidia	Flavobacteriales	Cryomorphaceae	Vicingus	0	0	0	0	0	0	0	0	0	0	0	0	0	0	0	0	0	0	0	0	0	0	0	0	0	0	0	0	0	0	0	0	0	0	0	0	0	0	0	0	0	0
TACGGAGGGTCCAAGCGTTATCCGGATTTATTGGGTTTAAAGGGTCCGTAGGCGGAATTTTAAGTCAGTGGTGAAAGCCTGCAGCTCAACTGTAGAATTGCCATTGATACTGAAGTTCTTGAATCTAGCTGAAGTGGGCGGAATATAACATGTAGCGGTGAAATGCATAGAGATGTTATAGAACACCAATTGCGAAGGCAGCTCACTAAACTAGTATTGACGCTCAGGGACGAAAGCGTGGGGAGCGAACAGG	ASV2929	Bacteria	Bacteroidota	Bacteroidia	Flavobacteriales	Cryomorphaceae	Vicingus	0	0	0	0	0	0	0	0	0	0	0	0	0	0	0	0	0	0	0	0	0	0	0	0	0	0	0	0	0	0	0	0	0	0	0	0	0	0	0	0	0	0
TACGGAGGGTCCAAGCGTTATCCGGATTTATTGGGTTTAAAGGGTCCGTAGGCGGATTTTTAAGTCAGTGGTGAAAGCCTGCAGCTTAACTGTAGAATTGCCATTGATACTGAAAATCTTGAATCTAGATGAAGTGGGCGGAATATAACATGTAGCGGTGAAATGCATAGAGATGTTATAGAACACCAATTGCGAAGGCAGCTCACTAAACTAGTATTGACGCTCAGGGACGAAAGCGTGGGGAGCGAACAGG	ASV2931	Bacteria	Bacteroidota	Bacteroidia	Flavobacteriales	Cryomorphaceae	Vicingus	0	0	0	0	0	0	0	0	0	0	0.00908852	9	0	0	0	0	0.0147157	17	0.0199549	16	0.0157552	9	0.0105151	7	0.0297403	18	0.0151951	15	0.0310568	22	0.0119175	8	0.0118101	12	0.0193359	7	0.0185446	10	0.0179433	8	0	0
TACGGAGGGTCCAAGCGTTATCCGGATTTATTGGGTTTAAAGGGTCCGTAGGCGGATTTTTAAGTCAGTGGTGAAAGCCTGCAGCTTAACTGTAGAATTGCCATTGATACTGAAAATCTTGAATCTAGATGAAGTGGGCGGAATATAACATGTAGCGGTGAAATGCATAGAGTTGTTATAGAACACCAATTGCGAAGGCAGCTCACTAAACTAGTATTGACGCTCAGGGACGAAAGCGTGGGGAGCGAACAGG	ASV2932	Bacteria	Bacteroidota	Bacteroidia	Flavobacteriales	Cryomorphaceae	Vicingus	0	0	0	0	0	0	0	0	0	0	0	0	0	0	0	0	0	0	0	0	0	0	0	0	0	0	0	0	0	0	0	0	0	0	0	0	0	0	0	0	0	0
TACGGAGGGTCCAAGCGTTATCCGGATTTATTGGGTTTAAAGGGTCCGTAGGCGGATTTTTAAGTCAGTGGTGAAAGCCTGCAGCTTAACTGTAGAATTGCCATTGATACTGAAGATCTTGAATCTAGCTGAAGTGGGCGGAATATAACATGTAGCGGTGAAATGCATAGAGATGTTATAGAACACCAATTGCGAAGGCAGCTCACTAAACTAGTATTGACGCTCAGGGACGAAAGTGTGGGGAGCGAACAGG	ASV2934	Bacteria	Bacteroidota	Bacteroidia	Flavobacteriales	Cryomorphaceae	Vicingus	0	0	0	0	0	0	0	0	0	0	0	0	0	0	0	0	0	0	0	0	0	0	0	0	0	0	0	0	0	0	0	0	0	0	0	0	0	0	0	0	0	0
TACGGAGGGTCCAAGCGTTATCCGGATTTATTGGGTTTAAAGGGTCCGTAGGCGGGAAAATAAGTCAGTGGTGAAAGCCTACAGCTCAACTGTAGAACTGCCATTGAAACTGTTTTTCTTGAATTTAGATGAAGTGGGCGGAATATATCATGTAGCGGTGAAATGCATAGATATGATATAGAACACCGATTGCGAAGGCAGCTCACTAAACTAACATTGACGCTGAGGGACGAAAGCGTGGGGAGCGAACAGG	ASV2935	Bacteria	Bacteroidota	Bacteroidia	Flavobacteriales	Cryomorphaceae	Vicingus	0	0	0	0	0	0	0	0	0	0	0	0	0	0	0	0	0	0	0	0	0	0	0	0	0	0	0	0	0	0	0	0	0	0	0	0	0	0	0	0	0	0
TACGGAGGGTCCAAGCGTTATCCGGATTTATTGGGTTTAAAGGGTCCGTAGGCGGGAAAATAAGTCAGTGGTGAAATCCTGCAGCTCAACTGCAGAACTGCCATTGAAACTGTTTTTCTTGAATATAGATGAAGTGGGCGGAATATATCATGTAGCGGTGAAATGCATAGATATGATATAGAACACCGATTGCGAAGGCAGCTCACTAAACTATTATTGACGCTGAGGGACGAAAGCGTGGGGAGCGAACAGG	ASV2936	Bacteria	Bacteroidota	Bacteroidia	Flavobacteriales	Cryomorphaceae	Vicingus	0	0	0	0	0	0	0	0	0	0	0	0	0	0	0	0	0	0	0	0	0.0140046	8	0	0	0.0115657	7	0.0162081	16	0.012705	9	0	0	0.0137784	14	0	0	0	0	0.0157003	7	0	0
TACGGAGGGTCCAAGCGTTATCCGGATTTATTGGGTTTAAAGGGTCCGTAGGCGGGAAGATAAGTCAGTGGTGAAAGCCTACAGCTCAACTGTAGAACTGCCATTGAAACTGTTTTTCTTGAATTTAGATGAAGTGGGCGGAATATATCATGTAGCGGTGAAATGCATAGATATGATATAGAACACCGATTGCGAAGGCAGCTCACTAAACTAACATTGACGCTGAGGGACGAAAGCGTGGGGAGCGAACAGG	ASV2937	Bacteria	Bacteroidota	Bacteroidia	Flavobacteriales	Cryomorphaceae	Vicingus	0	0	0	0	0	0	0	0	0	0	0	0	0	0	0	0	0	0	0	0	0	0	0	0	0	0	0	0	0	0	0	0	0	0	0	0	0	0	0	0	0	0
TACGGAGGGTCCAAGCGTTATCCGGATTTATTGGGTTTAAAGGGTCCGTAGGCGGGAAGATAAGTCAGTGGTGAAAGCCTACAGCTCAACTGTAGAACTGCCATTGAAACTGTTTTTCTTGAATTTAGATGAAGTGGGCGGAATATATCATGTAGCGGTGAAATGCATAGATATGATATAGAACACCGATTGCGAAGGCAGCTCACTAAACTAACATTGACGCTGAGGGACGAAAGTGTGGGGAGCGAACAGG	ASV2938	Bacteria	Bacteroidota	Bacteroidia	Flavobacteriales	Cryomorphaceae	Vicingus	0.0224588	10	0	0	0	0	0	0	0	0	0	0	0	0	0	0	0	0	0	0	0	0	0	0	0	0	0	0	0	0	0	0	0	0	0	0	0	0	0	0	0	0
TACGGAGGGTCCAAGCGTTATCCGGATTTATTGGGTTTAAAGGGTCCGTAGGCGGGAGAATAAGTCAGTGGTGAAAGCCTACAGCTCAACTGTAGAACTGCCATTGAAACTGTTTTTCTTGAATTTAGATGAAGTGGGCGGAATATATCATGTAGCGGTGAAATGCATAGATATGATATAGAACACCGATTGCGAAGGCAGCTCACTAAACTAACATTGACGCTGAGGGACGAAAGCGTGGGGAGCGAACAGG	ASV2940	Bacteria	Bacteroidota	Bacteroidia	Flavobacteriales	Cryomorphaceae	Vicingus	0	0	0	0	0	0	0	0	0	0	0	0	0	0	0	0	0	0	0	0	0	0	0	0	0	0	0.0364683	36	0	0	0	0	0	0	0	0	0	0	0	0	0.0345713	14
TACGGAGGGTCCAAGCGTTATCCGGATTTATTGGGTTTAAAGGGTCCGTAGGCGGGAGAATAAGTCAGTGGTGAAAGCCTACAGCTCAACTGTAGAACTGCCATTGAAACTGTTTTTCTTGAATTTAGATGAAGTGGGCGGAATATATCATGTAGCGGTGAAATGCATAGATATGATATAGAACACCGATTGCGAAGGCAGCTCACTAAACTAACATTGACGCTGAGGGACGAAAGTGTGGGGAGCGAACAGG	ASV2941	Bacteria	Bacteroidota	Bacteroidia	Flavobacteriales	Cryomorphaceae	Vicingus	0	0	0	0	0.0180281	10	0.04998	35	0.0420003	31	0.0474623	47	0.0285905	18	0.0378094	19	0.0476096	55	0.0498871	40	0.0350116	20	0.0240345	16	0	0	0	0	0.0282334	20	0.0208557	14	0.0354303	36	0	0	0	0	0	0	0	0
TACGGAGGGTCCAAGCGTTATCCGGATTTATTGGGTTTAAAGGGTCCGTAGGCGGGAGAATAAGTCAGTGGTGAAAGCCTACAGCTCAACTGTAGAACTGCCATTGAAACTGTTTTTCTTGAATTTAGATGAAGTGGGCGGAATATATCATGTAGCGGTGAAATGCATAGATATGATATAGAACACCGATTGCGAAGGCAGCTCACTAAACTAATATTGACGCTGAGGGACGAAAGTGTGGGGAGCGAACAGG	ASV2942	Bacteria	Bacteroidota	Bacteroidia	Flavobacteriales	Cryomorphaceae	Vicingus	0	0	0	0	0	0	0	0	0	0	0	0	0	0	0	0	0	0	0	0	0	0	0	0	0	0	0	0	0	0	0	0	0	0	0	0	0	0	0	0	0	0
TACGGAGGGTCCAAGCGTTATCCGGATTTATTGGGTTTAAAGGGTCCGTAGGCGGGAGAATAAGTCAGTGGTGAAAGCCTGCAGCTCAACTGTAGAACTGCCATTGAAACTGTTTTTCTTGAATTTAGATGAAGTGGGCGGAATATATCATGTAGCGGTGAAATGCATAGATATGATATAGAACACCGATTGCGAAGGCAGCTCACTAAACTAACATTGACGCTGAGGGACGAAAGTGTGGGGAGCGAACAGG	ASV2943	Bacteria	Bacteroidota	Bacteroidia	Flavobacteriales	Cryomorphaceae	Vicingus	0	0	0	0	0	0	0	0	0	0	0	0	0	0	0	0	0	0	0	0	0	0	0	0	0	0	0	0	0	0	0	0	0	0	0	0	0	0	0	0	0	0
TACGGAGGGTCCAAGCGTTATCCGGATTTATTGGGTTTAAAGGGTCCGTAGGCGGGAGATTAAGTCAGTGGTGAAAGCCTGCAGCTCAACTGTAGAACTGCCATTGAAACTGATTTTCTTGAATATAGATGAAGTGGGCGGAATATATCATGTAGCGGTGAAATGCATAGATATGATATAGAACACCGATTGCGAAGGCAGCTCACTAAACTATTATTGACGCTGAGGGACGAAAGTGTGGGGAGCGAACAGG	ASV2944	Bacteria	Bacteroidota	Bacteroidia	Flavobacteriales	Cryomorphaceae	Vicingus	0	0	0	0	0	0	0	0	0	0	0	0	0	0	0	0	0	0	0	0	0	0	0	0	0	0	0	0	0	0	0	0	0	0	0	0	0	0	0	0	0	0
TACGGAGGGTCCAAGCGTTATCCGGATTTATTGGGTTTAAAGGGTCCGTAGGCGGGATTTTAAGTCAGTGGTGAAAGCCTGCAGCTCAACTGTAGAATTGCCATTGATACTGAAGTTCTTGAATCTAGCTGAAGTGGGCGGAATATAACATGTAGCGGTGAAATGCATAGAGATGTTATAGAACACCAATTGCGAAGGCAGCTCACTAAACTAGTATTGACGCTCAGGGACGAAAGCGTGGGGAGCGAACAGG	ASV2947	Bacteria	Bacteroidota	Bacteroidia	Flavobacteriales	Cryomorphaceae	Vicingus	0	0	0	0	0	0	0	0	0	0	0.00908852	9	0	0	0	0	0	0	0	0	0	0	0	0	0	0	0	0	0	0	0	0	0.00984175	10	0	0	0	0	0	0	0	0
TACGGAGGATCCAAGCGTTATCCGGATTCATTGGGTTTAAAGGGTCCGTAGGCGGGTCTTTAAGTCAGTGGTGAAAGCCGACAGCTCAACTGTCGAACTGCCATTGATACTGGAGACCTTGAGTACAAATGAAGTAGGCGGAATGAGTCATGTAGCGGTGAAATGCATAGATATGACTCAGAACACCGATTGCGAAGGCAGCTTACTAACATGTAACTGACGCTGAGGGACGAAAGCGTGGGGAGCGAACAGG	ASV2208	Bacteria	Bacteroidota	Bacteroidia	Flavobacteriales	Cryomorphaceae	Cryomorphaceae	0	0	0	0	0	0	0.048552	34	0.0311615	23	0.0141377	14	0.0412974	26	0.0298496	15	0.00173126	2	0.00374153	3	0.0350116	20	0.0360517	24	0.0115657	7	0	0	0.0211751	15	0.0148969	10	0.0147626	15	0.0303851	11	0.0166902	9	0.00897163	4	0	0
TACGGAGGATCCAAGCGTTATCCGGATTTATTGGGTTTAAAGGGTCCGCAGGCGGACTATTAAGTCAGTGGTGAAAGTCTGCAGCTTAACTGTAGAATTGCCATTGAAACTGATAGTCTTGAGTGTGGTTGAAGTGGGCGGAATATGACATGTAGCGGTGAAATGCATAGAGATGTCATAGAACACCGATTGCGAAGGCAGCTCACTAAACCATTACTGACGCTCAGGGACGAAAGCGTGGGTAGCGAACAGG	ASV2215	Bacteria	Bacteroidota	Bacteroidia	Flavobacteriales	Cryomorphaceae	Cryomorphaceae	0	0	0	0	0	0	0	0	0	0	0	0	0	0	0	0	0	0	0	0	0	0	0	0	0	0	0	0	0	0	0	0	0	0	0	0	0	0	0	0	0	0
TACGGAGGATCCAAGCGTTATCCGGATTTATTGGGTTTAAAGGGTCCGTAGGCGGGTCTTTAAGTCAGTGGTGAAAGCCTGCAGCTTAACTGTAGAATTGCCATTGATACTGAAGACCTTGAGTGTAGTAGAAGTAGGCGGAATATGGCATGTAGCGGTGAAATGCATAGATATGCCATAGAACACCGATTGCGAAGGCAGCTTACTATGTTACAACTGACGCTGAGGGACGAAAGCGTGGGTAGCAAACAGG	ASV2219	Bacteria	Bacteroidota	Bacteroidia	Flavobacteriales	Cryomorphaceae	Cryomorphaceae	0	0	0	0	0.0162253	9	0.00714	5	0.00677424	5	0	0	0.0079418	5	0	0	0	0	0	0	0	0	0.00450647	3	0	0	0	0	0	0	0.00744846	5	0	0	0.0165737	6	0.0148357	8	0	0	0	0
TACGGAGGATCCAAGCGTTATCCGGATTTATTGGGTTTAAAGGGTGCGTAGGCGGGACAATAAGTCAGTGGTGAAATCTTCCAGCTTAACTGGGAAACTGCCATTGATACTGTTGTTCTTGAGTTTGGTTGAAGTAGGCGGAATGAGGCATGTAGCGGTGAAATGCATAGATATGCCTCAGAACACCAATTGCGAAGGCAGCTTACTAAGCCAATACTGACGCTGAGGCACGAAAGCGTGGGGAGCGAACAGG	ASV2225	Bacteria	Bacteroidota	Bacteroidia	Flavobacteriales	Cryomorphaceae	Cryomorphaceae	0	0	0	0	0	0	0	0	0	0	0	0	0	0	0	0	0	0	0	0	0	0	0	0	0	0	0	0	0	0	0	0	0	0	0	0	0	0	0	0	0	0
TACGGAGGGTCCAAGCGTTATCCGGATTCATTGGGTTTAAAGGGTGCGTAGGCGGATTAATAAGTCAGTGGTGAAAGCCTACAGCTTAACTGTAGAATTGCCATTGATACTGTTTATCTTGAGTTTAGTTGAAGTGGGCGGAATGTGTCATGTAGCGGTGAAATGCATAGATATGACACAGAACACCGATAGCGAAGGCAGCTCACTAAGCTAATACTGACGCTGAGGCACGAAAGCGTGGGGAGCGAACAGG	ASV2905	Bacteria	Bacteroidota	Bacteroidia	Flavobacteriales	Cryomorphaceae	Cryomorphaceae	0	0	0	0	0	0	0	0	0	0	0	0	0	0	0	0	0	0	0	0	0	0	0	0	0	0	0	0	0	0	0	0	0	0	0	0	0	0	0	0	0	0
TACGGAGGGTCCAAGCGTTATCCGGATTCATTGGGTTTAAAGGGTGCGTAGGCGGATTTATAAGTCAGTGGTGAAAGCCTGCAGCTTAACTGTAGAATTGCCATTGATACTGTTTATCTTGAGTTTAGTTGAAGTGGGCGGAATGTGTCATGTAGCGGTGAAATGCATAGATATGACACAGAACACCGATAGCGAAGGCAGCTCACTAAGCTAATACTGACGCTGAGGCACGAAAGCGTGGGGAGCGAACAGG	ASV2908	Bacteria	Bacteroidota	Bacteroidia	Flavobacteriales	Cryomorphaceae	Cryomorphaceae	0	0	0	0	0	0	0	0	0	0	0	0	0	0	0	0	0	0	0	0	0	0	0	0	0	0	0	0	0	0	0	0	0	0	0	0	0	0	0	0	0	0
TACGGAGGGTCCAAGCGTTATCCGGATTCATTGGGTTTAAAGGGTTCGTAGGCGGATAAATAAGTCAGTGGTGAAATCCCGAAGCTCAACTTCGGAACTGCCATTGAAACTGTTTATCTTGAATTTAGTTGAAGTGGGCGGAATATGACATGTAGCGGTGAAATGCATAGATATGTCATGGAACACCAATTGCGAAGGCAGCTCACTAAGCTAATATTGACGCTGATGAACGAAAGCATGGGTAGCGAACAGG	ASV2913	Bacteria	Bacteroidota	Bacteroidia	Flavobacteriales	Cryomorphaceae	Cryomorphaceae	0	0	0	0	0	0	0	0	0	0	0	0	0	0	0	0	0	0	0	0	0	0	0	0	0	0	0	0	0	0	0	0	0	0	0	0	0	0	0	0	0	0
TACGGAGGGTCCAAGCGTTATCCGGATTCATTGGGTTTAAAGGGTTCGTAGGCGGATAAATAAGTCAGTGGTGAAATCCCGAAGCTCAACTTCGGAACTGCCATTGAAACTGTTTATCTTGAATTTGGTTGAAGTGGGCGGAATATGACATGTAGCGGTGAAATGCATAGATATGTCATGGAACACCGATAGTGAAGACAGCTCACTAAGCCAATATTGACGCTGATGAACGAAAGCATGGGTAGCGAACAGG	ASV2914	Bacteria	Bacteroidota	Bacteroidia	Flavobacteriales	Cryomorphaceae	Cryomorphaceae	0	0	0	0	0	0	0	0	0	0	0	0	0	0	0	0	0	0	0	0	0	0	0	0	0	0	0	0	0	0	0	0	0	0	0	0	0	0	0	0	0	0
TACGGAGGGTCCAAGCGTTATCCGGATTCATTGGGTTTAAAGGGTTCGTAGGCGGATAGATAAGTCAGTGGTGAAATCCCGAAGCTCAACTTCGGAACTGCCATTGAAACTGTTTATCTTGAATTTAGTTGAAGTGGGCGGAATATGACATGTAGCGGTGAAATGCATAGATATGTCATGGAACACCAATTGCGAAGGCAGCTCACTAAGCTAGTATTGACGCTGATGAACGAAAGCATGGGTAGCGAACAGG	ASV2916	Bacteria	Bacteroidota	Bacteroidia	Flavobacteriales	Cryomorphaceae	Cryomorphaceae	0	0	0	0	0	0	0	0	0	0	0	0	0	0	0	0	0	0	0	0	0	0	0	0	0	0	0	0	0	0	0	0	0	0	0	0	0	0	0	0	0	0
TACGGAGGGTCCAAGCGTTATCCGGATTCATTGGGTTTAAAGGGTTCGTAGGCGGATAGATAAGTCAGTGGTGAAATCCCGAAGCTCAACTTCGGAACTGCCATTGAAACTGTTTATCTTGAATTTAGTTGAAGTGGGCGGAATATGACATGTAGCGGTGAAATGCATAGATATGTCATGGAACACCAATTGCGAAGGCGGCTCACTAAGCTAGTATTGACGCTGATGAACGAAAGCATGGGTAGCGAACAGG	ASV2917	Bacteria	Bacteroidota	Bacteroidia	Flavobacteriales	Cryomorphaceae	Cryomorphaceae	0	0	0	0	0	0	0	0	0	0	0	0	0	0	0	0	0	0	0	0	0	0	0	0	0	0	0	0	0	0	0	0	0	0	0	0	0	0	0	0	0	0
TACGGAGGGTCCAAGCGTTATCCGGATTTATTGGGTTTAAAGGGTCCGTAGGCGGGTCAATAAGTCAGTGGTGAAATCCTACAGCTCAACTGTAGAACTGCCATTGAAACTGTTGACCTTGAATATAATTGAAGTAGGCGGAATGTGTCATGTAGCGGTGAAATGCTTAGATATGCCACAGAACACCGATTGCGAAGGCAGCTTACTAAGTTATTATTGACGCTGAGGGACGAAAGCGTGGGTAGCGAACAGG	ASV2948	Bacteria	Bacteroidota	Bacteroidia	Flavobacteriales	Cryomorphaceae	Cryomorphaceae	0	0	0	0	0	0	0	0	0	0	0	0	0	0	0	0	0	0	0	0	0	0	0	0	0	0	0	0	0	0	0	0	0	0	0	0	0	0	0	0	0	0
TACGGAGGGTCCAAGCGTTATCCGGATTTATTGGGTTTAAAGGGTCCGTAGGCGGGTCATTAAGTCAGTGGTGAAATCCTACAGCTCAACTGTAGAACTGCCATTGAAACTGATGACCTTGAATATAATTGAAGTGGGCGGAATGTGTCATGTAGCGGTGAAATGCTTAGATATGACACAGAACACCGATTGCGAAGGCAGCTCACTAAGTTATTATTGACGCTGAGGGACGAAAGCGTGGGTAGCGAACAGG	ASV2949	Bacteria	Bacteroidota	Bacteroidia	Flavobacteriales	Cryomorphaceae	Cryomorphaceae	0	0	0	0	0	0	0	0	0	0	0	0	0	0	0	0	0	0	0	0	0	0	0	0	0	0	0	0	0	0	0	0	0	0	0	0	0	0	0	0	0	0
TACGGAGGGTCCAAGCGTTATCCGGATTTATTGGGTTTAAAGGGTCCGTAGGCGGGTCATTAAGTCAGTGGTGAAATCCTACAGCTCAACTGTAGAACTGCCATTGAAACTGATGACCTTGAATATAATTGAAGTGGGCGGAATGTGTCATGTAGCGGTGAAATGCTTAGATATGCCACAGAACACCGATTGCGAAGGCAGCTCACTAAGTTATTATTGACGCTGAGGGACGAAAGCGTGGGTAGCGAACAGG	ASV2950	Bacteria	Bacteroidota	Bacteroidia	Flavobacteriales	Cryomorphaceae	Cryomorphaceae	0	0	0	0	0	0	0	0	0	0	0	0	0	0	0	0	0	0	0	0	0	0	0	0	0	0	0	0	0	0	0	0	0	0	0	0	0	0	0	0	0	0
TACGGAGGGTCCAAGCGTTATCCGGATTTATTGGGTTTAAAGGGTCCGTAGGCGGGTCATTAAGTCAGTGGTGAAATCCTACAGCTCAACTGTAGAACTGCCATTGAAACTGATGACCTTGAGTATAATTGAAGTGGGCGGAATGTGTCATGTAGCGGTGAAATGCTTAGATATGCCACAGAACACCGATTGCGAAGGCAGCTCACTAAATTATAACTGACGCTGAGGGACGAAAGCGTGGGTAGCGAACAGG	ASV2951	Bacteria	Bacteroidota	Bacteroidia	Flavobacteriales	Cryomorphaceae	Cryomorphaceae	0	0	0	0	0	0	0	0	0	0	0	0	0	0	0	0	0	0	0	0	0	0	0	0	0	0	0	0	0	0	0	0	0	0	0	0	0	0	0	0	0	0
TACGGAGGGTCCAAGCGTTATCCGGATTTATTGGGTTTAAAGGGTCCGTAGGCGGGTCATTAAGTCAGTGGTGAAATCCTACAGCTCAACTGTAGAACTGCCATTGAAACTGGTGACCTTGAATATAATTGAAGTAGGCGGAATGTGTCATGTAGCGGTGAAATGCTTAGATATGCCACAGAACACCGATTGCGAAGGCAGCTTACTAAGTTATTATTGACGCTGAGGGACGAAAGCGTGGGTAGCGAACAGG	ASV2952	Bacteria	Bacteroidota	Bacteroidia	Flavobacteriales	Cryomorphaceae	Cryomorphaceae	0	0	0	0	0	0	0.179928	126	0.0514842	38	0.0535213	53	0.0841831	53	0.109448	55	0.0268345	31	0.0149661	12	0.0367621	21	0.0315453	21	0.0495671	30	0.0324162	32	0.0479968	34	0.0715052	48	0.0875915	89	0.245843	89	0.161338	87	0.206347	92	0	0
TACGGAGGGTCCAAGCGTTATCCGGATTTATTGGGTTTAAAGGGTCCGTAGGCGGGTCATTAAGTCAGTGGTGAAATCCTACAGCTCAACTGTAGAACTGCCATTGAAACTGGTGACCTTGAATATAATTGAAGTGGGCGGAATGTGTCATGTAGCGGTGAAATGCTTAGATATGCCACAGAACACCGATTGCGAAGGCAGCTCACTAAGTTATCATTGACGCTGAGGGACGAAAGCGTGGGTAGCGAACAGG	ASV2953	Bacteria	Bacteroidota	Bacteroidia	Flavobacteriales	Cryomorphaceae	Cryomorphaceae	0.0134753	6	0.0171304	7	0.0180281	10	0	0	0	0	0	0	0	0	0	0	0	0	0	0	0	0	0	0	0	0	0	0	0	0	0	0	0	0	0	0	0	0	0	0	0	0
TACGGAGGGTCCAAGCGTTATCCGGATTTATTGGGTTTAAAGGGTCCGTAGGCGGGTTAATAAGTCAGTGGTGAAATCCTACAGCTCAACTGTAGAACTGCCATTGAAACTGTTAACCTTGAATATAATTGAAGTAGGCGGAATGTGTCATGTAGCGGTGAAATGCTTAGATATGCCACAGAACACCGATTGCGAAGGCAGCTTACTAAGTTATTATTGACGCTGAGGGACGAAAGCGTGGGTAGCGAACAGG	ASV2954	Bacteria	Bacteroidota	Bacteroidia	Flavobacteriales	Cryomorphaceae	Cryomorphaceae	0	0	0	0	0	0	0	0	0	0	0	0	0	0	0	0	0	0	0	0	0	0	0	0	0	0	0	0	0	0	0	0	0	0	0	0	0	0	0	0	0	0
TACGGAGGGTCCAAGCGTTATCCGGATTTATTGGGTTTAAAGGGTCCGTAGGCGGGTTATTAAGTCAGTGGTGAAATCCTACAGCTCAACTGTAGAACTGCCATTGAAACTGATAACCTTGAGTATAATTGAAGTGGGCGGAATGTGTCATGTAGCGGTGAAATGCTTAGATATGCCACAGAACACCGATTGCGAAGGCAGCTCACTAAATTATAACTGACGCTGAGGGACGAAAGCGTGGGTAGCGAACAGG	ASV2955	Bacteria	Bacteroidota	Bacteroidia	Flavobacteriales	Cryomorphaceae	Cryomorphaceae	0	0	0	0	0	0	0	0	0	0	0	0	0	0	0	0	0	0	0	0	0	0	0	0	0	0	0	0	0	0	0	0	0	0	0	0	0	0	0	0	0	0
TACGGAGGGTCCAAGCGTTATCCGGATTTATTGGGTTTAAAGGGTCCGTAGGCGGGTTATTAAGTCAGTGGTGAAATCCTACAGCTCAACTGTAGAACTGCCATTGAAACTGATAACCTTGAGTATAATTGAAGTGGGCGGAATGTGTCATGTAGCGGTGAAATGCTTAGATATGCCACAGAACACCGATTGCGAAGGCAGCTCACTAAGTTATAACTGACGCTGAGGGACGAAAGCGTGGGTAGCGAACAGG	ASV2956	Bacteria	Bacteroidota	Bacteroidia	Flavobacteriales	Cryomorphaceae	Cryomorphaceae	0	0	0	0	0	0	0	0	0	0	0	0	0	0	0	0	0	0	0	0	0	0	0	0	0	0	0	0	0	0	0	0	0	0	0	0	0	0	0	0	0	0
TACGGAGGGTCCAAGCGTTATCCGGATTTATTGGGTTTAAAGGGTCCGTAGGCGGGTTATTAAGTCAGTGGTGAAATCCTACAGCTCAACTGTAGAACTGCCATTGAAACTGGTAACCTTGAGTATAATTGAAGTGGGCGGAATGTGTCATGTAGCGGTGAAATGCTTAGATATGACACAGAACACCGATTGCGAAGGCAGCTCACTAAGTTATTACTGACGCTGAGGGACGAAAGCGTGGGTAGCGAACAGG	ASV2958	Bacteria	Bacteroidota	Bacteroidia	Flavobacteriales	Cryomorphaceae	Cryomorphaceae	0	0	0	0	0	0	0	0	0	0	0	0	0	0	0	0	0	0	0	0	0	0	0	0	0	0	0	0	0	0	0	0	0	0	0	0	0	0	0	0	0	0
TACGGAGGGTCCAAGCGTTATCCGGATTTATTGGGTTTAAAGGGTCCGTAGGCGGGTTATTAAGTCAGTGGTGAAATCCTACAGCTCAACTGTAGAACTGCCATTGAAACTGGTAACCTTGAGTATAATTGAAGTGGGCGGAATGTGTCATGTAGCGGTGAAATGCTTAGATATGACACGGAACACCAATTGCGAAGGCAGCTCACTAAGTTATTACTGACGCTGAGGGACGAAAGCGTGGGTAGCGAACAGG	ASV2959	Bacteria	Bacteroidota	Bacteroidia	Flavobacteriales	Cryomorphaceae	Cryomorphaceae	0	0	0	0	0	0	0	0	0	0	0	0	0	0	0	0	0	0	0	0	0	0	0	0	0	0	0	0	0	0	0	0	0	0	0	0	0	0	0	0	0	0
TACGGAGGGTCCAAGCGTTATCCGGATTTATTGGGTTTAAAGGGTCCGTAGGCGGGTTATTAAGTCAGTGGTGAAATCCTACAGCTCAACTGTAGAACTGCCATTGAAACTGGTAACCTTGAGTATAATTGAAGTGGGCGGAATGTGTCATGTAGCGGTGAAATGCTTAGATATGCCACAGAACACCGATTGCGAAGGCAGCTCACTAAATTATAACTGACGCTGAGGGACGAAAGCGTGGGTAGCGAACAGG	ASV2960	Bacteria	Bacteroidota	Bacteroidia	Flavobacteriales	Cryomorphaceae	Cryomorphaceae	0	0	0	0	0	0	0	0	0	0	0	0	0	0	0	0	0	0	0	0	0	0	0	0	0	0	0	0	0	0	0	0	0	0	0	0	0	0	0	0	0	0
TACGGAGGGTCCAAGCGTTATCCGGATTTATTGGGTTTAAAGGGTCCGTAGGCGGGTTATTAAGTCAGTGGTGAAATCCTACAGCTCAACTGTAGAACTGCCATTGAAACTGGTGACCTTGAATATAATTGAAGTAGGCGGAATGTGTCATGTAGCGGTGAAATGCTTAGATATGCCACAGAACACCGATTGCGAAGGCAGCTTACTAAGTTATTATTGACGCTGAGGGACGAAAGCGTGGGTAGCGAACAGG	ASV2961	Bacteria	Bacteroidota	Bacteroidia	Flavobacteriales	Cryomorphaceae	Cryomorphaceae	0	0	0	0	0	0	0	0	0	0	0	0	0	0	0	0	0	0	0	0	0	0	0	0	0	0	0	0	0.0719953	51	0	0	0.0974333	99	0	0	0.0537794	29	0	0	0	0
TACGGAGGGTCCAAGCGTTATCCGGATTTATTGGGTTTAAAGGGTCCGTAGGCGGGTTATTAAGTCAGTGGTGAAATCCTACAGCTCAACTGTAGAACTGCCATTGAAACTGTTAACCTTGAGTATAATTGAAGTGGGCGGAATGTGTCATGTAGCGGTGAAATGCTTAGATATGACACAGAACACCGATTGCGAAGGCAGCTCACTAAGTTATTACTGACGCTGAGGGACGAAAGCGTGGGTAGCGAACAGG	ASV2962	Bacteria	Bacteroidota	Bacteroidia	Flavobacteriales	Cryomorphaceae	Cryomorphaceae	0	0	0	0	0	0	0	0	0	0	0	0	0	0	0	0	0	0	0	0	0	0	0	0	0	0	0	0	0	0	0	0	0	0	0	0	0	0	0	0	0	0
TACGGAGGGTCCAAGCGTTATCCGGATTTATTGGGTTTAAAGGGTGCGTAGGCGGATTTATAAGTCAGTGGTGAAAGCCTGCAGCTTAACTGTAGAATTGCCATTGATACTGTTTATCTTGAGTTTAGTTGAAGTGGGCGGAATGTGTCATGTAGCGGTGAAATGCATAGATATGACACAGAACACCGATAGCGAAGGCAGCTCACTAAGCTAATACTGACGCTGAGGCACGAAAGCGTGGGGAGCGAACAGG	ASV2968	Bacteria	Bacteroidota	Bacteroidia	Flavobacteriales	Cryomorphaceae	Cryomorphaceae	0	0	0	0	0	0	0	0	0	0	0	0	0	0	0	0	0	0	0	0	0	0	0	0	0	0	0	0	0	0	0	0	0	0	0	0	0	0	0	0	0	0
TACGGAGGGTGCAAGCGTTATCCGGATTCATTGGGTTTAAAGGGTCCGTAGGCGGCCTCATAAGTCAGTGGTGAAAGCCTCCCGCTTAACGGGAGAACTGCCATTGAAACTGTAAGGCTTGAATCTATTTGAAGTGGGCGGAATACATCATGTAGCGGTGAAATGCATAGATATGATGTAGAACACCGATTGCGAAGGCAGCTCACTAAGTTAGCATTGACGCTGAGGGACGAAAGCGTGGGGAGCGAACAGG	ASV3573	Bacteria	Bacteroidota	Bacteroidia	Flavobacteriales	Cryomorphaceae	Cryomorphaceae	0	0	0	0	0	0	0	0	0	0	0	0	0	0	0	0	0	0	0	0	0	0	0	0	0	0	0	0	0	0	0	0	0	0	0	0	0	0	0	0	0	0
TACGGAGGGTGCAAGCGTTATCCGGATTCATTGGGTTTAAAGGGTCCGTAGGCGGCCTTATAAGTCAGTGGTGAAAGCCTCCCGCTTAACGGGAGAACTGCCATTGAAACTGTAAGGCTTGAATCTATTTGAAGTGGGCGGAATACATCATGTAGCGGTGAAATGCATAGATATGATGTAGAACACCGATTGCGAAGGCAGCTCACTAAGTTAGCATTGACGCTGAGGGACGAAAGCGTGGGGAGCGAACAGG	ASV3575	Bacteria	Bacteroidota	Bacteroidia	Flavobacteriales	Cryomorphaceae	Cryomorphaceae	0	0	0	0	0	0	0	0	0	0	0	0	0	0	0	0	0	0	0	0	0	0	0	0	0	0	0	0	0	0	0	0	0	0	0	0	0	0	0	0	0	0
TACGGAGGGTGCAAGCGTTATCCGGATTTACTGGGTTTAAAGGGTGCGCAGGCGGTAATTTAAGTCAGTGGTGAAAGCCTACAGCTCAACTGTAGAACTGCCATTGAAACTGAAATACTTGAGTGTGGTAGAGGTAGGCGGAATGAGTCATGTAGCGGTGAAATGCATAGATATGACTCAGAACACCGATTGCGAAGGCAGCTTACTAAACCATTACTGACGCTCAGGCACGAAAGCGTGGGGAGCGAACAGG	ASV3585	Bacteria	Bacteroidota	Bacteroidia	Flavobacteriales	Cryomorphaceae	Cryomorphaceae	0	0	0	0	0	0	0	0	0	0	0	0	0	0	0	0	0	0	0	0	0	0	0	0	0	0	0	0	0	0	0	0	0	0	0	0	0	0	0	0	0	0
TACGGAGGGTGCAAGCGTTATCCGGATTTATTGGGTTTAAAGGGTCCGCAGGCGGATCTGTAAGTCAGTGGTGAAAGCCTTCAGCTTAACTGGAGAATTGCCATTGATACTGCTGATCTTGAGTTCGGTTGAAGTGGGCGGAATATGTGGTGTAGCGGTGAAATGCATAGATATCACATAGAACACCTATTGCGAAGGCAGCTCACTAAGCCGATACTGACGCTCAGGGACGAAAGCGTGGGGAGCGAACAGG	ASV3630	Bacteria	Bacteroidota	Bacteroidia	Flavobacteriales	Cryomorphaceae	Cryomorphaceae	0.00449176	2	0.0171304	7	0.00721123	4	0.08568	60	0.0284518	21	0.0343344	34	0.0158836	10	0.0457693	23	0	0	0.021202	17	0.0507668	29	0.0540776	36	0.0214791	13	0.0212731	21	0.0621136	44	0.019366	13	0.0118101	12	0.0165737	6	0.0148357	8	0.0134574	6	0	0
TACGGAGGGTGCAAGCGTTATCCGGATTTATTGGGTTTAAAGGGTCCGCAGGCGGGTCTGTAAGTCAGTGGTGAAAGCCTTCAGCTTAACTGGAGAATTGCCATTGATACTGCTGACCTTGAGTTCGGTTGAAGTGGGCGGAATATGTAGTGTAGCGGTGAAATGCATAGATATTACATAGAACACCTATTGCGAAGGCAGCTCACTAAGCCGATACTGACGCTCAGGGACGAAAGCGTGGGGAGCAAACAGG	ASV3639	Bacteria	Bacteroidota	Bacteroidia	Flavobacteriales	Cryomorphaceae	Cryomorphaceae	0	0	0	0	0	0	0	0	0	0	0	0	0	0	0	0	0	0	0	0	0	0	0	0	0	0	0	0	0	0	0	0	0	0	0	0	0	0	0	0	0	0
TACGGAGGGTGCAAGCGTTATCCGGATTTATTGGGTTTAAAGGGTCCGCAGGCGGGTCTGTAAGTCAGTGGTGAAAGCCTTCAGCTTAACTGGAGAATTGCCATTGATACTGCTGACCTTGAGTTCGGTTGAAGTGGGCGGAATATGTAGTGTAGCGGTGAAATGCATAGATATTACATAGAACACCTATTGCGAAGGCAGCTCACTAAGCCGATACTGACGCTCAGGGACGAAAGCGTGGGGAGCGAACAGG	ASV3640	Bacteria	Bacteroidota	Bacteroidia	Flavobacteriales	Cryomorphaceae	Cryomorphaceae	0	0	0	0	0	0	0	0	0	0	0	0	0	0	0	0	0	0	0	0	0	0	0	0	0	0	0	0	0	0	0	0	0	0	0	0	0	0	0	0	0	0
TACGGAGGGTGCAAGCGTTATCCGGATTTATTGGGTTTAAAGGGTCCGTAGGCGGATCTTTAAGTCAGTGGTGAAATCCTGCAGCTTAACTGTAGAATTGCCATTGATACTGGAGATCTTGAGTACACTGGAAGTAGGCGGAATACGGCATGTAGCGGTGAAATGCATAGATATGCCGTAGAACACCGATTGCGAAGGCAGCTTACTATCGTGTAACTGACGCTGAGGGACGAAAGCGTGGGTAGCGAACAGG	ASV3653	Bacteria	Bacteroidota	Bacteroidia	Flavobacteriales	Cryomorphaceae	Cryomorphaceae	0.0336882	15	0.0391552	16	0.0324506	18	0.012852	9	0.0189679	14	0.0807869	80	0.0127069	8	0.00994985	5	0.0259689	30	0.130954	105	0	0	0.0120172	8	0.0165224	10	0.0476113	47	0.00705836	5	0	0	0.00688922	7	0	0	0.0185446	10	0.0179433	8	0	0
TACGGAGGGTGCAAGCGTTATCCGGATTTATTGGGTTTAAAGGGTCCGTAGGCGGATTAATAAGTCAGTGGTGAAAGCCTACAGCTCAACTGTAGAACTGCCATTGATACTGTTAATCTTGAGTTTGGTTGAGGTAAGCGGAATGAGACATGTAGCGGTGAAATGCTTAGATATGTCTCAGAACACCAATTGCGAAGGCAGCTTACTAAACCAATACTGACGCTGATGGACGAAAGCGTGGGGAGCGAACAGG	ASV3656	Bacteria	Bacteroidota	Bacteroidia	Flavobacteriales	Cryomorphaceae	Cryomorphaceae	0	0	0	0	0	0	0	0	0	0	0	0	0.00317672	2	0.00596991	3	0	0	0	0	0	0	0	0	0	0	0	0	0.00705836	5	0	0	0.00196835	2	0	0	0	0	0	0	0	0
TACGGAGGGTGCAAGCGTTATCCGGAATCATTGGGTTTAAAGGGTCCGTAGGCGGCTTATTAAGTCAGAGGTGAAATCCCACAGCTTAACTGTGGAACTGCCTTTGATACTGGTAGGCTTGAGTTATAAGGAAGTAGATAGAATATGTAGTGTAGCGGTGAAATGCATAGATATTACATAGAATACCGATTGCGAAGGCAGTCTACTACTTATATACTGACGCTAAGGGACGAAAGCGTGGGGAGCGAACAGG	ASV3534	Bacteria	Bacteroidota	Bacteroidia	Flavobacteriales	Flavobacteriaceae	Actibacter	0	0	0	0	0	0	0	0	0	0	0	0	0	0	0	0	0	0	0	0	0	0	0	0	0	0	0	0	0	0	0	0	0	0	0	0	0	0	0	0	0	0
TACGGAGGATCCAAGCGTTATCCGGAATCATTGGGTTTAAAGGGTCCGTAGGTGGATAATTAAGTCAGAGGTGAAAGTTTGCAGCTCAACTGTAAAATTGCCTTTGATACTGGTTATCTTGAATCATTATGAAGTAGTTAGAATATGTAGTGTAGCGGTGAAATGCATAGATATTACATAGAATACCAATTGCGAAGGCAGATTACTAATAATGTATTGACACTGATGGACGAAAGCGTAGGTAGCGAACGGG	ASV2182	Bacteria	Bacteroidota	Bacteroidia	Flavobacteriales	Flavobacteriaceae	Algibacter	0	0	0	0	0	0	0	0	0	0	0	0	0	0	0	0	0	0	0	0	0	0	0	0	0	0	0	0	0	0	0	0	0	0	0.0110491	4	0	0	0	0	0	0
TACGGAGGATCCAAGCGTTATCCGGAATCATTGGGTTTAAAGGGTCCGTAGGTGGATAATTAAGTCAGAGGTGAAATCCTGCAGCTCAACTGTAGAATTGCCTTTGAAACTGGTTATCTTGAGTCATTATGAAGTGGTTAGAATGTGTAGTGTAGCGGTGAAATGCATAGATATTACACGGAATACCGATTGCGAAGGCAGATCACTAATAATGTACTGACACTGATGGACGAAAGCGTGGGTAGCGAACAGG	ASV2187	Bacteria	Bacteroidota	Bacteroidia	Flavobacteriales	Flavobacteriaceae	Aquibacter	0	0	0	0	0	0	0	0	0	0	0	0	0	0	0	0	0	0	0	0	0	0	0	0	0	0	0	0	0	0	0	0	0	0	0	0	0	0	0	0	0	0
TACGGAGGATCCAAGCGTTATCCGGAATCATTGGGTTTAAAGGGTCCGTAGGTGGATAATTTAGTCAGAGGTGAAATCCTGCAGCTCAACTGTAGAATTGCCTTTGATACTGGTTATCTTGAGTCATTATGAAGTAGTTAGAATATGTAGTGTAGCGGTGAAATGCATAGATATTACATAGAATACCGATTGCGAAGGCAGATTACTAATAATGTACTGACACTGATGGACGAAAGCGTGGGGAGCGAACAGG	ASV2194	Bacteria	Bacteroidota	Bacteroidia	Flavobacteriales	Flavobacteriaceae	Arcticiflavibacter	0	0	0	0	0	0	0	0	0	0	0	0	0	0	0	0	0	0	0	0	0	0	0	0	0	0	0	0	0	0	0	0	0	0	0	0	0	0	0	0	0	0
TACGGAGGGTCCAAGCGTTATCCGGAATCATTGGGTTTAAAGGGTCCGTAGGCGGGCTATTAAGTCAGAGGTGAAATCCCATAGCTCAACTATGGAACTGCCTTTGATACTGGTTGACTTGAGTCATATGGAAGTAGATAGAATGTGTAGTGTAGCGGTGAAATGCGTAGAGATCTGAAGGAATACCGATGGCGAAGGCAGCCACCTGGGTCAACACTGACGCTCATGTACGAAAGCGTGGGGAGCAAACGGG	ASV2881	Bacteria	Bacteroidota	Bacteroidia	Flavobacteriales	Flavobacteriaceae	Aurantivirga	0	0	0	0	0	0	0	0	0	0	0	0	0	0	0	0	0	0	0	0	0	0	0	0	0	0	0	0	0	0	0	0	0	0	0	0	0	0	0	0	0	0
TACGGAGGGTGCAAGCGTTATCCGGAATCATTGGGTTTAAAGGGTCCGCAGGCGGTCAATTAAGTCAGAGGTGAAATCCCATAGCTTAACTATGGAACTGCCTTTGATACTGGTTGACTTGAGTTATACGGAAGTAGATAGAATGTGTAGTGTAGCGGTGAAATGCATAGATATTACACAGAATACCGATTGCGAAGGCAGTCTACTACGTATATACTGACGCTCATGGACGAAAGCGTGGGGAGCGAACAGG	ASV3521	Bacteria	Bacteroidota	Bacteroidia	Flavobacteriales	Flavobacteriaceae	Aurantivirga	0	0	0	0	0	0	0	0	0	0	0	0	0	0	0	0	0	0	0	0	0	0	0	0	0	0	0	0	0	0	0	0	0	0	0	0	0	0	0	0	0	0
TACGGAGGGTGCAAGCGTTATCCGGAATCATTGGGTTTAAAGGGTCCGCAGGCGGTCAATTAAGTCAGAGGTGAAATCCCGTCGCTCAACGACGGAACTGCCTTTGATACTGGTTGACTTGAGTTATACGGAAGTAGATAGAATAAGTAGTGTAGCGGTGAAATGCATAGATATTACTTAGAATACCGATTGCGAAGGCAGTCTACTACGTATATACTGACGCTCATGGACGAAAGCGTGGGGAGCGAACAGG	ASV3523	Bacteria	Bacteroidota	Bacteroidia	Flavobacteriales	Flavobacteriaceae	Aurantivirga	0.0112294	5	0.0195776	8	0	0	0.005712	4	0.00812909	6	0.0151475	15	0.0142952	9	0.0258696	13	0.0199095	23	0.0199549	16	0.00875289	5	0.00901293	6	0.0231313	14	0.0172211	17	0.0155284	11	0.0178763	12	0.016731	17	0.0110491	4	0.0148357	8	0.0224291	10	0.0123469	5
TACGGAGGGTGCAAGCGTTATCCGGAATCATTGGGTTTAAAGGGTCCGCAGGCGGTCAATTAAGTCAGAGGTGAAATCCCGTCGCTCAACGACGGAACTGCCTTTGATACTGGTTGACTTGAGTTATACGGAAGTAGATAGAATAAGTAGTGTAGCGGTGAAATGCATAGATATTACTTAGAATACCGATTGCGAAGGCAGTCTACTACGTATATACTGACGCTCATGGACGAAAGCGTGGGGAGCGAACAGGATTAGATACCCTGGTAGTCCACGCCGTAAACGATGGACACTAGTTGTTGGAATTATTCAGTGACTAAGCGAAAGTGATAAGTGTCCCACCTGGGGAGTACGATCGCAAGATTG	ASV3524	Bacteria	Bacteroidota	Bacteroidia	Flavobacteriales	Flavobacteriaceae	Aurantivirga	0	0	0	0	0	0	0	0	0	0	0	0	0	0	0	0	0	0	0	0	0	0	0	0	0	0	0	0	0	0	0	0	0	0	0	0	0	0	0	0	0	0
TACGGAGGGTGCAAGCGTTATCCGGAATCATTGGGTTTAAAGGGTCCGTAGGCGGGCATATAAGTCAGTGGTGAAAGTCTGTGGCTCAACCATAGAACTGCCATTGATACTGTATGTCTTGAATCGTTGTGAAGTGGTTAGAATATGTAGTGTAGCGGTGAAATGCTTAGATATTACATAGAATACCGATTGCGAAGGCAGATCACTAACAACGTATTGACGCTGATGGACGAAAGCGTAGGTAGCGAACAGG	ASV3537	Bacteria	Bacteroidota	Bacteroidia	Flavobacteriales	Flavobacteriaceae	Dokdonia	0	0	0	0	0	0	0	0	0	0	0	0	0	0	0	0	0	0	0	0	0	0	0	0	0	0	0	0	0	0	0	0	0	0	0	0	0	0	0	0	0	0
TACGGAGGGTGCAAGCGTTATCCGGAATCATTGGGTTTAAAGGGTCCGTAGGCGGGCATATAAGTCAGTGGTGAAAGTCTGTGGCTCAACCATAGAATTGCCATTGATACTGTATGTCTTGAATTATTGTGAAGTGGTTAGAATATGTAGTGTAGCGGTGAAATGCTTAGAGATTACATAGAATACCGATTGCGAAGGCAGATCACTAACAATATATTGACGCTGATGGACGAAAGCGTAGGTAGCGAACAGG	ASV3538	Bacteria	Bacteroidota	Bacteroidia	Flavobacteriales	Flavobacteriaceae	Dokdonia	0	0	0	0	0	0	0	0	0	0	0	0	0	0	0	0	0	0	0	0	0	0	0	0	0	0	0	0	0	0	0	0	0	0	0	0	0	0	0	0	0	0
TACGGAGGGTCCGAGCGTTATCCGGAATCATTGGGTTTAAAGGGTCCGTAGGCGGACTAATAAGTCAGAGGTGAAATCCCATAGCTCAACTATGGAACTGCCTTTGATACTGTTAGTCTTGAGTCATTTGGAAGTAGATAGAATGTGTAGTGTAGCGGTGAAATGCATAGATATTACACAGAATACCGATTGCGAAGGCAGTCTACTACAAATGTACTGACGCTGATGGACGAAAGCGTGGGGAGCGAACAGG	ASV3037	Bacteria	Bacteroidota	Bacteroidia	Flavobacteriales	Flavobacteriaceae	Flavicella	0	0	0	0	0	0	0	0	0	0	0	0	0	0	0	0	0	0	0	0	0	0	0	0	0	0	0	0	0	0	0	0	0	0	0	0	0	0	0	0	0	0
TACGGAGGGTGCAAGCGTTATCCGGAATCATTGGGTTTAAAGGGTCCGTAGGCGGACTAATAAGTCAGAGGTGAAATCCCACAGCTCAACTGTGGAACTGCCTTTGATACTGTTAGTCTTGAGTCATTTGGAAGTAGATAGAATGTGTAGTGTAGCGGTGAAATGCATAGATATTACACAGAATACCGATTGCGAAGGCAGTCTACTACGAATGTACTGACGCTGATGGACGAAAGCGTGGGGAGCGAACAGG	ASV3525	Bacteria	Bacteroidota	Bacteroidia	Flavobacteriales	Flavobacteriaceae	Flavicella	0	0	0	0	0	0	0	0	0	0	0	0	0	0	0	0	0	0	0	0	0	0	0	0	0	0	0	0	0	0	0	0	0	0	0	0	0	0	0	0	0	0
TACGGAGGATCCAAGCGTTATCCGGAATCATTGGGTTTAAAGGGTCCGTAGGCGGCTTAGCAAGTCAGTGGTGAAATCTCCCCGCTCAACGGGGAAACGGCCATTGATACTACTAGGCTTGAATTATTAGGAAGTAACTAGAATATGTAGTGTAGCGGTGAAATGCTTAGATATTACATGGAATACCAATTGCGAAGGCAGGTTACTACTAATATATTGACGCTGATGGACGAAAGCGTGGGGAGCGAACAGG	ASV2166	Bacteria	Bacteroidota	Bacteroidia	Flavobacteriales	Flavobacteriaceae	Flavobacterium	0	0	0	0	0	0	0	0	0	0	0	0	0	0	0	0	0	0	0	0	0	0	0	0	0	0	0	0	0	0	0	0	0	0	0	0	0	0	0	0	0	0
TACGGAGGATCCAAGCGTTATCCGGAATCATTGGGTTTAAAGGGTCCGTAGGCGGTCAAGTAAGTCAGTGGTGAAAGCCCATCGCTCAACGGTGGAACGGCCATTGATACTGCTTGACTTGAATTATTAGGAAGTAACTAGAATATGTAGTGTAGCGGTGAAATGCTTAGAGATTACATGGAATACCAATTGCGAAGGCAGGTTACTACTAATTAATTGACGCTGAGGGACGAAAGCGTGGGTAGCGAACAGG	ASV2172	Bacteria	Bacteroidota	Bacteroidia	Flavobacteriales	Flavobacteriaceae	Flavobacterium	0	0	0	0	0	0	0	0	0	0	0	0	0	0	0	0	0	0	0	0	0	0	0	0	0	0	0	0	0	0	0	0	0	0	0	0	0	0	0	0	0	0
TACGGAGGATCCAAGCGTTATCCGGAATCATTGGGTTTAAAGGGTCCGTAGGCGGTCAGGTAAGTCAGTGGTGAAAGCCCATCGCTCAACGGTGGAACGGCCATTGATACTGTCTGACTTGAATTATTAGGAAGTAACTAGAATATGTAGTGTAGCGGTGAAATGCTTAGAGATTACATGGAATACCAATTGCGAAGGCAGGTTACTACTAATGGATTGACGCTGATGGACGAAAGCGTGGGTAGCGAACAGG	ASV2174	Bacteria	Bacteroidota	Bacteroidia	Flavobacteriales	Flavobacteriaceae	Flavobacterium	0	0	0	0	0	0	0	0	0	0	0	0	0	0	0	0	0	0	0	0	0	0	0	0	0	0	0	0	0	0	0	0	0	0	0	0	0	0	0	0	0	0
TACGGAGGATCCAAGCGTTATCCGGAATCATTGGGTTTAAAGGGTCCGTAGGTGGATAATTAAGTCAGAGGTGAAAGTTTGCAGCTCAACTGTAAAATTGCCTTTGAAACTGGTTATCTTGAGTTATTATGAAGTAGTTAGAATATGTAGTGTAGCGGTGAAATGCATAGATATTACATAGAATACCAATTGCGAAGGCAGATTACTAATAATCAACTGACACTGATGGACGAAAGCGTGGGGAGCGAACAGG	ASV2181	Bacteria	Bacteroidota	Bacteroidia	Flavobacteriales	Flavobacteriaceae	Formosa	0	0	0	0	0	0	0	0	0	0	0	0	0	0	0	0	0	0	0	0	0	0	0	0	0	0	0	0	0	0	0	0	0	0	0	0	0	0	0	0	0	0
TACGGAGGATCCAAGCGTTATCCGGAATCATTGGGTTTAAAGGGTCCGTAGGTGGATAATTAAGTCAGAGGTGAAAGTTTGCAGCTCAACTGTAAAATTGCCTTTGATACTGGTTATCTTGAGTTATTATGAAGTAGTTAGAATATGTAGTGTAGCGGTGAAATGCATAGATATTACATAGAATACCAATTGCGAAGGCAGATTACTAATAATCAACTGACACTGATGGACGAAAGCGTGGGGAGCGAACAGG	ASV2183	Bacteria	Bacteroidota	Bacteroidia	Flavobacteriales	Flavobacteriaceae	Formosa	0	0	0	0	0	0	0	0	0	0	0	0	0	0	0	0	0	0	0	0	0	0	0	0	0	0	0	0	0	0	0	0	0	0	0	0	0	0	0	0	0	0
TACGGAGGATCCAAGCGTTATCCGGAATCATTGGGTTTAAAGGGTCCGTAGGTGGATAATTAAGTCAGAGGTGAAAGTTTGCAGCTCAACTGTAAAATTGCCTTTGATACTGGTTATCTTGAGTTATTATGAAGTAGTTAGAATATGTAGTGTAGCGGTGAAATGCATAGATATTACATAGAATACCAATTGCGAAGGCAGATTACTAATAATTAACTGACACTGATGGACGAAAGCGTGGGGAGCGAACAGG	ASV2184	Bacteria	Bacteroidota	Bacteroidia	Flavobacteriales	Flavobacteriaceae	Formosa	0	0	0	0	0	0	0	0	0	0	0	0	0	0	0	0	0	0	0	0	0	0	0	0	0	0	0	0	0	0	0	0	0	0	0	0	0	0	0	0	0	0
TACGGAGGATCCAAGCGTTATCCGGAATCATTGGGTTTAAAGGGTCCGTAGGTGGATAATTAAGTCAGAGGTGAAATCTTGCAGCTCAACTGTAAAATTGCCTTTGAAACTGGTTATCTTGAGTTATTATGAAGTAGTTAGAATATGTAGTGTAGCGGTGAAATGCATAGATATTACATAGAATACCAATTGCGAAGGCAGATTACTAATAATCAACTGACACTGATGGACGAAAGCGTGGGTAGCGAACAGG	ASV2189	Bacteria	Bacteroidota	Bacteroidia	Flavobacteriales	Flavobacteriaceae	Formosa	0	0	0	0	0	0	0	0	0	0	0	0	0.0127069	8	0.0119398	6	0	0	0	0	0.0210069	12	0.00901293	6	0	0	0	0	0.00705836	5	0	0	0.00590505	6	0	0	0	0	0	0	0	0
TACGGAGGATCCAAGCGTTATCCGGAATCATTGGGTTTAAAGGGTCCGTAGGTGGATAATTAAGTCAGAGGTGAAATCTTGCAGCTCAACTGTAAAATTGCCTTTGAAACTGGTTATCTTGAGTTATTATGAAGTAGTTAGAATATGTAGTGTAGCGGTGAAATGCATAGATATTACATAGAATACCAATTGCGAAGGCAGATTACTAATAATCAACTGACACTGATGGACGAAAGCGTGGGTAGCGAACAGGATTAGATACCCTGGTAGTCCACGCCGTAAACGATGGTTACTAGCTGTTTGGACTTCGGTCTGAGTGGCTAAGCGAAAGTGATAAGTAACCCACCTGGGGAGTACGTTCGCAAGAATG	ASV2190	Bacteria	Bacteroidota	Bacteroidia	Flavobacteriales	Flavobacteriaceae	Formosa	0	0	0	0	0	0	0	0	0	0	0	0	0	0	0	0	0	0	0	0	0	0	0	0	0	0	0	0	0	0	0	0	0	0	0	0	0	0	0	0	0	0
TACGGAGGATCCAAGCGTTATCCGGAATCATTGGGTTTAAAGGGTCCGTAGGTGGATAATTAAGTCAGAGGTGAAATCTTGCAGCTCAACTGTAAAATTGCCTTTGATACTGGTTATCTTGAGTTATTATGAAGTAGTTAGAATATGTAGTGTAGCGGTGAAATGCATAGATATTACATAGAATACCAATTGCGAAGGCAGATTACTAATAATCAACTGACACTGATGGACGAAAGCGTGGGGAGCGAACAGG	ASV2192	Bacteria	Bacteroidota	Bacteroidia	Flavobacteriales	Flavobacteriaceae	Formosa	0	0	0	0	0	0	0	0	0	0	0	0	0	0	0	0	0	0	0	0	0	0	0	0	0	0	0	0	0	0	0	0	0	0	0	0	0	0	0	0	0	0
TACGGAGGATCCAAGCGTTATCCGGAATCATTGGGTTTAAAGGGTCCGTAGGCGGGACAATCAGTCAGCGGTGAAAGTCTGTGGCTCAACCATAGAATTGCCATTGATACTGTTGTTCTTGAATACTTATGAAGTGGTTGGAATATGTAGTGTAGCGGTGAAATGCATAGATATTACATAGAACACCGATTGCGAAGGCAGATCACTAATAAGTCATTGACGCTGATGGACGAAAGCGTGGGTAGCGAACAGG	ASV2167	Bacteria	Bacteroidota	Bacteroidia	Flavobacteriales	Flavobacteriaceae	Gillisia	0	0	0	0	0	0	0	0	0	0	0	0	0	0	0	0	0	0	0	0	0	0	0	0	0	0	0	0	0	0	0	0	0	0	0	0	0	0	0	0	0	0
TACGGAGGGTGCAAGCGTTATCCGGAATCATTGGGTTTAAAGGGTCCGTAGGCGGGCTAATAAGTCAGGGGTGAAAGTTTGCAGCTCAACTGTAAAATTGCCTTTGATACTGTTAGTCTTGAATTAGTAGGAAGTGGTTAGAATAAGTAGTGTAGCGGTGAAATGCATAGATATTACTTAGAATACCGATTGCGAAGGCAGATCACTACTACTATATTGACGCTGATGGACGAAAGCGTGGGGAGCGAACAGG	ASV3540	Bacteria	Bacteroidota	Bacteroidia	Flavobacteriales	Flavobacteriaceae	Joostella	0	0	0	0	0	0	0	0	0	0	0	0	0	0	0	0	0	0	0	0	0	0	0	0	0	0	0	0	0	0	0	0	0	0	0	0	0	0	0	0	0	0
TACGGAGGATCCAAGCGTTATCCGGAATCATTGGGTTTAAAGGGTCCGCAGGCGGTTGTTTAAGTCAGAGGTGAAAGTTTGCAGCTCAACTGTAAAATTGCCTTTGATACTGAATAACTTGAGTTATAATGAAGTGGTTAGAATATGTAGTGTAGCGGTGAAATGCATAGATATTACATAGAATACCGATTGCGAAGGCAGATCACTAATTATATACTGACGCTGAGGGACGAAAGCGTGGGGAGCGAACAGG	ASV2163	Bacteria	Bacteroidota	Bacteroidia	Flavobacteriales	Flavobacteriaceae	Kordia	0	0	0	0	0	0	0	0	0	0	0	0	0	0	0	0	0	0	0	0	0	0	0	0	0	0	0	0	0	0	0	0	0	0	0	0	0	0	0	0	0	0
TACGGAGGATCCAAGCGTTATCCGGAATCATTGGGTTTAAAGGGTCCGTAGGTGGATAATTAAGTCAGAGGTGAAAGTTTGCGGCTCAACCGTAAAATTGCCTTTGATACTGGTTATCTTGAGTTATTGTGAAGTAGTTAGAATATGTAGTGTAGCGGTGAAATGCATAGATATTACATAGAATACCAATTGCGAAGGCAGATTACTAACAATATACTGACACTGATGGACGAAAGCGTGGGTAGCGAACAGG	ASV2185	Bacteria	Bacteroidota	Bacteroidia	Flavobacteriales	Flavobacteriaceae	Lacinutrix	0	0	0	0	0	0	0	0	0	0	0	0	0	0	0	0	0	0	0	0	0	0	0	0	0	0	0	0	0	0	0	0	0	0	0	0	0	0	0	0	0	0
TACGGAGGGTCCAAGCGTTATCCGGAATCATTGGGTTTAAAGGGTCCGTAGGCGGACTAATAAGTCAGAGGTGAAATCCCACAGCTTAACTGTGGAACTGCCTTTGATACTGTTAGTCTTGAGTTATATGGAAGTAGATAGAATGTGTAGTGTAGCGGTGAAATGCATAGATATTACACGGAATACCGATTGCGAAGGCAGTCTACTACGTATATACTGACGCTAAGGGACGAAAGCGTGGGGAGCGAACAGG	ASV2877	Bacteria	Bacteroidota	Bacteroidia	Flavobacteriales	Flavobacteriaceae	Lutibacter	0	0	0	0	0	0	0	0	0	0	0	0	0	0	0	0	0	0	0	0	0	0	0	0	0	0	0	0	0	0	0	0	0	0	0	0	0	0	0	0	0	0
TACGGAGGGTGCAAGCGTTATCCGGAATCATTGGGTTTAAAGGGTCCGTAGGCGGACTAATAAGTCAGGGGTGAAATACCACAGCTCAACTGTGGAACTGCCTTTGATACTGTTAGTCTTGAATTATATGGAAGTAGATAGAATGTGTAGTGTAGCGGTGAAATGCTTAGAGATTACACAGAATACCGATTGCGAAGGCAGTCTACTACGTATATATTGACGCTAATGGACGAAAGCGTGGGGAGCGAACAGG	ASV3527	Bacteria	Bacteroidota	Bacteroidia	Flavobacteriales	Flavobacteriaceae	Lutibacter	0	0	0	0	0	0	0	0	0	0	0	0	0	0	0	0	0	0	0	0	0	0	0	0	0	0	0	0	0	0	0	0	0	0	0	0	0	0	0	0	0	0
TACGGAGGGTGCAAGCGTTATCCGGAATCATTGGGTTTAAAGGGTCCGTAGGCGGACTAATAAGTCAGGGGTGAAATCCCACAGCTTAACTGTGGAACTGCCTTTGATACTGTTAGTCTTGAGTTATATGGAAGTAGATAGAATGTGTAGTGTAGCGGTGAAATGCATAGATATTACACAGAATACCGATTGCGAAGGCAGTCTACTACGTATATACTGACGCTAATGGACGAAAGCGTGGGGAGCGAACAGG	ASV3530	Bacteria	Bacteroidota	Bacteroidia	Flavobacteriales	Flavobacteriaceae	Lutibacter	0	0	0	0	0	0	0	0	0	0	0	0	0	0	0	0	0	0	0	0	0	0	0	0	0	0	0	0	0	0	0	0	0.00885757	9	0	0	0	0	0	0	0	0
TACGGAGGGTGCAAGCGTTATCCGGAATCATTGGGTTTAAAGGGTCCGTAGGCGGACTATTAAGTCAGAGGTGAAATCCCACAGCTCAACTGTGGAACTGCCTTTGATACTGGTAGTCTTGAGTTATATGGAAGTAGATAGAATGTGTAGTGTAGCGGTGAAATGCTTAGAGATTACACGGAATACCGATTGCGAAGGCAGTCTACTACGTATATACTGACGCTAAGGGACGAAAGCGTGGGGAGCGAACAGG	ASV3532	Bacteria	Bacteroidota	Bacteroidia	Flavobacteriales	Flavobacteriaceae	Lutibacter	0	0	0	0	0	0	0	0	0	0	0	0	0	0	0	0	0	0	0	0	0	0	0	0	0	0	0	0	0	0	0	0	0	0	0	0	0	0	0	0	0	0
TACGGAGGGTGCAAGCGTTATCCGGAATCATTGGGTTTAAAGGGTCCGTAGGCGGGCTAATAAGTCAGAGGTGAAATCCCACAGCTTAACTGTGGAACTGCCTTTGATACTGTTAGTCTTGAGTTATATTGAAGTAGATAGAATGTGTAGTGTAGCGGTGAAATGCATAGATATTACACAGAATACCGATTGCGAAGGCAGTCTACTAAGTATTAACTGACGCTAATGGACGAAAGCGTGGGGAGCGAACAGG	ASV3539	Bacteria	Bacteroidota	Bacteroidia	Flavobacteriales	Flavobacteriaceae	Lutibacter	0	0	0	0	0	0	0	0	0	0	0	0	0	0	0	0	0	0	0	0	0	0	0	0	0	0	0	0	0	0	0	0	0	0	0	0	0	0	0	0	0	0
TACGGAGGGTGCAAGCGTTATCCGGAATCATTGGGTTTAAAGGGTCCGTAGGCGGGCTATTAAGTCAGAGGTGAAATCCCACAGCTCAACTGTGGAACTGCCTTTGATACTGGTAGTCTTGAATTATATGGAAGTAGATAGAATGTGTAGTGTAGCGGTGAAATGCTTAGAGATTACACAGAATACCGATTGCGAAGGCAGTCTACTACGTATATATTGACGCTAATGGACGAAAGCGTGGGGAGCGAACAGG	ASV3542	Bacteria	Bacteroidota	Bacteroidia	Flavobacteriales	Flavobacteriaceae	Lutibacter	0	0	0	0	0	0	0	0	0	0	0	0	0	0	0	0	0	0	0	0	0	0	0	0	0	0	0	0	0	0	0	0	0	0	0	0	0	0	0	0	0	0
TACGGAGGGTGCAAGCGTTATCCGGAATCATTGGGTTTAAAGGGTCCGTAGGCGGGCTATTAAGTCAGAGGTGAAATCCCACAGCTCAACTGTGGAACTGCCTTTGATACTGGTAGTCTTGAGTTATATGGAAGTAGATAGAATGTGTAGTGTAGCGGTGAAATGCATAGATATTACACAGAATACCGATTGCGAAGGCAGTCTACTACGTATATACTGACGCTAATGGACGAAAGCGTGGGGAGCGAACAGG	ASV3543	Bacteria	Bacteroidota	Bacteroidia	Flavobacteriales	Flavobacteriaceae	Lutibacter	0	0	0	0	0	0	0	0	0	0	0	0	0	0	0	0	0	0	0	0	0	0	0	0	0	0	0	0	0	0	0	0	0	0	0	0	0	0	0	0	0	0
TACGGAGGGTGCAAGCGTTATCCGGAATCATTGGGTTTAAAGGGTCCGTAGGCGGATTATTAAGTCAGAGGTGAAATCCCACAGCTTAACTGTGGAACTGCCTTTGATACTGGTAGTCTTGAGTTATAAGGAAGTAGATAGAATATGTAGTGTAGCGGTGAAATGCATAGATATTACATAGAATACCGATTGCGAAGGCAGTCTACTACTTATATACTGACGCTAATGGACGAAAGCGTGGGGAGCGAACAGG	ASV3533	Bacteria	Bacteroidota	Bacteroidia	Flavobacteriales	Flavobacteriaceae	Lutimonas	0	0	0	0	0	0	0.004284	3	0	0	0	0	0.0079418	5	0.0139298	7	0	0	0	0	0.0175058	10	0	0	0.0165224	10	0	0	0.0239984	17	0.0163866	11	0	0	0	0	0	0	0	0	0	0
TACGGAGGGTGCAAGCGTTATCCGGAATCATTGGGTTTAAAGGGTCCGTAGGCGGCTTATTAAGTCAGAGGTGAAATCCCACAGCTTAACTGTGGAACTGCCTTTGATACTGGTAGGCTTGAGTTATAAGGAAGTAGATAGAATATGTAGTGTAGCGGTGAAATGCATAGATATTACATAGAATACCGATTGCGAAGGCAGTCTACTACTTATATACTGACGCTAATGGACGAAAGCGTGGGGAGCGAACAGG	ASV3535	Bacteria	Bacteroidota	Bacteroidia	Flavobacteriales	Flavobacteriaceae	Lutimonas	0	0	0	0	0	0	0	0	0	0	0	0	0	0	0	0	0	0	0	0	0	0	0	0	0	0	0	0	0	0	0	0	0	0	0	0	0	0	0	0	0.0148163	6
TACGGAGGGTGCAAGCGTTATCCGGAATCATTGGGTTTAAAGGGTCCGTAGGCGGGCAATTAAGTCAGAGGTGAAATCCCACAGCTCAACTGTGGAACTGCCTTTGATACTGGTTGTCTTGAGTTATAGTGAAGTAGATAGAATATGTAGTGTAGCGGTGAAATGCTTAGAGATTACATAGAATACCGATTGCGAAGGCAGTCTACTAACTATATACTGACGCTAATGGACGAAAGCGTGGGGAGCGAACAGG	ASV3536	Bacteria	Bacteroidota	Bacteroidia	Flavobacteriales	Flavobacteriaceae	Lutimonas	0	0	0	0	0	0	0	0	0	0	0	0	0	0	0	0	0	0	0	0	0	0	0	0	0	0	0	0	0	0	0	0	0	0	0	0	0	0	0	0	0	0
TACGGAGGGTCCGAGCGTTATCCGGAATTATTGGGTTTAAAGGGTCCGTAGGCGGGCCGATAAGTCAGGGGTGAAAGTCTGCCGCTCAACGGTAGAACTGCCTTTGATACTGTCGGTCTTGAGTTATAGTGAAGTTGCCGGAATATGTAGTGTAGCGGTGAAATGCATAGATATTACATAGAACACCGATTGCGAAGGCAGGTGACTAACTATATACTGACGCTGATGGACGAAAGCGTGGGGAGCGAACAGG	ASV3064	Bacteria	Bacteroidota	Bacteroidia	Flavobacteriales	Flavobacteriaceae	Maribacter	0	0	0	0	0	0	0	0	0	0	0	0	0	0	0	0	0	0	0	0	0	0	0	0	0	0	0	0	0	0	0	0	0	0	0	0	0	0	0	0	0	0
TACGGAGGGTCCGAGCGTTATCCGGAATTATTGGGTTTAAAGGGTCCGTAGGCGGGCGATTAAGTCAGTGGTGAAAGTCTGCAGCTCAACTGTAGAATTGCCTTTGATACTGGTCGTCTTGAGTTATAGTGAAGTTGCCGGAATATGTAGTGTAGCGGTGAAATGCATAGATATTACATAGAACACCGATTGCGAAGGCAGGTGACTAACTATATACTGACGCTGATGGACGAAAGCGTGGGGAGCGAACAGG	ASV3065	Bacteria	Bacteroidota	Bacteroidia	Flavobacteriales	Flavobacteriaceae	Maribacter	0	0	0	0	0	0	0	0	0	0	0	0	0	0	0	0	0	0	0	0	0	0	0	0	0	0	0	0	0	0	0	0	0	0	0	0	0	0	0	0	0	0
TACGGAGGATCCAAGCGTTATCCGGATTTATTGGGTTTAAAGGGTTCGTAGGCGGATTAATAAGTCAGAGGTGAAATCCTGCAGCTCAACTGTAGAACTGCCTTTGAAACTGTTAGTCTTGAGTATAGTTGAAGTAGGCGGAATGTAACATGTAGCGGTGAAATGCATAGAGATGTTACAGAACACCGATTGCGAAGGCAGCTTACTAAACTATCACTGACGCTGATGAACGAAAGCGTGGGGAGCGAACAGG	ASV2227	Bacteria	Bacteroidota	Bacteroidia	Flavobacteriales	Flavobacteriaceae	Maritimimonas	0	0	0	0	0	0	0	0	0	0	0	0	0	0	0	0	0	0	0	0	0	0	0	0	0	0	0	0	0	0	0	0	0	0	0	0	0	0	0	0	0	0
TACGGAGGGTCCGAGCGTTATCCGGAATCATTGGGTTTAAAGGGTCCGTAGGCGGGCAGCTAAGTCAGTGGTGAAAGTCTGCAGCTCAACTGTAGAATTGCCATTGAAACTGGTTGTCTTGAATCGTTGTGAAGTGGTTAGAATAAGTAGTGTAGCGGTGAAATGCATAGATATTACTTAGAATACCGATTGCGAAGGCAGATCACTAACAACGTATTGACGCTGAGGGACGAAAGCGTGGGGAGCGAACAGG	ASV3046	Bacteria	Bacteroidota	Bacteroidia	Flavobacteriales	Flavobacteriaceae	Marixanthomonas	0	0	0	0	0	0	0	0	0	0	0	0	0	0	0	0	0	0	0	0	0	0	0	0	0	0	0	0	0	0	0	0	0	0	0	0	0	0	0	0	0	0
TACGGAGGGTCCGAGCGTTATCCGGAATCATTGGGTTTAAAGGGTCCGTAGGCGGGCGGCTAAGTCAGTGGTGAAAGTCTGTGGCTCAACCATAGAATTGCCATTGATACTGGTCGTCTTGAATCAATGTGAAGTGGTTAGAATGAGTAGTGTAGCGGTGAAATGCATAGATATTACTCAGAATACCGATTGCGAAGGCAGATCACTAACATTGTATTGACGCTGAGGGACGAAAGCGTGGGGAGCGAACAGG	ASV3052	Bacteria	Bacteroidota	Bacteroidia	Flavobacteriales	Flavobacteriaceae	Marixanthomonas	0	0	0	0	0	0	0	0	0	0	0	0	0	0	0	0	0	0	0	0	0	0	0	0	0	0	0	0	0	0	0	0	0	0	0	0	0	0	0	0	0	0
TACGGAGGGTGCAAGCGTTATCCGGAATCATTGGGTTTAAAGGGTCCGTAGGCGGGCTAATAAGTCAGTGGTGAAATGCAGGGGCTTAACTCCGGCACTGCCATTGATACTGTTAGTCTTGAATTATTGTGAAGTGGTTAGAATATGTAGTGTAGCGGTGAAATGCTTAGATATTACATAGAATACCAATTGCGAAGGCAGATCACTAACAATATATTGACGCTGATGGACGAAAGCGTGGGTAGCGAACAGG	ASV3541	Bacteria	Bacteroidota	Bacteroidia	Flavobacteriales	Flavobacteriaceae	Nonlabens	0	0	0	0	0	0	0	0	0	0	0	0	0	0	0	0	0	0	0	0	0	0	0	0	0	0	0	0	0	0	0	0	0	0	0	0	0	0	0	0	0	0
TACGGAGGGTGCAAGCGTTATCCGGAATCATTGGGTTTAAAGGGTCCGTAGGCGGGCTGATAAGTCAGTGGTGAAATGCAGGGGCTTAACTCCGGCACTGCCATTGATACTGTTAGTCTTGAATTATTGTGAAGTGGTTAGAATATGTAGTGTAGCGGTGAAATGCTTAGATATTACATAGAATACCAATTGCGAAGGCAGATCACTAACAATATATTGACGCTGATGGACGAAAGCGTGGGTAGCGAACAGG	ASV3544	Bacteria	Bacteroidota	Bacteroidia	Flavobacteriales	Flavobacteriaceae	Nonlabens	0	0	0	0	0	0	0	0	0	0	0	0	0	0	0	0	0	0	0	0	0	0	0	0	0	0	0	0	0	0	0	0	0	0	0	0	0	0	0	0	0	0
TACGGAGGATCCAAGCGTTATCCGGAATTATTGGGTTTAAAGGGTCCGTAGGTGGACAATTAAGTCAGAGGTGAAATCCTGCAGCTCAACTGTAGAATTGCCTTTGAAACTGGTTGTCTTGAGTCATTATGAAGTGGTTAGAATGTGTAGTGTAGCGGTGAAATGCATAGATATTACACAGAATACCAATTGCGAAGGCAGATCACTAATAATGTACTGACACTGATGGACGAAAGCGTGGGTAGCGAACAGG	ASV2204	Bacteria	Bacteroidota	Bacteroidia	Flavobacteriales	Flavobacteriaceae	NS2b_marine_group	0.0134753	6	0	0	0.0144225	8	0.037128	26	0.0216776	16	0.0262557	26	0.0254138	16	0.0298496	15	0.037222	43	0.0299323	24	0.0192564	11	0	0	0.0198268	12	0.0435593	43	0.0282334	20	0.019366	13	0.022636	23	0.0165737	6	0	0	0	0	0	0
TACGGAGGATCCAAGCGTTATCCGGAATTATTGGGTTTAAAGGGTCCGTAGGTGGATAATTAAGTCAGAGGTGAAATCCTGCAGCTTAACTGTAGAATTGCCTTTGATACTGGTTATCTTGAGTTATTATGAAGTGATTAGAATGTGTAGTGTAGCGGTGAAATGCATAGATATTACACAGAATACCAATTGCGAAGGCAGGTCACTAATAATCAACTGACACTGAGGGACGAAAGCGTGGGTAGCGAACAGG	ASV2205	Bacteria	Bacteroidota	Bacteroidia	Flavobacteriales	Flavobacteriaceae	NS2b_marine_group	0	0	0	0	0	0	0	0	0	0	0	0	0	0	0	0	0.00779066	9	0	0	0	0	0	0	0	0	0.0263382	26	0	0	0	0	0	0	0	0	0	0	0	0	0.0642039	26
TACGGAGGATCCAAGCGTTATCCGGAATTATTGGGTTTAAAGGGTCCGTAGGTGGATAATTTAGTCAGAGGTGAAATCCTGCAGCTTAACTGTAGAATTGCCTTTGATACTGGTTATCTTGAGTTATTATGAAGTGATTAGAATGTGTAGTGTAGCGGTGAAATGCATAGATATTACACAGAATACCAATTGCGAAGGCAGATCACTAATAATCAACTGACACTGAGGGACGAAAGCGTGGGTAGCGAACAGG	ASV2206	Bacteria	Bacteroidota	Bacteroidia	Flavobacteriales	Flavobacteriaceae	NS2b_marine_group	0.0134753	6	0.00978881	4	0	0	0	0	0	0	0	0	0	0	0	0	0	0	0	0	0	0	0	0	0	0	0	0	0	0	0	0	0	0	0.0331473	12	0.0203991	11	0.0358865	16	0	0
TACGGAGGGTCCGAGCGTTATCCGGAATTATTGGGTTTAAAGGGTCCGTAGGCGGATGATTAAGTCAGGGGTGAAAGTTTGCAGCTCAACTGTAAAATTGCCTTTGATACTGGTCATCTTGAGTTGTATTGAAGTAGGCGGAATATGTAGTGTAGCGGTGAAATGCATAGATATTACATAGAACACCAATTGCGAAGGCAGCTTACTAAGTACTAACTGACGCTGATGGACGAAAGCGTGGGGAGCAAACAGG	ASV3061	Bacteria	Bacteroidota	Bacteroidia	Flavobacteriales	Flavobacteriaceae	NS3a_marine_group	0	0	0	0	0	0	0	0	0	0	0	0	0	0	0	0	0	0	0	0	0	0	0	0	0	0	0	0	0	0	0	0	0	0	0	0	0	0	0	0	0	0
TACGGAGGGTCCGAGCGTTATCCGGAATTATTGGGTTTAAAGGGTCCGTAGGCGGATGATTAAGTCAGGGGTGAAAGTTTGCAGCTCAACTGTAAAATTGCCTTTGATACTGGTCATCTTGAGTTGTATTGAAGTAGGCGGAATATGTAGTGTAGCGGTGAAATGCATAGATATTACATAGAACACCAATTGCGAAGGCAGCTTACTAAGTACTAACTGACGCTGATGGACGAAAGCGTGGGTAGCGAACAGG	ASV3062	Bacteria	Bacteroidota	Bacteroidia	Flavobacteriales	Flavobacteriaceae	NS3a_marine_group	0	0	0	0	0	0	0	0	0	0	0	0	0	0	0	0	0	0	0	0	0	0	0	0	0	0	0	0	0	0	0	0	0	0	0	0	0	0	0	0	0	0
TACGGAGGATCCAAGCGTTATCCGGAATCATTGGGTTTAAAGGGTCCGCAGGCGGTCTTTTAAGTCAGAGGTGAAAGCCTACAGCTCAACTGTAGAACGGCCTTTGAAACTGAAAGACTTGAGTTATTGTGAAGTGGTTAGAATGTGTGGTGTAGCGGTGAAATGCATAGATATCACACAGAATACCGATTGCGAAGGCAGATCACTAACAATATACTGACGCTCATGGACGAAAGCGTGGGGAGCGAACAGG	ASV2156	Bacteria	Bacteroidota	Bacteroidia	Flavobacteriales	Flavobacteriaceae	NS4_marine_group	0	0	0	0	0	0	0.018564	13	0	0	0	0	0	0	0	0	0	0	0	0	0	0	0	0	0	0	0	0	0	0	0	0	0	0	0	0	0	0	0	0	0	0
TACGGAGGATCCAAGCGTTATCCGGAATCATTGGGTTTAAAGGGTCCGCAGGCGGTCTTTTAAGTCAGAGGTGAAAGCCTACAGCTCAACTGTAGAACGGCCTTTGATACTGAAAGACTTGAGTTATTATGAAGTGGTTAGAATGTGTGGTGTAGCGGTGAAATGCATAGATATCACACAGAATACCGATTGCGAAGGCAGATCACTAATAATATACTGACGCTCATGGACGAAAGCGTGGGGAGCGAACAGG	ASV2157	Bacteria	Bacteroidota	Bacteroidia	Flavobacteriales	Flavobacteriaceae	NS4_marine_group	0.0381799	17	0.048944	20	0	0	0.029988	21	0.0392906	29	0.0545311	54	0	0	0	0	0.0450127	52	0.107257	86	0	0	0	0	0	0	0.0780015	77	0	0	0	0	0	0	0	0	0	0	0	0	0	0
TACGGAGGATCCAAGCGTTATCCGGAATCATTGGGTTTAAAGGGTCCGCAGGCGGTCTTTTAAGTCAGAGGTGAAAGCCTACAGCTCAACTGTAGAACGGCCTTTGATACTGAAAGACTTGAGTTATTGTGAAGTGATTAGAATGTGTGGTGTAGCGGTGAAATGCATAGATATCACACAGAATACCGATTGCGAAGGCAGATCACTAACAATATACTGACGCTCATGGACGAAAGCGTGGGGAGCGAACAGG	ASV2158	Bacteria	Bacteroidota	Bacteroidia	Flavobacteriales	Flavobacteriaceae	NS4_marine_group	0	0	0	0	0.0360562	20	0	0	0	0	0	0	0	0	0	0	0.0328939	38	0.0274379	22	0	0	0	0	0.0297403	18	0.0607804	60	0.0211751	15	0	0	0.0127943	13	0	0	0	0	0	0	0.0246938	10
TACGGAGGATCCAAGCGTTATCCGGAATCATTGGGTTTAAAGGGTCCGCAGGCGGTCTTTTAAGTCAGAGGTGAAAGCCTACAGCTCAACTGTAGAACGGCCTTTGATACTGAAAGACTTGAGTTATTGTGAAGTGGTTAGAATGTGTGGTGTAGCGGTGAAATGCATAGATATCACACAGAATACCAATTGCGAAGGCAGATCACTAACAATATACTGACGCTCATGGACGAAAGCGTGGGGAGCGAACAGG	ASV2159	Bacteria	Bacteroidota	Bacteroidia	Flavobacteriales	Flavobacteriaceae	NS4_marine_group	0	0	0	0	0	0	0	0	0	0	0	0	0	0	0	0	0	0	0	0	0	0	0	0	0	0	0	0	0	0	0	0	0	0	0	0	0	0	0	0	0	0
TACGGAGGATCCAAGCGTTATCCGGAATCATTGGGTTTAAAGGGTCCGCAGGCGGTCTTTTAAGTCAGAGGTGAAAGCCTACAGCTCAACTGTAGAACGGCCTTTGATACTGAAAGACTTGAGTTATTGTGAAGTGGTTAGAATGTGTGGTGTAGCGGTGAAATGCATAGATATCACACAGAATACCGATTGCGAAGGCAGATCACTAACAATATACTGACGCTCATGGACGAAAGCGTGGGGAGCGAACAGG	ASV2160	Bacteria	Bacteroidota	Bacteroidia	Flavobacteriales	Flavobacteriaceae	NS4_marine_group	0	0	0	0	0	0	0	0	0	0	0	0	0	0	0	0	0	0	0	0	0	0	0	0	0	0	0	0	0	0	0	0	0	0	0	0	0	0	0	0	0	0
TACGGAGGATCCAAGCGTTATCCGGAATCATTGGGTTTAAAGGGTCCGCAGGCTGTTTTTTAAGTCAGAGGTGAAATCCTACAGCTCAACTGTAGAACTGCCTTTGATACTGAAAAACTTGAGTTATTGTGAAGTGGTTAGAATGTGTGGTGTAGCGGTGAAATGCATAGATATCACACAGAATACCGATTGCGAAGGCAGATCACTAACAATATACTGACGCTCATGGACGAAAGCGTGGGGAGCGAACAGG	ASV2165	Bacteria	Bacteroidota	Bacteroidia	Flavobacteriales	Flavobacteriaceae	NS4_marine_group	0	0	0	0	0	0	0	0	0	0	0	0	0	0	0	0	0	0	0	0	0	0	0	0	0	0	0	0	0	0	0	0	0	0	0	0	0	0	0	0	0	0
TACGGAGGGTCCGAGCGTTATCCGGAATCATTGGGTTTAAAGGGTCCGCAGGCGGTCTTTTAAGTCAGAGGTGAAAGCCTACAGCTCAACTGTAGAACGGCCTTTGATACTGAAAGACTTGAGTTATTATGAAGTGGTTAGAATGTGTGGTGTAGCGGTGAAATGCATAGATATCACACAGAATACCGATTGCGAAGGCAGATCACTAATAATATACTGACGCTCATGGACGAAAGCGTGGGGAGCGAACAGG	ASV3030	Bacteria	Bacteroidota	Bacteroidia	Flavobacteriales	Flavobacteriaceae	NS4_marine_group	0	0	0	0	0	0	0	0	0	0	0.018177	18	0	0	0	0	0.0242376	28	0.0174605	14	0	0	0	0	0	0	0.0283642	28	0	0	0	0	0	0	0	0	0.0333803	18	0	0	0	0
TACGGAGGGTCCGAGCGTTATCCGGAATCATTGGGTTTAAAGGGTCCGCAGGCGGTCTTTTAAGTCAGAGGTGAAATCCTACAGCTCAACTGTAGAACGGCCTTTGATACTGAAAGACTTGAGTTATTATGAAGTGGTTAGAATGTGTGGTGTAGCGGTGAAATGCATAGATATCACACAGAATACCGATTGCGAAGGCAGATCACTAATAATATACTGACGCTCATGGACGAAAGCGTGGGGAGCGAACAGG	ASV3031	Bacteria	Bacteroidota	Bacteroidia	Flavobacteriales	Flavobacteriaceae	NS4_marine_group	0	0	0	0	0	0	0	0	0	0	0	0	0	0	0	0	0	0	0	0	0	0	0	0	0	0	0	0	0	0	0	0	0	0	0	0	0	0	0	0	0	0
TACGGAGGGTCCGAGCGTTATCCGGAATCATTGGGTTTAAAGGGTCCGCAGGCGGTCTTTTAAGTCAGAGGTGAAATCCTACAGCTCAACTGTAGAACTGCCTTTGATACTGAAAGACTTGAGTTATTATGAAGTGGTTAGAATGTGTGGTGTAGCGGTGAAATGCATAGATATCACACAGAATACCGATTGCGAAGGCAGATCACTAATAATATACTGACGCTCATGGACGAAAGCGTGGGGAGCGAACAGG	ASV3032	Bacteria	Bacteroidota	Bacteroidia	Flavobacteriales	Flavobacteriaceae	NS4_marine_group	0	0	0	0	0	0	0	0	0	0	0	0	0	0	0	0	0	0	0	0	0	0	0	0	0	0	0	0	0	0	0	0	0	0	0	0	0	0	0	0	0	0
TACGGAGGGTCCGAGCGTTATCCGGAATCATTGGGTTTAAAGGGTCCGCAGGCGGTTTTTTAAGTCAGAGGTGAAAGCCTACAGCTCAACTGTAGAACGGCCTTTGATACTGAAAAACTTGAGTTATTATGAAGTGGTTAGAATGTGTGGTGTAGCGGTGAAATGCATAGATATCACACAGAATACCGATTGCGAAGGCAGATCACTAATAATATACTGACGCTCATGGACGAAAGCGTGGGGAGCGAACAGG	ASV3035	Bacteria	Bacteroidota	Bacteroidia	Flavobacteriales	Flavobacteriaceae	NS4_marine_group	0	0	0	0	0.0540843	30	0.04284	30	0	0	0.0525115	52	0.0619461	39	0.0397994	20	0.0519377	60	0.0411569	33	0.0980324	56	0.0540776	36	0.0462626	28	0.0435593	43	0.0691719	49	0.0670361	45	0.0364145	37	0.049721	18	0	0	0.0538298	24	0	0
TACGGAGGGTCCGAGCGTTATCCGGAATCATTGGGTTTAAAGGGTCCGTAGGCGGTCTTTTAAGTCAGAGGTGAAATCCTACAGCTCAACTGTAGAATTGCCTTTGATACTGAAAGACTTGAGTTATTGTGAAGTAGTTAGAATGTGTGGTGTAGCGGTGAAATGCATAGATATTACACAGAATACCGATTGCGAAGGCAGTCTACTACGTATGTACTGACGCTGAGGGACGAAAGCGTGGGGAGCGAACAGG	ASV3054	Bacteria	Bacteroidota	Bacteroidia	Flavobacteriales	Flavobacteriaceae	NS4_marine_group	0	0	0	0	0	0	0	0	0	0	0	0	0	0	0	0	0	0	0	0	0	0	0	0	0	0	0	0	0	0	0	0	0	0	0	0	0	0	0	0	0	0
TACGGAGGATCCAAGCGTTATCCGGAATCATTGGGTTTAAAGGGTCCGCAGGCGGTCTTTTAAGTCAGAGGTGAAATCCTATCGCTCAACGATAGAACTGCCTTTGATACTGAAAGACTTGAGTTATTGTGAAGTGGTTAGAATATGTAGTGTAGCGGTGAAATGCATAGATATTACATAGAATACCGATTGCGAAGGCAGATCACTAACAATACACTGACGCTGAGGGACGAAAGCGTGGGTAGCGAACAGG	ASV2161	Bacteria	Bacteroidota	Bacteroidia	Flavobacteriales	Flavobacteriaceae	NS5_marine_group	0	0	0	0	0.0144225	8	0.02142	15	0.0149033	11	0.00504918	5	0.0127069	8	0.0258696	13	0	0	0	0	0.0402633	23	0.0255366	17	0.0115657	7	0	0	0.0268218	19	0.0312835	21	0.0285411	29	0	0	0	0	0.0112145	5	0	0
TACGGAGGATCCAAGCGTTATCCGGAATCATTGGGTTTAAAGGGTCCGCAGGCGGTCTTTTAAGTCAGAGGTGAAATCCTATCGCTCAACGATAGAACTGCCTTTGATACTGAAAGACTTGAGTTATTGTGAAGTGGTTAGAATATGTAGTGTAGCGGTGAAATGCATAGATATTACATAGAATACCGATTGCGAAGGCAGATCACTAACAATATACTGACGCTGAGGGACGAAAGCGTGGGTAGCGAACAGG	ASV2162	Bacteria	Bacteroidota	Bacteroidia	Flavobacteriales	Flavobacteriaceae	NS5_marine_group	0	0	0	0	0	0	0	0	0	0	0	0	0	0	0	0	0	0	0	0	0	0	0	0	0	0	0	0	0	0	0	0	0	0	0	0	0	0	0	0	0	0
TACGGAGGATCCAAGCGTTATCCGGAATCATTGGGTTTAAAGGGTCCGCAGGCGGTTTGATAAGTCAGAGGTGAAATCCTACAGCTTAACTGTAGAATTGCCTTTGATACTGTCAAACTTGAGTTATTGTGAAGTAATTAGAATGTGTAGTGTAGCGGTGAAATGCTTAGATATTACACAGAATACCGATTGCGAAGGCAGATTACTAACAATATACTGACGCTGAGGGACGAAAGCGTGGGTAGCGAACAGG	ASV2164	Bacteria	Bacteroidota	Bacteroidia	Flavobacteriales	Flavobacteriaceae	NS5_marine_group	0	0	0	0	0	0	0	0	0	0	0	0	0	0	0	0	0	0	0	0	0	0	0	0	0	0	0	0	0	0	0	0	0	0	0	0	0	0	0	0	0	0
TACGGAGGATCCAAGCGTTATCCGGAATCATTGGGTTTAAAGGGTCCGTAGGCGGTCTAATAAGTCAGAGGTGAAATCCTGCAGCTCAACTGTAGCATTGCCTTTGATACTGTTAGACTTGAGTTATTGTGAAGTAGTTAGAATGTGTAGTGTAGCGGTGAAATGCATAGATATTACACAGAATACCGATTGCGAAGGCAGATTACTAACAATATACTGACGCTGAGGGACGAAAGCGTGGGTAGCGAACAGG	ASV2175	Bacteria	Bacteroidota	Bacteroidia	Flavobacteriales	Flavobacteriaceae	NS5_marine_group	0	0	0	0	0	0	0	0	0	0	0	0	0	0	0	0	0	0	0	0	0	0	0	0	0	0	0	0	0	0	0	0	0	0	0	0	0	0	0	0	0	0
TACGGAGGATCCAAGCGTTATCCGGAATCATTGGGTTTAAAGGGTCCGTAGGCGGTCTATTAAGTCAGAGGTGAAATCCTGCCGCTCAACGGTAGAATGGCCTTTGATACTGATAGACTTGAGTTATTGTGAAGTAGTTAGAATGTGTAGTGTAGCGGTGAAATGCATAGATATTACACAGAATACCAATTGCGAAGGCAGATTACTAACAATACACTGACGCTGAGGGACGAAAGCGTGGGTAGCGAACAGG	ASV2176	Bacteria	Bacteroidota	Bacteroidia	Flavobacteriales	Flavobacteriaceae	NS5_marine_group	0.0269505	12	0.0195776	8	0.0360562	20	0.017136	12	0.0162582	12	0.0373639	37	0.022237	14	0.00994985	5	0.0709815	82	0.0611117	49	0.0350116	20	0.0255366	17	0.0363492	22	0.0780015	77	0.0381151	27	0.0223454	15	0.0482245	49	0.0138114	5	0	0	0.0224291	10	0	0
TACGGAGGATCCAAGCGTTATCCGGAATCATTGGGTTTAAAGGGTCCGTAGGCGGTCTTTTAAGTCAGAGGTGAAATCCTACAGCTCAACTGTAGAATTGCCTTTGATACTGAAAGACTTGAGTTATTGTGAAGTAGTTAGAATGTGTGGTGTAGCGGTGAAATGCATAGAGATCACACAGAATACCGATTGCGAAGGCAGATTACTAACAATATACTGACGCTGAGGGACGAAAGCGTGGGTAGCGAACAGG	ASV2177	Bacteria	Bacteroidota	Bacteroidia	Flavobacteriales	Flavobacteriaceae	NS5_marine_group	0.074114	33	0.0758632	31	0.113577	63	0.329868	231	0.353615	261	0.127239	126	0.331967	209	0.419884	211	0.0934879	108	0.115988	93	0.337861	193	0.334981	223	0.130527	79	0.0830666	82	0.317626	225	0.24282	163	0.206677	210	0.0718192	26	0.0259625	14	0.0829876	37	0.0271632	11
TACGGAGGATCCAAGCGTTATCCGGAATCATTGGGTTTAAAGGGTCCGTAGGCGGTCTTTTAAGTCAGAGGTGAAATCCTACAGCTCAACTGTAGAATTGCCTTTGATACTGAAGGACTTGAGTTATTGTGAAGTAATTAGAATGTGTGGTGTAGCGGTGAAATGCATAGAGATCACACAGAATACCGATTGCGAAGGCAGATTACTAACAATATACTGACGCTGAGGGACGAAAGCGTGGGTAGCGAACAGG	ASV2178	Bacteria	Bacteroidota	Bacteroidia	Flavobacteriales	Flavobacteriaceae	NS5_marine_group	0	0	0	0	0	0	0	0	0	0	0	0	0	0	0	0	0	0	0	0	0	0	0	0	0	0	0	0	0	0	0	0	0	0	0	0	0	0	0	0	0	0
TACGGAGGATCCAAGCGTTATCCGGAATCATTGGGTTTAAAGGGTCCGTAGGTGGTTTATTAAGTCAGAGGTGAAATACTACAGCTCAACTGTAGAACTGCCTTTGAAACTGATAGACTTGAGTTATTGTGAAGTAGTTAGAATGTGTAGTGTAGCGGTGAAATGCATAGATATTACACAGAATACCGATTGCGAAGGCAGATTACTAACAATGTACTGACACTGAGGGACGAAAGCGTGGGTAGCGAACAGG	ASV2195	Bacteria	Bacteroidota	Bacteroidia	Flavobacteriales	Flavobacteriaceae	NS5_marine_group	0	0	0	0	0	0	0	0	0.00406455	3	0	0	0	0	0	0	0.00865628	10	0.013719	11	0	0	0	0	0	0	0.00810406	8	0	0	0.00595877	4	0	0	0	0	0	0	0	0	0	0
TACGGAGGATCCAAGCGTTATCCGGAATCATTGGGTTTAAAGGGTCCGTAGGTGGTTTATTAAGTCAGAGGTGAAATCCCATAGCTTAACTATGGAACTGCCTTTGATACTGATAGACTTGAGTTATTGTGAAGTAGTTAGAATGTGTAGTGTAGCGGTGAAATGCATAGATATTACACAGAATACCGATTGCGAAGGCAGATTACTAACAATATACTGACACTGAGGGACGAAAGCGTGGGTAGCGAACAGG	ASV2196	Bacteria	Bacteroidota	Bacteroidia	Flavobacteriales	Flavobacteriaceae	NS5_marine_group	0	0	0	0	0	0	0.034272	24	0	0	0	0	0.0317672	20	0	0	0	0	0	0	0	0	0.028541	19	0.0181746	11	0.00506503	5	0.0211751	15	0	0	0.022636	23	0	0	0.0111268	6	0	0	0	0
TACGGAGGATCCAAGCGTTATCCGGAATCATTGGGTTTAAAGGGTCCGTAGGTGGTTTATTCAGTCAGAGGTGAAATCCCATAGCTTAACTATGGAACTGCCTTTGATACTGATAGACTTGAGTTATTGTGAAGTGGTTAGAATGTGTAGTGTAGCGGTGAAATGCATAGATATTACACAGAATACCGATTGCGAAGGCAGATCACTAACAATATACTGACACTGAGGGACGAAAGCGTGGGTAGCGAACAGG	ASV2197	Bacteria	Bacteroidota	Bacteroidia	Flavobacteriales	Flavobacteriaceae	NS5_marine_group	0	0	0	0	0.0162253	9	0.027132	19	0.027097	20	0	0	0.022237	14	0	0	0.0112532	13	0	0	0.0245081	14	0.0330474	22	0	0	0	0	0.0522319	37	0.0268144	18	0.0324778	33	0	0	0	0	0	0	0	0
TACGGAGGATCCAAGCGTTATCCGGAATTATTGGGTTTAAAGGGTCCGCAGGCTGTTTGTTAAGTCAGAGGTGAAATCCTACCGCTCAACGGTAGAACTGCCTTAGATACTGACAAACTTGAGTTATTGTGAAGTAATTAGAATGTGTAGTGTAGCGGTGAAATGCATAGATATTACACAGAATACCGATTGCGAAAGCAGATTACTAACAATATACTGACGCTGAGGGACGAAAGCGTAGGTAGCGAACAGG	ASV2199	Bacteria	Bacteroidota	Bacteroidia	Flavobacteriales	Flavobacteriaceae	NS5_marine_group	0	0	0	0	0	0	0	0	0	0	0	0	0	0	0	0	0	0	0	0	0	0	0	0	0	0	0	0	0	0	0	0	0	0	0	0	0	0	0	0	0.0740814	30
TACGGAGGATCCAAGCGTTATCCGGAATTATTGGGTTTAAAGGGTCCGCAGGCTGTTTGTTAAGTCAGAGGTGAAATCCTATCGCTCAACGGTAGAACTGCCTTAGATACTGACAAACTTGAGTTATTGTGAAGTAATTAGAATGTGTAGTGTAGCGGTGAAATGCATAGATATTACACAGAATACCGATTGCGAAAGCAGATTACTAACAATATACTGACGCTGAGGGACGAAAGCGTAGGTAGCGAACAGG	ASV2200	Bacteria	Bacteroidota	Bacteroidia	Flavobacteriales	Flavobacteriaceae	NS5_marine_group	0	0	0	0	0	0	0	0	0	0	0	0	0	0	0	0	0	0	0	0	0	0	0	0	0	0	0	0	0	0	0	0	0	0	0	0	0	0	0	0	0	0
TACGGAGGATCCAAGCGTTATCCGGAATTATTGGGTTTAAAGGGTCCGCAGGCTGTTTGTTAAGTTAGAGGTGAAATCCTACCGCTCAACGGTAGAACTGCCTTTAATACTGGCAAACTTGAGTTATTGTGAAGTAATTAGAATGTGTAGTGTAGCGGTGAAATGCATAGATATTACACAGAATACCGATTGCGAAAGCAGATTACTAACAATTAACTGACGCTGAGGGACGAAAGCGTGGGTAGCGAACAGG	ASV2201	Bacteria	Bacteroidota	Bacteroidia	Flavobacteriales	Flavobacteriaceae	NS5_marine_group	0.0943269	42	0.0709688	29	0.10276	57	0.019992	14	0.0121936	9	0.0232262	23	0.0142952	9	0.0139298	7	0.0328939	38	0.0548758	44	0.0595196	34	0.0420604	28	0.120613	73	0.0577414	57	0.0494085	35	0.0521392	35	0.0875915	89	0.201646	73	0.0871597	47	0.134574	60	0.0370407	15
TACGGAGGATCCAAGCGTTATCCGGAATTATTGGGTTTAAAGGGTCCGCAGGCTGTTTGTTAAGTTAGAGGTGAAATCCTACCGCTCAACGGTAGAACTGCCTTTAATACTGGCAAACTTGAGTTATTGTGAAGTAATTAGAATGTGTAGTGTAGCGGTGAAATGCATAGATATTACACAGAATACCGATTGCGAAGGCAGATTACTAACAATTAACTGACGCTGAGGGACGAAAGCGTGGGTAGCGAACAGG	ASV2202	Bacteria	Bacteroidota	Bacteroidia	Flavobacteriales	Flavobacteriaceae	NS5_marine_group	0	0	0	0	0	0	0	0	0	0	0	0	0	0	0	0	0	0	0	0	0	0	0	0	0	0	0	0	0	0	0	0	0	0	0	0	0	0	0	0	0	0
TACGGAGGGTCCAAGCGTTATCCGGAATCATTGGGTTTAAAGGGTCCGCAGGCGGTTAATTAAGTCAGAGGTGAAATCCCATAGCTCAACTATGGAACTGCCTTTGATACTGGTTAACTTGAGTCATATGGAAGTAGATAGAATGTGTAGTGTAGCGGTGAAATGCATAGATATTACACAGAATACCGATTGCGAAGGCAGTCTACTACGTATGTACTGACGCTGAGGGACGAAAGCGTGGGGAGCGAACAGG	ASV2874	Bacteria	Bacteroidota	Bacteroidia	Flavobacteriales	Flavobacteriaceae	Polaribacter	0	0	0	0	0	0	0	0	0	0	0	0	0	0	0	0	0	0	0	0	0	0	0	0	0	0	0	0	0	0	0	0	0	0	0	0	0	0	0	0	0	0
TACGGAGGGTCCAAGCGTTATCCGGAATCATTGGGTTTAAAGGGTCCGCAGGCGGTTGATTAAGTCAGAGGTGAAATCCCATAGCTCAACTATGGAACTGCCTTTGATACTGGTTAACTTGAGTCATATGGAAGTAGATAGAATGTGTAGTGTAGCGGTGAAATGCATAGATATTACACAGAATACCGATTGCGAAGGCAGTCTACTACGTATGTACTGACGCTGAGGGACGAAAGCGTGGGGAGCGAACAGG	ASV2875	Bacteria	Bacteroidota	Bacteroidia	Flavobacteriales	Flavobacteriaceae	Polaribacter	0	0	0	0	0	0	0	0	0	0	0	0	0	0	0	0	0	0	0	0	0	0	0	0	0	0	0	0	0	0	0	0	0	0	0	0	0	0	0	0	0	0
TACGGAGGGTCCAAGCGTTATCCGGAATCATTGGGTTTAAAGGGTCCGCAGGCGGTTTATTAAGTCAGAGGTGAAATCCCATAGCTCAACTATGGAACTGCCTTTGATACTGGTTAACTTGAGTCATATGGAAGTAGATAGAATGTGTAGTGTAGCGGTGAAATGCATAGATATTACACAGAATACCGATTGCGAAGGCAGTCTACTACGTATGTACTGACGCTGAGGGACGAAAGCGTGGGGAGCGAACAGG	ASV2876	Bacteria	Bacteroidota	Bacteroidia	Flavobacteriales	Flavobacteriaceae	Polaribacter	0	0	0	0	0	0	0	0	0	0	0	0	0	0	0	0	0	0	0	0	0	0	0	0	0	0	0	0	0	0	0	0	0	0	0	0	0	0	0	0	0	0
TACGGAGGGTCCGAGCGTTATCCGGAATCATTGGGTTTAAAGGGTCCGCAGGCGGTCAATTAAGTCAGAGGTGAAATACCATAGCTCAACTATGGAACTGCCTTTGATACTGGTTGACTTGAGTCATATGGAAGTAGATAGAATGTGTAGTGTAGCGGTGAAATGCATAGAGATTACACAGAATACCGATTGCGAAGGCAGTCTACTACGTATGTACTGACGCTGAGGGACGAAAGCGTGGGGAGCGAACAGG	ASV3023	Bacteria	Bacteroidota	Bacteroidia	Flavobacteriales	Flavobacteriaceae	Polaribacter	0	0	0	0	0	0	0	0	0	0	0	0	0	0	0	0	0	0	0	0	0	0	0	0	0	0	0	0	0	0	0	0	0	0	0	0	0	0	0	0	0	0
TACGGAGGGTCCGAGCGTTATCCGGAATCATTGGGTTTAAAGGGTCCGCAGGCGGTCAATTAAGTCAGAGGTGAAATACCATAGCTCAACTATGGAACTGCCTTTGATACTGGTTGACTTGAGTCATATGGAAGTAGATAGAATGTGTAGTGTAGCGGTGAAATGCATAGATATTACACAGAATACCGATTGCGAAGGCAGTCTACTACGTATGTACTGACGCTGAGGGACGAAAGCGTGGGGAGCGAACAGG	ASV3024	Bacteria	Bacteroidota	Bacteroidia	Flavobacteriales	Flavobacteriaceae	Polaribacter	0.017967	8	0.0146832	6	0	0	0.0357	25	0	0	0	0	0	0	0	0	0	0	0.0162133	13	0	0	0	0	0	0	0	0	0	0	0	0	0	0	0	0	0	0	0	0	0	0
TACGGAGGGTCCGAGCGTTATCCGGAATCATTGGGTTTAAAGGGTCCGCAGGCGGTCAATTAAGTCAGAGGTGAAATCCCATAGCTCAACTATGGAACTGCCTTTGATACTGGTTGACTTGAGTCATATGGAAGTAGATAGAATGTGTAGTGTAGCGGTGAAATGCATAGATATTACACAGAATACCGATTGCGAAGGCAGTCTACTACGTATGTACTGACGCTGAGGGACGAAAGCGTGGGGAGCGAACAGG	ASV3025	Bacteria	Bacteroidota	Bacteroidia	Flavobacteriales	Flavobacteriaceae	Polaribacter	0	0	0	0	0	0	0	0	0	0	0	0	0	0	0	0	0	0	0	0	0	0	0	0	0	0	0	0	0	0	0	0	0	0	0	0	0	0	0	0	0	0
TACGGAGGGTCCGAGCGTTATCCGGAATCATTGGGTTTAAAGGGTCCGCAGGCGGTCGATTAAGTCAGAGGTGAAATCCCATAGCTCAACTATGGAACTGCCTTTGATACTGGTTGACTTGAGTCATATGGAAGTAGATAGAATGTGTAGTGTAGCGGTGAAATGCATAGATATTACACAGAATACCGATTGCGAAGGCAGTCTACTACGTATGTACTGACGCTGAGGGACGAAAGCGTGGGGAGCGAACAGG	ASV3026	Bacteria	Bacteroidota	Bacteroidia	Flavobacteriales	Flavobacteriaceae	Polaribacter	0	0	0	0	0.0108169	6	0	0	0.0189679	14	0.012118	12	0.0381207	24	0.0457693	23	0.0190438	22	0	0	0.0542679	31	0.0540776	36	0.0264358	16	0.0303902	30	0.0381151	27	0.0208557	14	0.0246044	25	0	0	0.0426526	23	0	0	0.0345713	14
TACGGAGGGTCCGAGCGTTATCCGGAATCATTGGGTTTAAAGGGTCCGCAGGCGGTCGATTAAGTCAGAGGTGAAATCCCATAGCTCAACTATGGAACTGCCTTTGATACTGGTTGACTTGAGTCATATGGAAGTAGATAGAATGTGTAGTGTAGCGGTGAAATGCATAGATATTACACAGAATACCGATTGCGAAGGCAGTCTACTACGTATGTACTGACGCTGAGGGACGAAAGCGTGGGGAGCGAACAGGATTAGATACCCTGGTAGTCCACGCCGTAAACGATGGATACTAGTTGTTGGGATTTATCTCAGTGACTAAGCGAAAGTGATAAGTATCCCACCTGGGGAGTACGGTCGCAAGACTG	ASV3027	Bacteria	Bacteroidota	Bacteroidia	Flavobacteriales	Flavobacteriaceae	Polaribacter	0	0	0	0	0	0	0	0	0	0	0	0	0	0	0	0	0	0	0	0	0	0	0	0	0	0	0	0	0	0	0	0	0	0	0	0	0	0	0	0	0	0
TACGGAGGGTCCGAGCGTTATCCGGAATCATTGGGTTTAAAGGGTCCGCAGGCGGTCGATTAAGTCAGAGGTGAAATCCCATAGCTCAACTATGGAACTGCCTTTGATACTGGTTGACTTGAGTCATATGGAAGTGGATAGAATGTGTAGTGTAGCGGTGAAATGCATAGATATTACACAGAATACCGATTGCGAAGGCAGTCCACTACGTATGTACTGACGCTGAGGGACGAAAGCGTGGGGAGCGAACAGG	ASV3028	Bacteria	Bacteroidota	Bacteroidia	Flavobacteriales	Flavobacteriaceae	Polaribacter	0	0	0	0	0	0	0	0	0	0	0	0	0	0	0	0	0	0	0	0	0	0	0	0	0	0	0	0	0	0	0	0	0	0	0	0	0	0	0	0	0	0
TACGGAGGGTCCGAGCGTTATCCGGAATCATTGGGTTTAAAGGGTCCGCAGGCGGTCTATTAAGTCAGAGGTGAAATCCCATAGCTCAACTATGGAACTGCCTTTGATACTGGTTGACTTGAGTCATATGGAAGTAGATAGAATGTGTAGTGTAGCGGTGAAATGCATAGATATTACACAGAATACCGATTGCGAAGGCAGTCTACTACGTATGTACTGACGCTGAGGGACGAAAGCGTGGGGAGCGAACAGG	ASV3029	Bacteria	Bacteroidota	Bacteroidia	Flavobacteriales	Flavobacteriaceae	Polaribacter	0	0	0	0	0	0	0	0	0	0	0	0	0	0	0	0	0	0	0	0	0	0	0	0	0	0	0	0	0	0	0	0	0	0	0	0	0	0	0.0448581	20	0	0
TACGGAGGGTCCGAGCGTTATCCGGAATTATTGGGTTTAAAGGGTCCGCAGGCGGTCGATTAAGTCAGAGGTGAAATCCCATAGCTCAACTATGGAACTGCCTTTGATACTGGTTGACTTGAGTCATATGGAAGTAGATAGAATGTGTAGTGTAGCGGTGAAATGCATAGATATTACACAGAATACCGATTGCGAAGGCAGTCTACTACGTATGTACTGACGCTGAGGGACGAAAGCGTGGGGAGCGAACAGG	ASV3058	Bacteria	Bacteroidota	Bacteroidia	Flavobacteriales	Flavobacteriaceae	Polaribacter	0	0	0	0	0	0	0	0	0	0	0	0	0	0	0	0	0	0	0	0	0	0	0	0	0	0	0	0	0	0	0	0	0	0	0	0	0	0	0	0	0	0
TACGGAGGGTGCAAGCGTTATCCGGAATCATTGGGTTTAAAGGGTCCGCAGGCGGTCAATTAAGTCAGAGGTGAAATACCATAGCTCAACTATGGAACTGCCTTTGATACTGGTTGACTTGAGTCATATGGAAGTAGATAGAATGTGTAGTGTAGCGGTGAAATGCATAGATATTACACAGAATACCGATTGCGAAGGCAGTCTACTACGTATGTACTGACGCTCATGGACGAAAGCGTGGGGAGCGAACAGG	ASV3518	Bacteria	Bacteroidota	Bacteroidia	Flavobacteriales	Flavobacteriaceae	Polaribacter	0	0	0	0	0	0	0	0	0	0	0	0	0	0	0	0	0	0	0	0	0	0	0	0	0	0	0	0	0	0	0	0	0	0	0	0	0	0	0	0	0.019755	8
TACGGAGGGTGCAAGCGTTATCCGGAATCATTGGGTTTAAAGGGTCCGCAGGCGGTCAATTAAGTCAGAGGTGAAATCCCATAGCTCAACTATGGAACTGCCTTTGATACTGGTTGACTTGAGTCATATGGAAGTAGATAGAATGTGTAGTGTAGCGGTGAAATGCATAGATATTACACAGAATACCGATTGCGAAGGCAGTCTACTACGTATGTACTGACGCTGAGGGACGAAAGCGTGGGGAGCGAACAGG	ASV3519	Bacteria	Bacteroidota	Bacteroidia	Flavobacteriales	Flavobacteriaceae	Polaribacter	0	0	0	0	0	0	0	0	0	0	0.0111082	11	0	0	0	0	0	0	0	0	0	0	0	0	0	0	0	0	0	0	0	0	0	0	0.0607701	22	0	0	0.0336436	15	0	0
TACGGAGGGTGCAAGCGTTATCCGGAATTATTGGGTTTAAAGGGTCCGCAGGCGGTCAATTAAGTCAGAGGTGAAATCCCATAGCTCAACTATGGAACTGCCTTTGATACTGGTTGACTTGAGTCATATGGAAGTAGATAGAATGTGTAGTGTAGCGGTGAAATGCATAGATATTACACAGAATACCGATTGCGAAGGCAGTCTACTACGTATGTACTGACGCTGAGGGACGAAAGCGTGGGGAGCGAACAGG	ASV3552	Bacteria	Bacteroidota	Bacteroidia	Flavobacteriales	Flavobacteriaceae	Polaribacter	0	0	0	0	0	0	0	0	0	0	0	0	0	0	0	0	0	0	0	0	0	0	0	0	0	0	0	0	0	0	0	0	0	0	0	0	0	0	0	0	0	0
TACGGAGGGTGCAAGCGTTATCCGGAATCATTGGGTTTAAAGGGTCCGTAGGCGGACTAATAAGTCAGAGGTGAAATCCCGCAGCTCAACTGTGGAACTGCCTTTGAAACTGTTAGTCTTGAGTTATTGTGAAGTGGTTAGAATATGTAGTGTAGCGGTGAAATGCTTAGAGATTACATGGAATACCGATTGCGAAGGCAGATCACTAACAATATACTGACGCTGATGGACGAAAGCGTGGGGAGCGAACAGG	ASV3526	Bacteria	Bacteroidota	Bacteroidia	Flavobacteriales	Flavobacteriaceae	Pseudofulvibacter	0	0	0	0	0	0	0	0	0	0	0	0	0	0	0	0	0	0	0	0	0	0	0	0	0	0	0	0	0	0	0	0	0.00295252	3	0	0	0	0	0	0	0	0
TACGGAGGATCCAAGCGTTATCCGGAATCATTGGGTTTAAAGGGTCCGTAGGCGGGACAATCAGTCAGTGGTGAAAGTTTGCGGCTCAACCGTAAAATTGCCATTGATACTGTTGTTCTTGAGTGCTTGTGAAGTGGTTAGAATGAGTAGTGTAGCGGTGAAATGCATAGATATTACTCAGAATACCGATTGCGAAGGCAGATCACTAACAATTCACTGACGCTGATGGACGAAAGCGTAGGTAGCGAACAGG	ASV2168	Bacteria	Bacteroidota	Bacteroidia	Flavobacteriales	Flavobacteriaceae	Psychroflexus	0	0	0	0	0	0	0	0	0	0	0	0	0	0	0	0	0	0	0	0	0	0	0	0	0	0	0	0	0	0	0	0	0	0	0	0	0	0	0	0	0	0
TACGGAGGGTCCGAGCGTTATCCGGAATCATTGGGTTTAAAGGGTCCGTAGGTGGATCGTTAAGTCAGGGGTGAAATCCTACAGCTCAACTGTAGAATTGCCTTTGATACTGACGATCTTGAGTGTGGTCGAAGTTGGCGGAATATGACATGTAGCGGTGAAATGCTTAGAGATGTCATAGAACACCGATTGCGAAGGCAGCCGACTAGGTCATAACTGACACTGAGGGACGAAAGCGTGGGGAGCGAACAGG	ASV3055	Bacteria	Bacteroidota	Bacteroidia	Flavobacteriales	Flavobacteriaceae	Sediminibacter	0	0	0	0	0	0	0	0	0	0	0	0	0	0	0	0	0	0	0	0	0	0	0	0	0	0	0	0	0	0	0	0	0	0	0	0	0	0	0	0	0	0
TACGGAGGGTCCGAGCGTTATCCGGAATTATTGGGTTTAAAGGGTCCGTAGGCGGATCATTAAGTCAGGGGTGAAATGGTGCGGCTCAACCGTAGCACTGCCTTTGATACTGGTGGTCTTGAGTTATGGTGAAGTGGCCGGAATATGTAGTGTAGCGGTGAAATGCATAGATATTACATAGAACACCGATTGCGAAGGCAGGTCACTAACCATATACTGACGCTGATGGACGAAAGCGTGGGGAGCGAACAGG	ASV3060	Bacteria	Bacteroidota	Bacteroidia	Flavobacteriales	Flavobacteriaceae	Spongiimicrobium	0	0	0	0	0	0	0	0	0	0	0	0	0	0	0	0	0	0	0	0	0	0	0	0	0	0	0	0	0	0	0	0	0	0	0	0	0	0	0	0	0	0
TACGGAGGGTCCAAGCGTTATCCGGAATTATTGGGTTTAAAGGGTGCGTAGGCGGTCTTTTAAGTCAGAGGTGAAATCCCTACCGCTTAACGGAGGAACTGCCTTTGAAACTAAAAGACTTGAAATGATGTGACGTTGGCGGAATGTGTAGTGTAGCGGTGAAATGCATAGATATTACACAGAACACCGATTGCGAAGGCAGCTAACGAACATTAATTTGACGCTGAGGCACGAAAGCGTGGGTAGCGAACAGG	ASV2900	Bacteria	Bacteroidota	Bacteroidia	Flavobacteriales	Flavobacteriaceae	Spongiimonas	0	0	0	0	0	0	0	0	0	0	0	0	0	0	0	0	0.00259689	3	0	0	0	0	0	0	0	0	0	0	0	0	0	0	0	0	0	0	0	0	0	0	0	0
TACGGAGGGTGCAAGCGTTATCCGGAATCATTGGGTTTAAAGGGTCCGCAGGCGGTCAATTAAGTCAGAGGTGAAATCCCATAGCTTAACTATGGAACTGCCTTTGATACTGGTTGACTTGAGTTATACGGAAGTAGATAGAATAAGTAGTGTAGCGGTGAAATGCATAGATATTACTTAGAATACCGATTGCGAAGGCAGTCTACTACGTATATACTGACGCTCATGGACGAAAGCGTGGGGAGCGAACAGG	ASV3520	Bacteria	Bacteroidota	Bacteroidia	Flavobacteriales	Flavobacteriaceae	Tenacibaculum	0	0	0	0	0	0	0	0	0	0	0	0	0	0	0	0	0	0	0	0	0	0	0	0	0	0	0	0	0	0	0	0	0	0	0	0	0	0	0	0	0	0
TACGGAGGATCCAAGCGTTATCCGGAATCATTGGGTTTAAAGGGTCCGTAGGCGGGTTTATAAGTCAGTGGTGAAAGTTTGCGGCTCAACCGTAAAATTGCCATTGATACTGTAGATCTTGAATTAGTGTGAAGTGATTAGAATAAGTAGTGTAGCGGTGAAATGCATAGATATTACTTAGAATACCAATTGCGAAGGCAGGTCACTAACACTATATTGACGCTGAGGGACGAAAGCGTGGGGAGCGAACAGG	ASV2170	Bacteria	Bacteroidota	Bacteroidia	Flavobacteriales	Flavobacteriaceae	Ulvibacter	0	0	0	0	0	0	0	0	0	0	0	0	0	0	0	0	0	0	0	0	0	0	0	0	0	0	0	0	0	0	0	0	0	0	0	0	0	0	0	0	0	0
TACGGAGGGTCCAAGCGTTATCCGGAATCATTGGGTTTAAAGGGTCCGTAGGCGGGCTATTAAGTCAGAGGTGAAAGTTTGCAGCTCAACTGTAAAATTGCCTTTGAAACTGGTAGTCTTGAATTACTATGAAGTGGTTAGAATAAGTAGTGTAGCGGTGAAATGCATAGATATTACTTAGAATACCAATTGCGAAGGCAGATCACTAATAATATATTGACGCTGAGGGACGAAAGCGTGGGGAGCGAACAGG	ASV2879	Bacteria	Bacteroidota	Bacteroidia	Flavobacteriales	Flavobacteriaceae	Ulvibacter	0	0	0	0	0	0	0	0	0	0	0	0	0	0	0	0	0	0	0	0	0	0	0	0	0	0	0	0	0	0	0	0	0	0	0	0	0	0	0	0	0	0
TACGGAGGGTCCAAGCGTTATCCGGAATCATTGGGTTTAAAGGGTCCGTAGGCGGGCTATTAAGTCAGAGGTGAAAGTTTGCAGCTCAACTGTAAAATTGCCTTTGAAACTGGTAGTCTTGAATTATTATGAAGTGGTTAGAATAAGTAGTGTAGCGGTGAAATGCATAGATATTACTTAGAATACCAATTGCGAAGGCAGATCACTAATAATATATTGACGCTGAGGGACGAAAGCGTGGGGAGCGAACAGG	ASV2880	Bacteria	Bacteroidota	Bacteroidia	Flavobacteriales	Flavobacteriaceae	Ulvibacter	0	0	0	0	0	0	0	0	0	0	0	0	0.00953016	6	0	0	0	0	0	0	0.0297598	17	0	0	0.00660895	4	0.00303902	3	0.0098817	7	0.00595877	4	0.0039367	4	0	0	0	0	0	0	0	0
TACGGAGGGTCCGAGCGTTATCCGGAATCATTGGGTTTAAAGGGTCCGTAGGCGGACAGCTCAGTCAGTGGTGAAAGTTTGCAGCTCAACTGTAAAATTGCCATTGATACTGGTTGTCTTGAATTAATGTGAAGTGGTTAGAATAAGTAGTGTAGCGGTGAAATGCATAGATATTACTTAGAATACCAATTGCGAAGGCAGATCACTAACATTATATTGACGCTGATGGACGAAAGCGTGGGGAGCGAACAGG	ASV3036	Bacteria	Bacteroidota	Bacteroidia	Flavobacteriales	Flavobacteriaceae	Ulvibacter	0	0	0	0	0	0	0	0	0	0	0	0	0	0	0	0	0	0	0	0	0	0	0	0	0	0	0	0	0	0	0	0	0	0	0	0	0	0	0	0	0	0
TACGGAGGGTCCGAGCGTTATCCGGAATCATTGGGTTTAAAGGGTCCGTAGGCGGGCAGCTCAGTCAGTGGTGAAAGTTTGCAGCTCAACTGTAAAATTGCCATTGATACTGGTTGTCTTGAATTAATGTGAAGTGGTTAGAATAAGTAGTGTAGCGGTGAAATGCATAGATATTACTTAGAATACCAATTGCGAAGGCAGATCACTAACATTATATTGACGCTGATGGACGAAAGCGTGGGGAGCGAACAGG	ASV3047	Bacteria	Bacteroidota	Bacteroidia	Flavobacteriales	Flavobacteriaceae	Ulvibacter	0	0	0	0	0	0	0	0	0	0	0	0	0	0	0	0	0	0	0	0	0	0	0	0	0	0	0	0	0	0	0	0	0	0	0	0	0	0	0	0	0	0
TACGGAGGGTCCGAGCGTTATCCGGAATCATTGGGTTTAAAGGGTCCGTAGGCGGGCAGCTCAGTCAGTGGTGAAAGTTTGCGGCTTAACCGTAAAATTGCCATTGATACTGGTTGTCTTGAATTAATGTGAAGTGGTTAGAATGAGTAGTGTAGCGGTGAAATGCATAGATATTACTCAGAATACCGATTGCGAAGGCAGATCACTAACATTATATTGACGCTGAGGGACGAAAGCGTGGGGAGCGAACAGG	ASV3049	Bacteria	Bacteroidota	Bacteroidia	Flavobacteriales	Flavobacteriaceae	Ulvibacter	0	0	0	0	0	0	0	0	0	0	0	0	0	0	0	0	0	0	0	0	0	0	0	0	0	0	0	0	0	0	0	0	0	0	0	0	0	0	0	0	0	0
TACGGAGGATCCAAGCGTTATCCGGAATCATTGGGTTTAAAGGGTCCGTAGGTGGATAATTAAGTCAGAGGTGAAATCCTGCAGCTCAACTGTAGAATTGCCTTTGAAACTGGTTATCTTGAATTATTGTGAAGTGGTTAGAATATGTAGTGTAGCGGTGAAATGCATAGATATTACATAGAATACCAATTGCGAAGGCAGATCACTAACAATATATTGACACTGATGGACGAAAGCGTGGGGAGCGAACAGG	ASV2186	Bacteria	Bacteroidota	Bacteroidia	Flavobacteriales	Flavobacteriaceae	Winogradskyella	0	0	0	0	0	0	0	0	0	0	0	0	0	0	0	0	0	0	0	0	0	0	0	0	0	0	0	0	0	0	0	0	0	0	0	0	0	0	0	0	0	0
TACGGAGGATCCAAGCGTTATCCGGAATCATTGGGTTTAAAGGGTCCGTAGGTGGATAATTAAGTCAGAGGTGAAATCCTGCAGCTCAACTGTAGAATTGCCTTTGATACTGGTTATCTTGAATTATTGTGAAGTGGTTAGAATATGTAGTGTAGCGGTGAAATGCATAGATATTACATAGAATACCAATTGCGAAGGCAGATCACTAACAATATATTGACACTGATGGACGAAAGCGTGGGGAGCGAACAGG	ASV2188	Bacteria	Bacteroidota	Bacteroidia	Flavobacteriales	Flavobacteriaceae	Winogradskyella	0	0	0	0	0	0	0	0	0	0	0	0	0	0	0	0	0	0	0	0	0	0	0	0	0	0	0	0	0	0	0	0	0	0	0	0	0	0	0	0	0	0
TACGGAGGGTCCGAGCGTTATCCGGAATCATTGGGTTTAAAGGGTCCGTAGGCGGACTAATAAGTCAGAGGTGAAATCCCATAGCTCAACTATGGAACTGCCTTTGATACTGTTAGTCTTGAGTTACTTGGAAGTAGATAGAATGTGTAGTGTAGCGGTGAAATGCATAGATATTACACAGAATACCGATTGCGAAGGCAGTCTACTACGAGTATACTGACGCTGATGGACGAAAGCGTGGGGAGCGAACAGG	ASV3038	Bacteria	Bacteroidota	Bacteroidia	Flavobacteriales	Flavobacteriaceae	Flavobacteriaceae	0	0	0	0	0	0	0	0	0	0	0.00403934	4	0	0	0	0	0	0	0	0	0	0	0	0	0	0	0	0	0	0	0	0	0	0	0	0	0	0	0.0112145	5	0	0
TACGGAGGGTCCGAGCGTTATCCGGAATCATTGGGTTTAAAGGGTCCGTAGGCGGGAATCTAAGTCAGTGGTGAAATCTTACAGCTCAACTGTAAAATTGCCATTGATACTGGATTTCTTGAATTAGTGTGAAGTGATTAGAATGTGTAGTGTAGCGGTGAAATGCATAGATATTACACAGAATACCAATTGCGAAGGCAGATCACTAACACTATATTGACGCTGAGGGACGAAAGCGTGGGGAGCGAACAGG	ASV3039	Bacteria	Bacteroidota	Bacteroidia	Flavobacteriales	Flavobacteriaceae	Flavobacteriaceae	0	0	0	0	0	0	0	0	0	0	0	0	0	0	0	0	0	0	0	0	0	0	0	0	0	0	0	0	0	0	0	0	0	0	0	0	0	0	0	0	0	0
TACGGAGGGTCCGAGCGTTATCCGGAATCATTGGGTTTAAAGGGTCCGTAGGCGGGAATCTAAGTCAGTGGTGAAATCTTACAGCTCAACTGTAAAATTGCCATTGATACTGGATTTCTTGAATTAGTGTGAAGTGATTAGAATGTGTAGTGTAGCGGTGAAATGCATAGATATTACACAGAATACCAATTGCGAAGGCAGATCACTAACACTATATTGACGCTGAGGGACGAAAGCGTGGGGAGCGAACGGG	ASV3041	Bacteria	Bacteroidota	Bacteroidia	Flavobacteriales	Flavobacteriaceae	Flavobacteriaceae	0	0	0	0	0	0	0	0	0	0	0	0	0	0	0	0	0	0	0	0	0	0	0	0	0	0	0	0	0	0	0	0	0	0	0	0	0	0	0	0	0	0
TACGGAGGGTCCGAGCGTTATCCGGAATCATTGGGTTTAAAGGGTCCGTAGGCGGGAATCTAAGTCAGTGGTGAAATCTTACAGCTCAACTGTAAAATTGCCATTGATACTGGGTTTCTTGAATTAATGTGAAGTGATTAGAATGTGTAGTGTAGCGGTGAAATGCATAGATATTACACAGAATACCAATTGCGAAGGCAGATCACTAACATTATATTGACGCTGAGGGACGAAAGCGTGGGGAGCGAACAGG	ASV3042	Bacteria	Bacteroidota	Bacteroidia	Flavobacteriales	Flavobacteriaceae	Flavobacteriaceae	0	0	0	0	0	0	0.038556	27	0	0	0	0	0.0317672	20	0.0238796	12	0.0103875	12	0	0	0	0	0.0570819	38	0.028088	17	0	0	0	0	0.0357526	24	0	0	0	0	0.0111268	6	0	0	0	0
TACGGAGGGTCCGAGCGTTATCCGGAATCATTGGGTTTAAAGGGTCCGTAGGCGGGAATCTAAGTCAGTGGTGAAATCTTACAGCTCAACTGTAAAATTGCCATTGATACTGGGTTTCTTGAATTAGTGTGAAGTGATTAGAATGTGTAGTGTAGCGGTGAAATGCATAGATATTACACAGAATACCAATTGCGAAGGCAGATCACTAACACTATATTGACGCTGAGGGACGAAAGCGTGGGGAGCGAACAGG	ASV3043	Bacteria	Bacteroidota	Bacteroidia	Flavobacteriales	Flavobacteriaceae	Flavobacteriaceae	0	0	0.036708	15	0.0252393	14	0	0	0.0243873	18	0.0403934	40	0	0	0	0	0	0	0.0374153	30	0.0402633	23	0	0	0	0	0.0172211	17	0.0310568	22	0	0	0.0186993	19	0.00552456	2	0	0	0.024672	11	0	0
TACGGAGGGTCCGAGCGTTATCCGGAATCATTGGGTTTAAAGGGTCCGTAGGCGGGAATCTAAGTCAGTGGTGAAATCTTGCAGCTCAACTGTAAAATTGCCATTGATACTGGATTTCTTGAATTAGTGTGAAGTGATTAGAATGTGTAGTGTAGCGGTGAAATGCATAGATATTACACAGAATACCAATTGCGAAGGCAGATCACTAACACTATATTGACGCTGAGGGACGAAAGCGTGGGGAGCGAACAGG	ASV3045	Bacteria	Bacteroidota	Bacteroidia	Flavobacteriales	Flavobacteriaceae	Flavobacteriaceae	0	0	0	0	0	0	0	0	0	0	0	0	0	0	0	0	0	0	0	0	0	0	0	0	0	0	0	0	0	0	0	0	0	0	0	0	0	0	0	0	0	0
TACGGAGGGTGCAAGCGTTATCCGGAATCATTGGGTTTAAAGGGTCCGTAGGCGGACTATTAAGTCAGAGGTGAAATCCCACAGCTCAACTGTGGAACTGCCTTTGATACTGATAGTCTTGAGTTATAAGGAAGTAGATAGAATATGTAGTGTAGCGGTGAAATGCATAGAGATTACATAGAATACCGATTGCGAAGGCAGTCTACTACTTATATACTGACGCTAAGGGACGAAAGCGTGGGGAGCGAACGGG	ASV3531	Bacteria	Bacteroidota	Bacteroidia	Flavobacteriales	Flavobacteriaceae	Flavobacteriaceae	0	0	0	0	0	0	0	0	0	0	0	0	0	0	0	0	0	0	0	0	0	0	0	0	0	0	0	0	0	0	0	0	0	0	0	0	0	0	0	0	0	0
TACGGAGGGTGCAAGCGTTATCCGGATTCATTGGGTTTAAAGGGTGCGTAGGCGGGTTATTAAGTCAGTGGTGAAAGCCCATAGCTCAACTATGGAACTGCCATTGATACTGATAGCCTTGAATATGATTGAAGTGGGCGGAATATGACATGTAGCGGTGAAATGCATAGATATGTCATAGAACACCGATAGCGAAGGCAGCTCACTAAGTCATCATTGACGCTGAGGCACGAAAGCGTGGGGAGCGAACAGG	ASV3582	Bacteria	Bacteroidota	Bacteroidia	Flavobacteriales	NS7_marine_group	NS7_marine_group	0	0	0	0	0	0	0	0	0	0	0	0	0	0	0	0	0	0	0	0	0	0	0	0	0	0	0	0	0	0	0	0	0	0	0	0	0	0	0	0	0	0
TACGGAGGGTGCAAGCGTTATCCGGATTTATTAGGTTTAAAGGGTCCGTAGGCGGAAATTTAAGTCAGTGGTGAAAGCCCATAGCTCAACTATGGAACTGCCATTGAAACTGAATTTCTTGAATATGATTGAAGCAGGCGGAATATGTCATGTAGCGGTGAAATGCTTAGATATGACATAGAACACCGATAGCGAAGGCAGCTTGCTAAGTCATTATTGACGCTGAGGGACGAAAGCGTGGGGAGCGAACAGG	ASV3596	Bacteria	Bacteroidota	Bacteroidia	Flavobacteriales	NS7_marine_group	NS7_marine_group	0	0	0.0146832	6	0	0	0.015708	11	0.00677424	5	0.0242361	24	0.0508275	32	0.0596991	30	0.0155813	18	0.0299323	24	0.131293	75	0.127683	85	0.0710462	43	0.0516634	51	0.129874	92	0.0715052	48	0.0659397	67	0.0165737	6	0.0111268	6	0	0	0.019755	8
TACGGAGGGTGCAAGCGTTATCCGGATTTATTAGGTTTAAAGGGTCCGTAGGCGGAAATTTAAGTCAGTGGTGAAAGCCCATAGCTCAACTATGGAACTGCCGTTGAAACTGAATTTCTTGAATATGATTGAAGCAGGCGGAATATGTCATGTAGCGGTGAAATGCTTAGATATGACATAGAACACCGATAGCGAAGGCAGCTTGCTAAGTCATTATTGACGCTGAGGGACGAAAGCGTGGGGAGCGAACAGG	ASV3597	Bacteria	Bacteroidota	Bacteroidia	Flavobacteriales	NS7_marine_group	NS7_marine_group	0	0	0	0	0.0252393	14	0	0	0	0	0	0	0	0	0	0	0	0	0	0	0	0	0	0	0	0	0	0	0	0	0	0	0	0	0	0	0	0	0.0201862	9	0	0
TACGGAGGGTGCAAGCGTTATCCGGATTTATTGGGTTTAAAGGGTCCGTAGGTGGAAATTTAAGTCAGTGGTGAAAGCCCACAGCTCAACTGTGGAATTGCCATTGATACTGAATTTCTTGAATCTGATTGAAGTAGGCGGAATATGACATGTAGCGGTGAAATGCTTAGATATGTCATAGAACACCGATAGCGAAGGCAGCTTACTAAGTCAGTATTGACACTAAGGGACGAAAGCGTGGGGAGCGAACAGG	ASV3659	Bacteria	Bacteroidota	Bacteroidia	Flavobacteriales	NS7_marine_group	NS7_marine_group	0.0224588	10	0	0	0.00721123	4	0.00714	5	0	0	0.0242361	24	0.0127069	8	0.0318395	16	0.0268345	31	0.0399097	32	0.0367621	21	0.0435625	29	0.0429582	26	0.0435593	43	0.0522319	37	0.0238351	16	0.0334619	34	0.0165737	6	0.0111268	6	0.0201862	9	0.0172857	7
TACGGAGGGTGCAAGCGTTATCCGGATTTATTGGGTTTAAAGGGTCCGTAGGTGGAAATTTAAGTCAGTGGTGAAAGCCTACAGCTCAACTGTGGAATTGCCATTGATACTGAATTTCTTGAATCTGATTGAAGTAGGCGGAATATGACATGTAGCGGTGAAATGCTTAGATATGTCATAGAACACCGATAGCGAAGGCAGCTTACTAAGTCAGTATTGACACTAAGGGACGAAAGCGTGGGGAGCGAACAGG	ASV3660	Bacteria	Bacteroidota	Bacteroidia	Flavobacteriales	NS7_marine_group	NS7_marine_group	0	0	0	0	0	0	0	0	0	0	0	0	0	0	0	0	0	0	0	0	0	0	0	0	0	0	0	0	0	0	0	0	0	0	0	0	0	0	0	0	0	0
TACGGAGGGTGCGAGCGTTATCCGGAATTATTGGGTTTAAAGGGTGCGTAGGCGGAAATTTAAGTCAGTGGTGAAAGCCTACAGCTTAACTGTAGAATTGCCATTGATACTGATTTTCTTGAATCTAATTGAAGTAGGCGGAATATGACATGTAGCGGTGAAATGCTTAGATATGTCATAGAACACCGATAGCGAAGGCAGCTTACTAAGTTAGTATTGACGCTAATGCACGAAAGCGTGGGGAGCGAACAGG	ASV4079	Bacteria	Bacteroidota	Bacteroidia	Flavobacteriales	NS7_marine_group	NS7_marine_group	0	0	0	0	0	0	0	0	0	0	0	0	0	0	0	0	0	0	0	0	0	0	0	0	0	0	0	0	0	0	0	0	0	0	0	0	0	0	0	0	0	0
TACGGAGGGTGCGAGCGTTATCCGGAATTATTGGGTTTAAAGGGTGCGTAGGCGGAAATTTAAGTCAGTGGTGAAAGCCTGCAGCTCAACTGTAGAATTGCCATTGATACTGGATTTCTTGAATCTAATAGAAGTAGGCGGAATATGACATGTAGCGGTGAAATGCTTAGATATGTCATAGAACACCGATAGCGAAGGCAGCTTACTATGTTAGTATTGACGCTAATGCACGAAAGCGTGGGGAGCGAACAGG	ASV4080	Bacteria	Bacteroidota	Bacteroidia	Flavobacteriales	NS7_marine_group	NS7_marine_group	0	0	0	0	0	0	0	0	0	0	0	0	0	0	0	0	0	0	0	0	0	0	0	0	0	0	0	0	0	0	0	0	0	0	0	0	0	0	0	0	0	0
TACGGAGGGTGCGAGCGTTATCCGGAATTATTGGGTTTAAAGGGTGCGTAGGCGGAAATTTAAGTCAGTGGTGAAAGCCTGCAGCTTAACTGTAGAATTGCCATTGATACTGAATTTCTTGAATCTAATAGAAGTAGGCGGAATATGACATGTAGCGGTGAAATGCTTAGATATGTCATAGAACACCGATAGCGAAGGCAGCTTACTATGTTAGTATTGACGCTAATGCACGAAAGCGTGGGGAGCGAACAGG	ASV4081	Bacteria	Bacteroidota	Bacteroidia	Flavobacteriales	NS7_marine_group	NS7_marine_group	0	0	0	0	0	0	0	0	0	0	0	0	0	0	0	0	0	0	0	0	0	0	0	0	0	0	0	0	0.0098817	7	0	0	0	0	0	0	0	0	0	0	0	0
TACGGAGGGTGCGAGCGTTATCCGGAATTATTGGGTTTAAAGGGTGCGTAGGCGGAAATTTAAGTCAGTGGTGAAAGCCTGCAGCTTAACTGTAGAATTGCCATTGATACTGAATTTCTTGAATCTAATTGAAGTAGGCGGAATATGACATGTAGCGGTGAAATGCTTAGATATGTCATAGAACACCGATAGCGAAGGCAGCTTACTAAGTTAGTATTGACGCTAATGCACGAAAGCGTGGGGAGCGAACAGG	ASV4082	Bacteria	Bacteroidota	Bacteroidia	Flavobacteriales	NS7_marine_group	NS7_marine_group	0	0	0	0	0	0	0.027132	19	0.0203227	15	0	0	0.0190603	12	0.0457693	23	0	0	0	0	0	0	0	0	0	0	0	0	0	0	0	0	0	0	0	0	0	0	0	0	0	0
TACGGAGGGTGCGAGCGTTATCCGGAATTATTGGGTTTAAAGGGTGCGTAGGCGGAAATTTAAGTCAGTGGTGAAAGCCTGCAGCTTAACTGTAGAATTGCCATTGATACTGATTTTCTTGAATCTAATTGAAGTAGGCGGAATATGACATGTAGCGGTGAAATGCTTAGATATGTCATAGAACACCGATAGCGAAGGCAGCTTACTAAGTTAGTATTGACGCTAATGCACGAAAGCGTGGGGAGCGAACAGG	ASV4083	Bacteria	Bacteroidota	Bacteroidia	Flavobacteriales	NS7_marine_group	NS7_marine_group	0	0	0	0	0	0	0	0	0	0	0	0	0	0	0	0	0	0	0	0	0	0	0	0	0	0	0	0	0	0	0	0	0	0	0	0	0	0	0	0	0	0
TACGGAGGGTGCGAGCGTTATCCGGAATTATTGGGTTTAAAGGGTGCGTAGGCGGAAATTTAAGTCAGTGGTGAAATCCTACAGCTCAACTGTAGAATGGCCATTGATACTGAATTTCTTGAATCTGATTGAAGTAGGCGGAATATGACATGTAGCGGTGAAATGCTTAGATATGTCATAGAACACCGATAGCGAAGGCAGCTTACTAAGTCAGTATTGACGCTAAGGCACGAAAGCGTGGGGAGCGAACAGG	ASV4084	Bacteria	Bacteroidota	Bacteroidia	Flavobacteriales	NS7_marine_group	NS7_marine_group	0	0	0	0	0	0	0	0	0	0	0	0	0	0	0	0	0	0	0	0	0	0	0	0	0	0	0.0111431	11	0	0	0	0	0	0	0	0	0	0	0	0	0	0
TACGGAGGGTGCGAGCGTTATCCGGAATTATTGGGTTTAAAGGGTGCGTAGGCGGAAATTTAAGTCAGTGGTGAAATCCTACAGCTCAACTGTGGAATTGCCATTGATACTGAATTTCTTGAATCTGATTGAAGTAGGCGGAATATGACATGTAGCGGTGAAATGCATAGAGATGTCATAGAACACCGATAGCGAAGGCAGCTTACTAAGTCAGTATTGACGCTAATGCACGAAAGCGTGGGGAGCGAACAGG	ASV4085	Bacteria	Bacteroidota	Bacteroidia	Flavobacteriales	NS7_marine_group	NS7_marine_group	0	0	0	0	0	0	0	0	0	0	0	0	0	0	0	0	0	0	0	0	0	0	0	0	0	0	0	0	0	0	0	0	0	0	0	0	0	0	0	0	0	0
TACGGAGGGTGCGAGCGTTATCCGGAATTATTGGGTTTAAAGGGTGCGTAGGCGGAAATTTAAGTCAGTGGTGAAATCCTGCAGCTCAACTGTAGAATGGCCATTGAAACTGAATTTCTTGAATCTGATTGAAGTAGGCGGAATATGACATGTAGCGGTGAAATGCTTAGATATGTCATAGAACACCGATAGCGAAGGCAGCTTACTAAGTCAGTATTGACGCTAATGCACGAAAGCGTGGGGAGCGAACAGG	ASV4086	Bacteria	Bacteroidota	Bacteroidia	Flavobacteriales	NS7_marine_group	NS7_marine_group	0.0134753	6	0	0	0	0	0	0	0	0	0.0131279	13	0	0	0	0	0.00519377	6	0	0	0.0192564	11	0	0	0.0148701	9	0	0	0.0197634	14	0	0	0.0137784	14	0	0	0	0	0	0	0	0
TACGGAGGATCCAAGCGTTATCCGGATTTATTGGGTTTAAAGGGTCCGCAGGCGGAAAATTAAGTCAGTGGTGAAATCCTACAGCTTAACTGTAGAACTGCCATTGATACTGGTATTCTTGAGTGCACCTGAAGTGGGCGGAATGTGTCATGTAGCGGTGAAATGCTTAGAGATGACACAGAACACCAATTGCGAAGGCAGCTCACTAAAGTGTAACTGACGCTGAGGGACGAAAGCGTGGGTAGCGAACAGG	ASV2212	Bacteria	Bacteroidota	Bacteroidia	Flavobacteriales	NS9_marine_group	NS9_marine_group	0	0	0	0	0	0	0	0	0	0	0	0	0	0	0	0	0	0	0	0	0	0	0	0	0	0	0	0	0	0	0	0	0	0	0	0	0	0	0	0	0	0
TACGGAGGATCCAAGCGTTATCCGGATTTATTGGGTTTAAAGGGTCCGCAGGCGGAATATTAAGTCAGTGGTGAAATCCTACAGCTTAACTGTAGAACTGCCATAGATACTGGTATTCTTGAGTGCACCTGAAGTGGGCGGAATGTGTCATGTAGCGGTGAAATGCTTAGATATGACACAGAACACCAATTGCGAAGGCAGCTCACTAAAGTGTAACTGACGCTGAGGGACGAAAGCGTGGGTAGCGAACAGG	ASV2213	Bacteria	Bacteroidota	Bacteroidia	Flavobacteriales	NS9_marine_group	NS9_marine_group	0.00673764	3	0	0	0	0	0	0	0	0	0	0	0	0	0	0	0	0	0	0	0	0	0	0	0.0231313	14	0	0	0	0	0	0	0	0	0.0138114	5	0	0	0.0269149	12	0	0
TACGGAGGATCCAAGCGTTATCCGGATTTATTGGGTTTAAAGGGTCCGCAGGCGGAATATTAAGTCAGTGGTGAAATCCTACAGCTTAACTGTAGAACTGCCATTGATACTGGTTTTCTTGAGTGCACCTGAAGTGGGCGGAATGTGTCATGTAGCGGTGAAATGCTTAGAGATGACACAGAACACCAATTGCGAAGGCAGCTCACTAAAGTGTAACTGACGCTGAGGGACGAAAGCGTGGGTAGCGAACAGG	ASV2214	Bacteria	Bacteroidota	Bacteroidia	Flavobacteriales	NS9_marine_group	NS9_marine_group	0	0	0	0	0	0	0	0	0	0	0	0	0	0	0	0	0	0	0	0	0	0	0	0	0	0	0	0	0	0	0	0	0	0	0	0	0	0	0	0	0.019755	8
TACGGAGGATCCAAGCGTTATCCGGATTTATTGGGTTTAAAGGGTCCGCAGGCGGGAAACTAAGTCAGTGGTGAAATCCTACAGCTTAACTGTAGAACTGCCATTGATACTGGTTTTCTTGAGTACACCTGAAGTGGGCGGAATGTGTCATGTAGCGGTGAAATGCTTAGATATGACACAGAACACCAATTGCGAAGGCAGCTCACTAAAGTGTCACTGACGCTGAGGGACGAAAGCGTGGGGAGCGAACAGG	ASV2216	Bacteria	Bacteroidota	Bacteroidia	Flavobacteriales	NS9_marine_group	NS9_marine_group	0	0	0	0	0	0	0	0	0	0	0.00605902	6	0	0	0.0218897	11	0	0	0	0	0.00875289	5	0.00901293	6	0	0	0	0	0.0155284	11	0	0	0	0	0	0	0	0	0	0	0	0
TACGGAGGATCCAAGCGTTATCCGGATTTATTGGGTTTAAAGGGTCCGCAGGCGGGAAACTAAGTCAGTGGTGAAATCCTACAGCTTAACTGTAGAACTGCCATTGATACTGGTTTTCTTGAGTGCACCTGAAGTGGGCGGAATGTGTCATGTAGCGGTGAAATGCTTAGATATGACACAGAACACCAATTGCGAAGGCAGCTCACTAAAGTGTCACTGACGCTGAGGGACGAAAGCGTGGGGAGCGAACAGG	ASV2217	Bacteria	Bacteroidota	Bacteroidia	Flavobacteriales	NS9_marine_group	NS9_marine_group	0	0	0.0146832	6	0	0	0	0	0	0	0	0	0.0111185	7	0	0	0.00432814	5	0	0	0	0	0	0	0	0	0.00405203	4	0	0	0	0	0.0157468	16	0	0	0	0	0	0	0	0
TACGGAGGATCCAAGCGTTATCCGGATTTATTGGGTTTAAAGGGTTCGTAGGCGGAAAATTAAGTCAGTGGTGAAATCCTACAGCTTAACTGTAGAACTGCCATTGATACTGGTTTTCTTGAGTACAAATGAGGTGGGCGGAATGTGGCATGTAGCGGTGAAATGTATAGATATGCCACAGAACACCAATTGCGAAGGCAGCTCACTAAAATGTAACTGACGCTGAGGAACGAAAGCGTGGGGAGCGAACGGG	ASV2226	Bacteria	Bacteroidota	Bacteroidia	Flavobacteriales	NS9_marine_group	NS9_marine_group	0	0	0	0	0	0	0	0	0	0	0	0	0	0	0	0	0	0	0	0	0	0	0	0	0	0	0	0	0	0	0	0	0	0	0	0	0	0	0.0112145	5	0	0
TACGGAGGATGCAAGCGTTATCCGGATTTATTGGGTTTAAAGGGTCCGTAGGCGGGAAAATAAGTCAGTGGTGAAAGCCTACAGCTCAACTGTAGAACTGCCATTGATACTGTTTTTCTTGAATTTATATGAAGTGGGCGGAATGCGTCATGTAGCGGTGAAATGCACAGATATGACGCAGAACACCAATTGCGAAGGCAGCTCACTAATGTAATATTGACGCTGAGGGACGAAAGCATGGGGAGCGAACAGG	ASV2261	Bacteria	Bacteroidota	Bacteroidia	Flavobacteriales	NS9_marine_group	NS9_marine_group	0	0	0	0	0	0	0	0	0	0	0	0	0	0	0	0	0	0	0	0	0	0	0	0	0	0	0	0	0	0	0	0	0	0	0	0	0	0	0	0	0	0
TACGGAGGATGCAAGCGTTATCCGGATTTATTGGGTTTAAAGGGTTCGTAGGCGGAAAATTAAGTCAGTGGTGAAAGCCTGCAGCTCAACTGCAGAACTGCCATTGATACTGATTTTCTTGAATTTATATGAAGTGGGCGGAATGCGTCATGTAGCGGTGAAATGCACAGATATGACGCAGAACACCAATTGCGAAGGCAGCTCACTAATGTAATATTGACGCTAAGGAACGAAAGCATGGGGAGCGAACAGG	ASV2265	Bacteria	Bacteroidota	Bacteroidia	Flavobacteriales	NS9_marine_group	NS9_marine_group	0	0	0	0	0	0	0	0	0	0	0	0	0	0	0	0	0	0	0	0	0	0	0	0	0	0	0	0	0	0	0	0	0	0	0	0	0	0	0	0	0	0
TACGGAGGGTCCAAGCGTTATCCGGATTTATTAGGTTTAAAGGGTCCGCAGGCGGGATTTTAAGTCAGTGGTGAAAGCCTACAGCTCAACTGTAGAACTGCCATTGAAACTGATATCCTTGAGTGTGGTTGAAGTGGGCGGAATATGTCATGTAGCGGTGAAATGCTTAGATATGACATAGAACACCAATTGCGAAGGCAGCTCACTAAGCCATTACTGACGCTGAGGGACGAAAGCGTGGGGAGCGAACAGG	ASV2918	Bacteria	Bacteroidota	Bacteroidia	Flavobacteriales	NS9_marine_group	NS9_marine_group	0	0	0	0	0	0	0	0	0	0	0	0	0	0	0	0	0	0	0	0	0	0	0	0	0	0	0	0	0	0	0	0	0	0	0	0	0	0	0	0	0	0
TACGGAGGGTCCAAGCGTTATCCGGATTTATTAGGTTTAAAGGGTCCGCAGGCGGGATTTTAAGTCAGTGGTGAAAGCCTACAGCTCAACTGTAGAACTGCCATTGAAACTGATATCCTTGAGTGTGGTTGAAGTGGGCGGAATATGTCATGTAGCGGTGAAATGCTTAGATATGACATAGAACACCAATTGCGAAGGCAGCTCACTAAGCCATTACTGACGCTGAGGGACGAAAGCGTGGGTAGCGAACAGG	ASV2919	Bacteria	Bacteroidota	Bacteroidia	Flavobacteriales	NS9_marine_group	NS9_marine_group	0	0	0	0	0	0	0	0	0	0	0	0	0	0	0	0	0	0	0	0	0	0	0	0	0	0	0	0	0	0	0	0	0	0	0	0	0	0	0	0	0	0
TACGGAGGGTCCAAGCGTTATCCGGATTTATTAGGTTTAAAGGGTCCGCAGGCGGGATTTTAAGTCAGTGGTGAAAGCCTACAGCTCAACTGTAGAACTGCCATTGATACTGATTTCCTTGAGTGTGGTTGAAGTGGGCGGAATATGTCATGTAGCGGTGAAATGCATAGATATGACATAGAACACCAATTGCGAAGGCAGCTCACTAAGCCATTACTGACGCTGAGGGACGAAAGCATGGGGAGCGAACAGG	ASV2920	Bacteria	Bacteroidota	Bacteroidia	Flavobacteriales	NS9_marine_group	NS9_marine_group	0	0	0	0	0	0	0	0	0	0	0.0111082	11	0	0	0	0	0	0	0.00623589	5	0	0	0	0	0	0	0	0	0	0	0	0	0	0	0	0	0	0	0	0	0	0
TACGGAGGGTCCAAGCGTTATCCGGATTTATTAGGTTTAAAGGGTCCGCAGGCGGGATTTTAAGTCAGTGGTGAAAGCCTACAGCTCAACTGTAGAACTGCCATTGATACTGATTTCCTTGAGTGTGGTTGAAGTGGGCGGAATATGTCATGTAGCGGTGAAATGCATAGATATGACATAGAACACCAATTGCGAAGGCAGCTCACTAAGCCATTACTGACGCTGAGGGACGAAAGCATGGGTAGCGAACAGG	ASV2921	Bacteria	Bacteroidota	Bacteroidia	Flavobacteriales	NS9_marine_group	NS9_marine_group	0	0	0	0	0	0	0	0	0	0	0	0	0.0079418	5	0.0218897	11	0.00865628	10	0	0	0	0	0	0	0.00991342	6	0.0131691	13	0.012705	9	0	0	0.0137784	14	0	0	0	0	0	0	0	0
TACGGAGGGTCCAAGCGTTATCCGGATTTATTGGGTTTAAAGGGTCCGTAGGCGGGATATTAAGTCAGTGGTGAAATCCTACAGCTCAACTGTAGAACTGCCATTGATACTGATATTCTTGAGTACGTTAGAAGTGGGCGGAATATGTCATGTAGCGGTGAAATGCATAGATATGACATAGAACACCGATTGCGAAAGCAGCTCACTATGCCGTTACTGACGCTGAGGGACGAAAGCGTGGGGAGCGAACAGG	ASV2945	Bacteria	Bacteroidota	Bacteroidia	Flavobacteriales	NS9_marine_group	NS9_marine_group	0	0	0.0171304	7	0.00540843	3	0.009996	7	0.00948394	7	0.0333246	33	0.0158836	10	0.00596991	3	0.0060594	7	0.0336738	27	0.0157552	9	0.0135194	9	0.0165224	10	0.0202601	20	0.0409385	29	0.0357526	24	0.0216518	22	0.0193359	7	0.0352348	19	0.0269149	12	0	0
TACGGAGGGTCCAAGCGTTATCCGGATTTATTGGGTTTAAAGGGTTCGTAGGCGGGATATTAAGTCAGTGGTGAAAGCCTTCAGCTCAACTGGAGAATTGCCATTGATACTGATGTTCTTGAGTATACTTGAAGTTGGCGGAATATGTCATGTAGCGGTGAAATGCATAGATATGACATAGAACACCGATTGCGAAAGCAGCTGACTAAAGTAAAACTGACGCTGAGGAACGAAAGCGTGGGGAGCGAACAGG	ASV2974	Bacteria	Bacteroidota	Bacteroidia	Flavobacteriales	NS9_marine_group	NS9_marine_group	0	0	0	0	0	0	0	0	0	0	0	0	0	0	0	0	0	0	0	0	0	0	0	0	0	0	0	0	0	0	0	0	0	0	0	0	0	0	0	0	0	0
TACGGAGGGTGCAAGCGTTATCCGGATTCATTGGGTTTAAAGGGTGCGTAGGCGGAATAGTAAGTCAGTGGTGAAATCCTGCAGCTCAACTGCAGAACTGCCATTGAAACTGCTGTTCTTGAGTATATTTGAAGTGGGCGGAATGTGTCATGTAGCGGTGAAATGCATAGATATGACACAGAACACCAATTGCGTAGGCAGCTCACTAAACTATTACTGACGCTCAGGCACGAAAGCGTGGGTAGCGAACAGG	ASV3578	Bacteria	Bacteroidota	Bacteroidia	Flavobacteriales	NS9_marine_group	NS9_marine_group	0	0	0	0	0	0	0	0	0	0	0	0	0	0	0	0	0	0	0	0	0	0	0	0	0	0	0	0	0	0	0	0	0	0	0	0	0	0	0	0	0	0
TACGGAGGGTGCAAGCGTTATCCGGATTTATTAGGTTTAAAGGGTCCGCAGGCGGAATATTAAGTCAGTGGTGAAAGCCTACAGCTCAACTGTAGAACTGCCATTGAAACTGTTATTCTTGAGTATGGATGAAGTGGGCGGAATATGTCATGTAGCGGTGAAATGCATAGATATGACATGGAACACCAATTGCGAAGGCAGCTCACTAAACCATTACTGACGCTCATGGACGAAAGCGTGGGGAGCGAACAGG	ASV3593	Bacteria	Bacteroidota	Bacteroidia	Flavobacteriales	NS9_marine_group	NS9_marine_group	0.125769	56	0.0636272	26	0.117183	65	0.29274	205	0.13684	101	0.140367	139	0.233489	147	0.258696	130	0.282195	326	0.130954	105	0.169806	97	0.2088	139	0.156963	95	0.178289	176	0.323273	229	0.196639	132	0.264743	269	0.0856306	31	0.126103	68	0.172704	77	0.0419795	17
TACGGAGGGTGCAAGCGTTATCCGGATTTATTAGGTTTAAAGGGTCCGCAGGCGGAATATTAAGTCAGTGGTGAAAGCCTACAGCTCAACTGTAGAACTGCCATTGATACTGATATTCTTGAGTATGGATGAAGTGGGCGGAATATGTCATGTAGCGGTGAAATGCATAGATATGACATGGAACACCAATTGCGAAGGCAGCTCACTAAACCATTACTGACGCTCATGGACGAAAGCGTGGGGAGCGAACAGG	ASV3594	Bacteria	Bacteroidota	Bacteroidia	Flavobacteriales	NS9_marine_group	NS9_marine_group	0	0	0	0	0	0	0.04998	35	0.0216776	16	0	0	0.0460625	29	0.065669	33	0	0	0	0	0.0472656	27	0.0690992	46	0.0313925	19	0	0	0.0776419	55	0.0312835	21	0.0324778	33	0	0	0	0	0	0	0	0
TACGGAGGGTGCAAGCGTTATCCGGATTTATTAGGTTTAAAGGGTTCGCAGGCGGAATATTAAGTCAGTGGTGAAAGCCTATAGCTCAACTATAGAACTGCCATTGATACTGATATTCTTGAGTATAGATGAAGTGGGCGGAATATGTCATGTAGCGGTGAAATGCATAGATATGACATGGAACACCAATTGCGAAGGCAGCTCACTAAACTATTACTGACGCTCAGGAACGAAAGCATGGGGAGCGAACAGG	ASV3599	Bacteria	Bacteroidota	Bacteroidia	Flavobacteriales	NS9_marine_group	NS9_marine_group	0	0	0	0	0	0	0	0	0	0	0	0	0	0	0	0	0	0	0	0	0	0	0	0	0	0	0	0	0	0	0	0	0	0	0	0	0	0	0	0	0	0
TACGGAGGGTGCAAGCGTTATCCGGATTTATTAGGTTTAAAGGGTTCGCAGGCGGAATTTTAAGTCAGTGGTGAAAGCCTACAGCTCAACTGTAGAACTGCCATTGAAACTAATATTCTTGAGTATAGATGAAGTGGGCGGAATATGTCATGTAGCGGTGAAATGCATAGATATGACATGGAACACCAATTGCGAAGGCAGCTCACTAAACTATTACTGACGCTCATGAACGAAAGCGTGGGGAGCGAACAGG	ASV3600	Bacteria	Bacteroidota	Bacteroidia	Flavobacteriales	NS9_marine_group	NS9_marine_group	0	0	0	0	0	0	0	0	0	0	0	0	0	0	0	0	0	0	0	0	0	0	0	0	0	0	0	0	0	0	0	0	0	0	0	0	0	0	0	0	0	0
TACGGAGGGTGCAAGCGTTATCCGGATTTATTAGGTTTAAAGGGTTCGCAGGCGGAATTTTAAGTCAGTGGTGAAAGCCTACAGCTCAACTGTAGAACTGCCATTGAAACTGATATTCTTGAGTATAGATGAAGTGGGCGGAATATGTCATGTAGCGGTGAAATGCATAGATATGACATGGAACACCAATTGCGAAGGCAGCTCACTAAACTATTACTGACGCTCATGAACGAAAGCGTGGGGAGCAAACAGG	ASV3602	Bacteria	Bacteroidota	Bacteroidia	Flavobacteriales	NS9_marine_group	NS9_marine_group	0	0	0	0	0	0	0.144228	101	0.0772264	57	0.0787672	78	0.136599	86	0	0	0	0	0.0648533	52	0.106785	61	0.102147	68	0	0	0	0	0.0889353	63	0	0	0.0797181	81	0	0	0.0611972	33	0	0	0	0
TACGGAGGGTGCAAGCGTTATCCGGATTTATTAGGTTTAAAGGGTTCGCAGGCGGAATTTTAAGTCAGTGGTGAAAGCCTACAGCTCAACTGTAGAACTGCCATTGAAACTGATATTCTTGAGTATAGATGAAGTGGGCGGAATATGTCATGTAGCGGTGAAATGCATAGATATGACATGGAACACCAATTGCGAAGGCAGCTCACTAAACTATTACTGACGCTCATGAACGAAAGCGTGGGGAGCGAACAGG	ASV3603	Bacteria	Bacteroidota	Bacteroidia	Flavobacteriales	NS9_marine_group	NS9_marine_group	0.21785	97	0.190882	78	0.261407	145	0.394128	276	0.235744	174	0.295882	293	0.243019	153	0.352225	177	0.299507	346	0.311795	250	0.175058	100	0.166739	111	0.28088	170	0.307954	304	0.37127	263	0.236861	159	0.326746	332	0.15745	57	0.0982865	53	0.228776	102	0.175326	71
TACGGAGGGTGCAAGCGTTATCCGGATTTATTAGGTTTAAAGGGTTCGCAGGCGGAATTTTAAGTCAGTGGTGAAAGCCTACAGCTCAACTGTAGAACTGCCATTGAAACTGATATTCTTGAGTATAGATGAAGTGGGCGGAATATGTCATGTAGCGGTGAAATGCATAGATATGACATGGAACACCAATTGCGAAGGCAGCTCACTAAGCTATTACTGACGCTCATGAACGAAAGCGTGGGGAGCAAACAGG	ASV3604	Bacteria	Bacteroidota	Bacteroidia	Flavobacteriales	NS9_marine_group	NS9_marine_group	0	0	0	0	0	0	0	0	0	0	0	0	0	0	0	0	0	0	0	0	0	0	0	0	0	0	0	0	0	0	0	0	0	0	0	0	0	0	0	0	0	0
TACGGAGGGTGCAAGCGTTATCCGGATTTATTAGGTTTAAAGGGTTCGCAGGCGGAATTTTAAGTCAGTGGTGAAAGCCTACAGCTCAACTGTAGAACTGCCATTGAAACTGATATTCTTGAGTGTAGATGAAGTGGGCGGAATATGTCATGTAGCGGTGAAATGCATAGATATGACATGGAACACCAATTGCGAAGGCAGCTCACTAAACTATTACTGACGCTCATGAACGAAAGCGTGGGGAGCAAACAGG	ASV3605	Bacteria	Bacteroidota	Bacteroidia	Flavobacteriales	NS9_marine_group	NS9_marine_group	0	0	0	0	0	0	0	0	0	0	0	0	0	0	0	0	0	0	0	0	0	0	0	0	0	0	0	0	0	0	0	0	0	0	0	0	0	0	0	0	0	0
TACGGAGGGTGCAAGCGTTATCCGGATTTATTAGGTTTAAAGGGTTCGCAGGCGGAATTTTAAGTCAGTGGTGAAAGCCTACAGCTCAACTGTAGAACTGCCATTGATACTGAAATTCTTGAGTATAGATGAAGTGGGCGGAATATGTCATGTAGCGGTGAAATGCATAGATATGACATGGAACACCAATTGCGAAGGCAGCTCACTAAACTATTACTGACGCTCATGAACGAAAGCGTGGGGAGCGAACAGG	ASV3606	Bacteria	Bacteroidota	Bacteroidia	Flavobacteriales	NS9_marine_group	NS9_marine_group	0	0	0	0	0	0	0	0	0	0	0.0171672	17	0	0	0	0	0	0	0	0	0	0	0	0	0	0	0	0	0	0	0	0	0	0	0	0	0	0	0	0	0	0
TACGGAGGGTGCAAGCGTTATCCGGATTTATTAGGTTTAAAGGGTTCGCAGGCGGAATTTTAAGTCAGTGGTGAAAGCCTACAGCTCAACTGTAGAACTGCCATTGATACTGATATTCTTGAGTATAGATGAAGTGGGCGGAATATGTCATGTAGCGGTGAAATGCATAGATATGACATGGAACACCAATTGCGAAGGCAGCTCACTAAACTATTACTGACGCTCATGAACGAAAGCGTGGGGAGCGAACAGG	ASV3607	Bacteria	Bacteroidota	Bacteroidia	Flavobacteriales	NS9_marine_group	NS9_marine_group	0	0	0	0	0	0	0	0	0	0	0	0	0	0	0	0	0	0	0	0	0	0	0	0	0	0	0	0	0	0	0	0	0	0	0	0	0	0	0	0	0	0
TACGGAGGGTGCAAGCGTTATCCGGATTTATTAGGTTTAAAGGGTTCGCAGGCGGAATTTTAAGTCAGTGGTGAAAGCCTACAGCTCAACTGTAGAACTGCCATTGATACTGATATTCTTGAGTATAGATGAAGTGGGCGGAATATGTCATGTAGCGGTGAAATGCATAGATATGACATGGAACACCAATTGCGAAGGCAGCTCACTAAACTATTTACTGACGCTCATGAACGAAAGCGTGGGGAGCGAACAGG	ASV3608	Bacteria	Bacteroidota	Bacteroidia	Flavobacteriales	NS9_marine_group	NS9_marine_group	0	0	0	0	0	0	0	0	0	0	0	0	0	0	0	0	0	0	0	0	0	0	0	0	0	0	0	0	0	0	0	0	0	0	0	0	0	0	0	0	0	0
TACGGAGGGTGCAAGCGTTATCCGGATTTATTAGGTTTAAAGGGTTCGCAGGCGGAATTTTAAGTCAGTGGTGAAAGCCTACAGCTCAACTGTAGAATTGCCATTGAAACTGATATTCTTGAGTATAGATGAAGTGGGCGGAATATGTCATGTAGCGGTGAAATGCATAGATATGACATGGAACACCAATTGCGAAGGCAGCTCACTAAACTATTACTGACGCTCATGAACGAAAGCGTGGGGAGCGAACAGG	ASV3609	Bacteria	Bacteroidota	Bacteroidia	Flavobacteriales	NS9_marine_group	NS9_marine_group	0	0	0	0	0	0	0	0	0	0	0	0	0	0	0	0	0	0	0	0	0	0	0	0	0	0	0	0	0	0	0	0	0	0	0	0	0	0	0	0	0	0
TACGGAGGGTGCAAGCGTTATCCGGATTTATTAGGTTTAAAGGGTTCGCAGGCGGAATTTTAAGTCAGTGGTGAAAGCCTATAGCTCAACTATAGAACTGCCACTGATACTGATATTCTTGAGTATAGATGAAGTGGGCGGAATATGTCATGTAGCGGTGAAATGCATAGATATGACATGGAACACCAATTGCGAAGGCAGCTCACTAAACTATTACTGACGCTCATGAACGAAAGCATGGGGAGCGAACAGG	ASV3611	Bacteria	Bacteroidota	Bacteroidia	Flavobacteriales	NS9_marine_group	NS9_marine_group	0	0	0	0	0	0	0	0	0	0	0	0	0	0	0	0	0	0	0	0	0	0	0	0	0	0	0	0	0	0	0	0	0	0	0	0	0	0	0	0	0	0
TACGGAGGGTGCAAGCGTTATCCGGATTTATTAGGTTTAAAGGGTTCGCAGGCGGAATTTTAAGTCAGTGGTGAAAGCCTATAGCTCAACTATAGAACTGCCACTGATACTGATATTCTTGAGTGTAGATGAAGTGGGCGGAATATGTCATGTAGCGGTGAAATGCATAGATATGACATGGAACACCAATTGCGAAGGCAGCTCACTAAACTATTACTGACGCTCATGAACGAAAGCATGGGGAGCAAACAGG	ASV3612	Bacteria	Bacteroidota	Bacteroidia	Flavobacteriales	NS9_marine_group	NS9_marine_group	0	0	0	0	0	0	0	0	0	0	0	0	0	0	0	0	0	0	0	0	0	0	0	0	0	0	0	0	0	0	0	0	0	0	0	0	0	0	0	0	0.0395101	16
TACGGAGGGTGCAAGCGTTATCCGGATTTATTAGGTTTAAAGGGTTCGCAGGCGGAATTTTAAGTCAGTGGTGAAAGCCTATAGCTCAACTATAGAACTGCCACTGATACTGATATTCTTGAGTGTAGATGAAGTGGGCGGAATATGTCATGTAGCGGTGAAATGCATAGATATGACATGGAACACCAATTGCGAAGGCAGCTCACTAAACTATTACTGACGCTCATGAACGAAAGCATGGGGAGCGAACAGG	ASV3613	Bacteria	Bacteroidota	Bacteroidia	Flavobacteriales	NS9_marine_group	NS9_marine_group	0.0696222	31	0.0587328	24	0.0793236	44	0.139944	98	0.071807	53	0.0545311	54	0.039709	25	0.0716389	36	0.0554002	64	0.0311795	25	0.0157552	9	0.0255366	17	0.0594805	36	0.0374813	37	0.0367035	26	0.0402217	27	0.0364145	37	0.0331473	12	0.0407982	22	0.0605585	27	0	0
TACGGAGGGTGCAAGCGTTATCCGGATTTATTAGGTTTAAAGGGTTCGCAGGCGGAATTTTAAGTCAGTGGTGAAAGCCTATAGCTCAACTATAGAACTGCCATTGAAACTGAAATTCTTGAGTATAGATGAAGTGGGCGGAATATGTCATGTAGCGGTGAAATGCATAGATATGACATGGAACACCAATTGCGAAGGCAGCTCACTAAACTATTACTGACGCTCAGGAACGAAAGCATGGGGAGCGAACAGG	ASV3614	Bacteria	Bacteroidota	Bacteroidia	Flavobacteriales	NS9_marine_group	NS9_marine_group	0	0	0	0	0	0	0	0	0	0	0.0131279	13	0	0	0	0	0	0	0.021202	17	0	0	0	0	0	0	0	0	0	0	0	0	0	0	0	0	0	0	0	0	0	0
TACGGAGGGTGCAAGCGTTATCCGGATTTATTAGGTTTAAAGGGTTCGCAGGCGGAATTTTAAGTCAGTGGTGAAAGCCTATAGCTCAACTATAGAACTGCCATTGATACTGAAATTCTTGAGTATAGATGAAGTGGGCGGAATATGTCATGTAGCGGTGAAATGCATAGATATGACATGGAACACCAATTGCGAAGGCAGCTCACTAAACTATTACTGACGCTCATGAACGAAAGCATGGGGAGCGAACAGG	ASV3615	Bacteria	Bacteroidota	Bacteroidia	Flavobacteriales	NS9_marine_group	NS9_marine_group	0	0	0	0	0	0	0	0	0	0	0	0	0	0	0	0	0	0	0	0	0	0	0	0	0	0	0	0	0	0	0	0	0	0	0	0	0	0	0	0	0	0
TACGGAGGGTGCAAGCGTTATCCGGATTTATTAGGTTTAAAGGGTTCGCAGGCGGAATTTTAAGTCAGTGGTGAAAGCCTATAGCTCAACTATAGAACTGCCATTGATACTGAAATTCTTGAGTATAGATGAAGTGGGCGGAATATGTCATGTAGCGGTGAAATGCATAGATATGACATGGAACACCAATTGCGAAGGCAGCTCACTAAACTATTACTGACGCTCATGAACGAAAGCGTGGGGAGCGAACAGG	ASV3616	Bacteria	Bacteroidota	Bacteroidia	Flavobacteriales	NS9_marine_group	NS9_marine_group	0	0	0	0	0	0	0	0	0	0	0	0	0	0	0	0	0	0	0	0	0	0	0	0	0	0	0.0162081	16	0.0282334	20	0	0	0.0236202	24	0	0	0	0	0	0	0	0
TACGGAGGGTGCAAGCGTTATCCGGATTTATTAGGTTTAAAGGGTTCGCAGGCGGAATTTTAAGTCAGTGGTGAAAGCCTATAGCTCAACTATAGAACTGCCATTGATACTGAAATTCTTGAGTGTAGATGAAGTGGGCGGAATATGTCATGTAGCGGTGAAATGCATAGATATGACATGGAACACCAATTGCGAAGGCAGCTCACTAAGCTATTACTGACGCTCATGAACGAAAGCGTGGGGAGCGAACAGG	ASV3618	Bacteria	Bacteroidota	Bacteroidia	Flavobacteriales	NS9_marine_group	NS9_marine_group	0	0	0	0	0	0	0	0	0	0	0	0	0	0	0	0	0	0	0	0	0	0	0	0	0	0	0	0	0	0	0	0	0	0	0	0	0	0	0	0	0	0
TACGGAGGGTGCAAGCGTTATCCGGATTTATTAGGTTTAAAGGGTTCGCAGGCGGAATTTTAAGTCAGTGGTGAAAGCCTATAGCTCAACTATAGAACTGCCATTGATACTGATATTCTTGAGTATAGATGAAGTGGGCGGAATATGTCATGTAGCGGTGAAATGCATAGATATGACATGGAACACCAATTGCGAAGGCAGCTCACTAAACTATTACTGACGCTCATGAACGAAAGCATGGGGAGCGAACAGG	ASV3619	Bacteria	Bacteroidota	Bacteroidia	Flavobacteriales	NS9_marine_group	NS9_marine_group	0	0	0	0	0	0	0	0	0	0	0	0	0	0	0	0	0	0	0	0	0	0	0	0	0	0	0	0	0	0	0	0	0	0	0	0	0	0	0	0	0	0
TACGGAGGGTGCAAGCGTTATCCGGATTTATTAGGTTTAAAGGGTTCGCAGGCGGAATTTTAAGTCAGTGGTGAAAGCCTATAGCTCAACTATAGAACTGCCATTGATACTGATATTCTTGAGTATAGATGAAGTGGGCGGAATATGTCATGTAGCGGTGAAATGCATAGATATGACATGGAACACCAATTGCGAAGGCAGCTCACTAAACTATTACTGACGCTCATGAACGAAAGCGTGGGGAGCGAACAGG	ASV3620	Bacteria	Bacteroidota	Bacteroidia	Flavobacteriales	NS9_marine_group	NS9_marine_group	0	0	0	0	0	0	0	0	0	0	0	0	0.0270021	17	0	0	0	0	0	0	0	0	0	0	0	0	0	0	0	0	0	0	0	0	0	0	0	0	0	0	0	0
TACGGAGGGTGCAAGCGTTATCCGGATTTATTGGGTTTAAAGGGTCCGCAGGCGGAACTTTAAGTCAGTGGTGAAAGCCTACAGCTCAACTGTAGAACTGCCATTGAAACTGAAGTTCTTGAGTGTGGTTGAAGTGGGCGGAATATGTCATGTAGCGGTGAAATGCATAGATATGACATGGAACACCTATTGCGAAAGCAGCTCACTAAACCATTACTGACGCTCATGGACGAAAGTGTGGGTAGCGAACAGG	ASV3625	Bacteria	Bacteroidota	Bacteroidia	Flavobacteriales	NS9_marine_group	NS9_marine_group	0	0	0	0	0	0	0	0	0	0	0	0	0	0	0	0	0	0	0	0	0	0	0	0	0	0	0	0	0	0	0	0	0	0	0	0	0	0	0	0	0	0
TACGGAGGGTGCAAGCGTTATCCGGATTTATTGGGTTTAAAGGGTCCGCAGGCGGAACTTTAAGTCAGTGGTGAAAGCCTACAGCTTAACTGTAGAACTGCCATTGAAACTGAAGTTCTTGAGTGTGGTTGAAGTGGGCGGAATATGTCATGTAGCGGTGAAATGCATAGATATGACATGGAACACCTATTGCGAAAGCAGCTCACTAAACCATTACTGACGCTCATGGACGAAAGTGTGGGTAGCGAACAGG	ASV3626	Bacteria	Bacteroidota	Bacteroidia	Flavobacteriales	NS9_marine_group	NS9_marine_group	0.0336882	15	0.0416024	17	0.0288449	16	0	0	0	0	0	0	0	0	0	0	0	0	0	0	0	0	0	0	0.0264358	16	0	0	0	0	0	0	0.0108259	11	0.0414342	15	0.0519249	28	0.0897163	40	0	0
TACGGAGGGTGCAAGCGTTATCCGGATTTATTGGGTTTAAAGGGTCCGCAGGCGGAACTTTAAGTCAGTGGTGAAAGCCTACAGCTTAACTGTAGAACTGCCATTGATACTGAAGTTCTTGAGTGTGGTTGAAGTGGGCGGAATATGTCATGTAGCGGTGAAATGCATAGATATGACATGGAACACCAATTGCGAAAGCAGCTCACTAAACCATTACTGACGCTCATGGACGAAAGTGTGGGTAGCGAACAGG	ASV3627	Bacteria	Bacteroidota	Bacteroidia	Flavobacteriales	NS9_marine_group	NS9_marine_group	0.0583928	26	0.0269192	11	0.0414646	23	0	0	0	0	0.0353443	35	0	0	0	0	0.0268345	31	0.0386625	31	0	0	0	0	0.0181746	11	0.0577414	57	0	0	0	0	0	0	0	0	0.0222535	12	0.0381294	17	0.106183	43
TACGGAGGGTGCAAGCGTTATCCGGATTTATTGGGTTTAAAGGGTCCGCAGGCGGACCGATCAGTCAGTGGTGAAATCCCGTAGCTCAACTACGGAACTGCCATTGATACTGTCGGTCTTGAGTGTGGTTGAAGTGGGCGGAATGTGTCGTGTAGCGGTGAAATGCTTAGATATGACACAGAACACCGATTGCGAAGGCAGCTCACTAAACCACTACTGACGCTCAGGGACGAAAGCGTGGGGAGCGAACAGG	ASV3628	Bacteria	Bacteroidota	Bacteroidia	Flavobacteriales	NS9_marine_group	NS9_marine_group	0	0	0	0	0	0	0	0	0	0	0	0	0	0	0	0	0	0	0	0	0	0	0	0	0	0	0	0	0.00423501	3	0	0	0	0	0	0	0	0	0	0	0	0
TACGGAGGGTGCAAGCGTTATCCGGATTTATTGGGTTTAAAGGGTCCGCAGGCGGATCAATAAGTCAGTGGTGAAAGCCCGCAGCTCAACTGCGGAACTGCCATTGATACTGTTGATCTTGAGTGTGGTTGAAGTGGGCGGAATGTGTCGTGTAGCGGTGAAATGCTTAGATATGACACAGAACACCAATTGCGAAGGCAGCTCACTAAGCCATTACTGACGCTCAGGGACGAAAGCGTGGGGAGCGAACAGG	ASV3629	Bacteria	Bacteroidota	Bacteroidia	Flavobacteriales	NS9_marine_group	NS9_marine_group	0.017967	8	0	0	0.0108169	6	0.048552	34	0.0108388	8	0.0302951	30	0.0127069	8	0.0437794	22	0.00173126	2	0.0174605	14	0.0245081	14	0.0210302	14	0.0132179	8	0.00607804	6	0.0211751	15	0.0238351	16	0.0137784	14	0.0220982	8	0.00927231	5	0.0134574	6	0	0
TACGGAGGGTGCAAGCGTTATCCGGATTTATTGGGTTTAAAGGGTCCGCAGGCGGGATTCTAAGTCAGTGGTGAAAGCCTACAGCTCAACTGTAGAACTGCCATTGAAACTGGAATCCTTGAGTGTGGTTGAAGTAGACGGAATATGTCATGTAGCGGTGAAATGCATAGATATGACATAGAACACCAATTGCGTAGGCAGTTTACTAAACCATTACTGACGCTCATGGACGAAAGTGTGGGGAGCGAACAGG	ASV3631	Bacteria	Bacteroidota	Bacteroidia	Flavobacteriales	NS9_marine_group	NS9_marine_group	0	0	0	0	0	0	0	0	0	0	0.0272656	27	0	0	0	0	0.0199095	23	0.0174605	14	0	0	0	0	0	0	0	0	0	0	0	0	0	0	0	0	0	0	0	0	0	0
TACGGAGGGTGCAAGCGTTATCCGGATTTATTGGGTTTAAAGGGTCCGCAGGCGGGATTCTAAGTCAGTGGTGAAAGCCTACAGCTCAACTGTAGAACTGCCATTGATACTGGAATCCTTGAGTGTGGTTGAAGTAGACGGAATATGTCATGTAGCGGTGAAATGCATAGATATGACATAGAACACCAATTGCGTAGGCAGTTTACTAAACCATTACTGACGCTCATGGACGAAAGTGTGGGGAGCGAACAGG	ASV3633	Bacteria	Bacteroidota	Bacteroidia	Flavobacteriales	NS9_marine_group	NS9_marine_group	0	0	0	0	0	0	0	0	0	0	0	0	0	0	0	0	0	0	0	0	0	0	0	0	0	0	0	0	0	0	0	0	0	0	0	0	0	0	0	0	0	0
TACGGAGGGTGCAAGCGTTATCCGGATTTATTGGGTTTAAAGGGTCCGCAGGCGGGATTCTAAGTCAGTGGTGAAAGCCTACAGCTCAACTGTAGAACTGCCATTGATACTGGAATCCTTGAGTGTGGTTGAAGTAGACGGAATATGTCATGTAGCGGTGAAATGCATAGATATGACATAGAACACCAATTGCGTAGGCAGTTTACTAAACCATTACTGACGCTCATGGACGAAAGTGTGGGTAGCGAACAGG	ASV3634	Bacteria	Bacteroidota	Bacteroidia	Flavobacteriales	NS9_marine_group	NS9_marine_group	0	0	0	0	0	0	0.017136	12	0	0	0	0	0	0	0	0	0	0	0	0	0	0	0	0	0	0	0	0	0.0169401	12	0	0	0	0	0	0	0.0296714	16	0	0	0	0
TACGGAGGGTGCAAGCGTTATCCGGATTTATTGGGTTTAAAGGGTCCGCAGGCGGGATTCTAAGTCAGTGGTGAAAGCCTACAGCTTAACTGTAGAACTGCCATTGAAACTGGAATTCTTGAGTGTGGTTGAAGTAGACGGAATATGTCATGTAGCGGTGAAATGCATAGATATGACATAGAACACCAATTGCGTAGGCAGTTTACTAAACCATTACTGACGCTCATGGACGAAAGTGTGGGGAGCGAACAGG	ASV3635	Bacteria	Bacteroidota	Bacteroidia	Flavobacteriales	NS9_marine_group	NS9_marine_group	0.0269505	12	0.0293664	12	0	0	0.019992	14	0.0203227	15	0.0171672	17	0.0285905	18	0.0557192	28	0.0311626	36	0.0224492	18	0.0175058	10	0.0150216	10	0.0446104	27	0.0374813	37	0.0338801	24	0.0372423	25	0.0285411	29	0	0	0	0	0.0493439	22	0.0395101	16
TACGGAGGGTGCAAGCGTTATCCGGATTTATTGGGTTTAAAGGGTCCGCAGGCGGGATTTTAAGTCAGTGGTGAAAGCCTACAGCTCAACTGTAGAACTGCCATTGATACTGGAATCCTTGAGTGTGGTTGAAGTAGACGGAATATGTCATGTAGCGGTGAAATGCATAGATATGACATAGAACACCAATTGCGTAGGCAGTTTACTAAACCATTACTGACGCTCATGGACGAAAGTGTGGGGAGCGAACAGG	ASV3636	Bacteria	Bacteroidota	Bacteroidia	Flavobacteriales	NS9_marine_group	NS9_marine_group	0	0	0	0	0	0	0	0	0	0	0	0	0	0	0	0	0	0	0	0	0	0	0	0	0	0	0	0	0	0	0	0	0	0	0	0	0	0	0	0	0	0
TACGGAGGGTGCAAGCGTTATCCGGATTTATTGGGTTTAAAGGGTCCGTAGGCGGACAATTAAGTCAGCGGTGAAAGCCCACAGCTCAACTGTGGAACTGCCATTGATACTGATTGTCTTGAGTACAGTTGAAGTTGGCGGAATAGGTCATGTAGCGGTGAAATGCTTAGATATGACCTAGAACACCGATTGCGAAGGCAGCCAACTAAGTTGTAACTGACGCTGAGGGACGAAAGCGTGGGGAGCGAACAGG	ASV3641	Bacteria	Bacteroidota	Bacteroidia	Flavobacteriales	NS9_marine_group	NS9_marine_group	0.0381799	17	0.0440496	18	0.0396618	22	0.034272	24	0.0162582	12	0.0716983	71	0	0	0.0159198	8	0.0155813	18	0.0810666	65	0.00700231	4	0.00751078	5	0.0115657	7	0.0182341	18	0.00705836	5	0.0134072	9	0	0	0.0303851	11	0.0315259	17	0.0605585	27	0.0123469	5
TACGGAGGGTGCAAGCGTTATCCGGATTTATTGGGTTTAAAGGGTCCGTAGGCGGATAATTAAGTCAGTCGTGAAAGCCCACAGCTCAACTGTGGAACTGCCATTGATACTGATTATCTTGAATACTGTTGAAGTTGGCGGAATGTGTCATGTAGCGGTGAAATGCTTAGATATGACACAGAACACCGATTGCGAAGGCAGCCAACTAAGTAGTTATTGACGCTGAGGGACGAAAGCGTGGGGAGCGAACAGG	ASV3642	Bacteria	Bacteroidota	Bacteroidia	Flavobacteriales	NS9_marine_group	NS9_marine_group	0	0	0	0	0	0	0.029988	21	0.0108388	8	0.0292852	29	0.0079418	5	0.0218897	11	0.0268345	31	0.0261907	21	0.00875289	5	0.00600862	4	0.0214791	13	0.0232992	23	0.00705836	5	0	0	0	0	0	0	0	0	0.0201862	9	0	0
TACGGAGGGTGCAAGCGTTATCCGGATTTATTGGGTTTAAAGGGTCCGTAGGCGGATAATTAAGTCAGTGGTGAAAGCCCACAGCTCAACTGTGGAACTGCCATTGATACTGATTATCTTGAATACTGTTGAAGTTGGCGGAATGTGTCATGTAGCGGTGAAATGCTTAGATATGACACAGAACACCGATTGCGAAGGCAGCCAACTAAGTAGTTATTGACGCTGAGGGACGAAAGCGTGGGGAGCGAACAGG	ASV3643	Bacteria	Bacteroidota	Bacteroidia	Flavobacteriales	NS9_marine_group	NS9_marine_group	0.00673764	3	0	0	0.0144225	8	0	0	0	0	0	0	0	0	0	0	0	0	0	0	0	0	0	0	0	0	0	0	0	0	0	0	0	0	0.0331473	12	0.0222535	12	0	0	0	0
TACGGAGGGTGCAAGCGTTATCCGGATTTATTGGGTTTAAAGGGTCCGTAGGCGGATCATTAAGTCAGTGGTGAAAGCCGACAGCTCAACTGTCGAACTGCCATTGATACTGATGATCTTGAGTACGGTTGAAGTAGGCGGAATATGACATGTAGCGGTGAAATGCTTAGATATGTCATAGAACACCGATTGCGAAGGCAGCCTACTAAGCCGTTACTGACGCTGAGGGACGAAAGTGTGGGGAGCGAACAGG	ASV3644	Bacteria	Bacteroidota	Bacteroidia	Flavobacteriales	NS9_marine_group	NS9_marine_group	0	0	0	0	0	0	0	0	0	0	0	0	0	0	0	0	0	0	0	0	0	0	0	0	0	0	0	0	0	0	0	0	0	0	0	0	0	0	0	0	0	0
TACGGAGGGTGCAAGCGTTATCCGGATTTATTGGGTTTAAAGGGTCCGTAGGCGGATCATTAAGTCAGTGGTGAAAGCCGACAGCTCAACTGTCGAACTGCCATTGATACTGGTGATCTTGAGTACGGTTGAAGTAGGCGGAATATGACATGTAGCGGTGAAATGCTTAGATATGTCATAGAACACCGATTGCGAAGGCAGCCTACTAAGCCGTTACTGACGCTGAGGGACGAAAGTGTGGGGAGCGAACAGG	ASV3645	Bacteria	Bacteroidota	Bacteroidia	Flavobacteriales	NS9_marine_group	NS9_marine_group	0.0381799	17	0.0807577	33	0.0793236	44	0.225624	158	0.0799361	59	0.180761	179	0.0857715	54	0.169147	85	0.0822347	95	0.214515	172	0.112037	64	0.11867	79	0.0776551	47	0.166133	164	0.142579	101	0.0744846	50	0.11318	115	0.0801061	29	0.101995	55	0.103174	46	0.0864283	35
TACGGAGGGTGCAAGCGTTATCCGGATTTATTGGGTTTAAAGGGTCCGTAGGCGGATCATTAAGTCAGTGGTGAAATCCGACAGCTCAACTGTCGAACTGCCATTGATACTGATGATCTTGAGTACGGTTGAAGTAGGCGGAATATGACATGTAGCGGTGAAATGCTTAGATATGTCATAGAACACCGATTGCGAAGGCAGCCTACTAAACCGTTACTGACGCTGAGGGACGAAAGTGTGGGGAGCGAACAGG	ASV3646	Bacteria	Bacteroidota	Bacteroidia	Flavobacteriales	NS9_marine_group	NS9_marine_group	0	0	0	0	0	0	0.019992	14	0.0203227	15	0	0	0	0	0.0417894	21	0	0	0	0	0	0	0.019528	13	0	0	0.0172211	17	0	0	0	0	0	0	0	0	0	0	0	0	0	0
TACGGAGGGTGCAAGCGTTATCCGGATTTATTGGGTTTAAAGGGTCCGTAGGCGGATCATTAAGTCAGTGGTGAAATCCGACAGCTCAACTGTCGAACTGCCATTGATACTGATGATCTTGAGTACGGTTGAAGTAGGCGGAATATGACATGTAGCGGTGAAATGCTTAGATATGTCATGGAACACCGATTGCGAAGGCAGCCTACTAAGCCGTAACTGACGCTGAGGGACGAAAGCGTGGGGAGCGAACAGG	ASV3648	Bacteria	Bacteroidota	Bacteroidia	Flavobacteriales	NS9_marine_group	NS9_marine_group	0	0	0	0	0	0	0	0	0	0	0	0	0	0	0	0	0	0	0	0	0	0	0	0	0	0	0	0	0	0	0	0	0	0	0	0	0	0	0	0	0	0
TACGGAGGGTGCAAGCGTTATCCGGATTTATTGGGTTTAAAGGGTCCGTAGGCGGATCATTAAGTCAGTGGTGAAATCCGACAGCTCAACTGTCGAACTGCCATTGATACTGATGATCTTGAGTACGGTTGAAGTAGGCGGAATATGACATGTAGCGGTGAAATGCTTAGATATGTCATGGAACACCGATTGCGAAGGCAGCCTACTAAGCCGTTACTGACGCTGAGGGACGAAAGTGTGGGGAGCGAACAGG	ASV3649	Bacteria	Bacteroidota	Bacteroidia	Flavobacteriales	NS9_marine_group	NS9_marine_group	0.0426717	19	0.0562856	23	0.0360562	20	0.224196	157	0.113807	84	0.148446	147	0.157248	99	0.260686	131	0.0242376	28	0.130954	105	0.229326	131	0.163735	109	0.122266	74	0.0688845	68	0.160931	114	0.105768	71	0.10137	103	0.049721	18	0.0333803	18	0.0583156	26	0	0
TACGGAGGGTGCAAGCGTTATCCGGATTTATTGGGTTTAAAGGGTCCGTAGGCGGATCATTAAGTCAGTGGTGAAATCCGACAGCTCAACTGTCGAACTGCCATTGATACTGGTGATCTTGAGTACGGTTGAAGTAGGCGGAATATGACATGTAGCGGTGAAATGCTTAGATATGTCATAGAACACCGATTGCGAAGGCAGCCTACTAAGCCGTTACTGACGCTGAGGGACGAAAGTGTGGGGAGCGAACAGG	ASV3650	Bacteria	Bacteroidota	Bacteroidia	Flavobacteriales	NS9_marine_group	NS9_marine_group	0	0	0	0	0	0	0	0	0	0	0	0	0	0	0	0	0	0	0	0	0	0	0	0	0	0	0	0	0	0	0	0	0	0	0	0	0	0	0	0	0	0
TACGGAGGGTGCAAGCGTTATCCGGATTTATTGGGTTTAAAGGGTCCGTAGGCGGATCATTAAGTCAGTGGTGAAATCCGACAGCTCAACTGTCGAACTGCCATTGATACTGGTGATCTTGAGTACGGTTGAAGTAGGCGGAATATGACATGTAGCGGTGAAATGCTTAGATATGTCATGGAACACCGATTGCGAAGGCAGCCTACTAAGCCGTTACTGACGCTGAGGGACGAAAGTGTGGGGAGCGAACAGG	ASV3651	Bacteria	Bacteroidota	Bacteroidia	Flavobacteriales	NS9_marine_group	NS9_marine_group	0	0	0	0	0	0	0	0	0	0	0	0	0	0	0	0	0	0	0	0	0	0	0	0	0	0	0	0	0	0	0	0	0	0	0	0	0	0	0	0	0	0
TACGGAGGGTGCAAGCGTTATCCGGATTTATTGGGTTTAAAGGGTCCGTAGGCGGGTCTTTAAGTCAGTGGTGAAAGCCTGCAGCTCAACTGTAGAACTGCCATTGATACTGGAGACCTTGAGTACAGCTGAAGTTGGCGGAATGTGTCATGTAGCGGTGAAATGCATAGATATGACACAGAACACCGATTGCGAAGGCAGCTAACTAAACTGTAACTGACGCTGAGGGACGAAAGCGTGGGGAGCGAACAGG	ASV3658	Bacteria	Bacteroidota	Bacteroidia	Flavobacteriales	NS9_marine_group	NS9_marine_group	0	0	0	0	0	0	0.01428	10	0	0	0	0	0.0127069	8	0.00795988	4	0	0	0	0	0.0227575	13	0.0450647	30	0.00660895	4	0.00709105	7	0.0225867	16	0.0134072	9	0.00590505	6	0	0	0	0	0	0	0.00740814	3
TACGGAGGGTGCAAGCGTTATCCGGATTTATTGGGTTTAAAGGGTCCGTAGGTGGACAATTAAGTCAGCGGTGAAATCCCACAGCTCAACTGTGGAACTGCCATTGATACTGGTTGTCTTGAGTACGTTAGAAGTTGGCGGAATAGGTCATGTAGCGGTGAAATGCTTAGATATGACCTAGAACACCGATTGCGAAGGCAGCCAACTATGCCGTTACTGACACTGAGGGACGAAAGCGTGGGGAGCGAACAGG	ASV3663	Bacteria	Bacteroidota	Bacteroidia	Flavobacteriales	NS9_marine_group	NS9_marine_group	0	0	0	0	0	0	0.01428	10	0.00541939	4	0	0	0.0238254	15	0.0358195	18	0	0	0.00623589	5	0.0437644	25	0.0255366	17	0.0247836	15	0	0	0.0254101	18	0.0163866	11	0.0147626	15	0.0276228	10	0.0315259	17	0.0426152	19	0	0
TACGGAGGGTGCAAGCGTTATCCGGATTTATTGGGTTTAAAGGGTCCGTAGGTGGATCGTTAAGTCAGGGGTGAAAGCCTACAGCTCAACTGTAGAATTGCCTTTGATACTGACGATCTTGAGTGTGGTCGAAGTTGGCGGAATATGACATGTAGCGGTGAAATGCTTAGAGACGTCATAGAACACCGATTGCGAAGGCAGCCAACTAGGTCACAACTGACACTGAGGGACGAAAGCGTGGGGAGCGAACAGG	ASV3666	Bacteria	Bacteroidota	Bacteroidia	Flavobacteriales	NS9_marine_group	NS9_marine_group	0	0	0	0	0	0	0	0	0	0	0	0	0	0	0	0	0	0	0	0	0	0	0	0	0	0	0	0	0	0	0	0	0	0	0	0	0	0	0	0	0	0
TACGGAGGGTGCAAGCGTTATCCGGATTTATTGGGTTTAAAGGGTCCGTAGGTGGATCGTTAAGTCAGGGGTGAAAGCCTACAGCTCAACTGTAGAATTGCCTTTGATACTGACGATCTTGAGTGTGGTCGAAGTTGGCGGAATATGACATGTAGCGGTGAAATGCTTAGAGATGTCATAGAACACCGATTGCGAAGGCAGCCAACTAGGTCACAACTGACACTGAGGGACGAAAGCGTGGGGAGCGAACAGG	ASV3667	Bacteria	Bacteroidota	Bacteroidia	Flavobacteriales	NS9_marine_group	NS9_marine_group	0.00449176	2	0.012236	5	0	0	0	0	0	0	0	0	0	0	0	0	0	0	0	0	0	0	0	0	0.00991342	6	0	0	0	0	0	0	0	0	0.0441965	16	0.0203991	11	0.0179433	8	0	0
TACGGAGGGTGCAAGCGTTATCCGGATTTATTGGGTTTAAAGGGTCCGTAGGTGGATCGTTAAGTCAGGGGTGAAATCCTACAGCTCAACTGTAGAATTGCCTTTGATACTGACGATCTTGAGTGTGGTCGAAGTTGGCGGAATATGACATGTAGCGGTGAAATGCTTAGAGATGTCATAGAACACCGATTGCGAAGGCAGCCAACTAGGTCATAACTGACACTGAGGGACGAAAGCGTGGGGAGCGAACAGG	ASV3668	Bacteria	Bacteroidota	Bacteroidia	Flavobacteriales	NS9_marine_group	NS9_marine_group	0	0	0	0	0	0	0	0	0	0	0	0	0	0	0	0	0	0	0	0	0	0	0	0	0	0	0	0	0	0	0	0	0	0	0	0	0	0	0	0	0	0
TACGGAGGGTGCAAGCGTTATCCGGATTTATTGGGTTTAAAGGGTCCGTAGGTGGATCGTTAAGTCAGGGGTGAAATCCTACAGCTCAACTGTAGAATTGCCTTTGATACTGACGATCTTGAGTGTGGTCGAAGTTGGCGGAATATGACATGTAGCGGTGAAATGCTTAGAGATGTCATAGAACACCGATTGCGAAGGCAGCCGACTAGGTCATAACTGACACTGAGGGACGAAAGCGTGGGGAGCGAACAGG	ASV3669	Bacteria	Bacteroidota	Bacteroidia	Flavobacteriales	NS9_marine_group	NS9_marine_group	0	0	0	0	0.0216337	12	0.02142	15	0.00677424	5	0.0151475	15	0.0142952	9	0.0159198	8	0.00173126	2	0	0	0	0	0	0	0	0	0.00506503	5	0.0211751	15	0	0	0.0118101	12	0	0	0	0	0	0	0	0
TACGGAGGGTGCAAGCGTTATCCGGATTTATTGGGTTTAAAGGGTGCGCAGGCTGTTATTTAAGTCAGTTGTGAAATCCTAATGCTTAACATTAGAATTGCAATTGATACTGATTAACTAGAGTAAAAATTGGGTAGGCGTAATTTATAGTGTAGCGGTGAAATGCATAGATACTATAAGGAAGACCGATAGCGAAGGCAGCTTACTGATTTTTCACTGACGCTCAGGCACGAAAGCGTGGGTAGCAAACAGG	ASV3673	Bacteria	Bacteroidota	Bacteroidia	Flavobacteriales	Flavobacteriales	Flavobacteriales	0	0	0	0	0	0	0	0	0	0	0	0	0	0	0	0	0	0	0	0	0	0	0	0	0	0	0	0	0	0	0	0	0	0	0	0	0	0	0	0	0	0
TACGGAGGGTGCAAGCGTTATCCGGATTTATTGGGTTTAAAGGGTGCGCAGGCTGTTATTTAAGTCAGTTGTGAAATCCTAATGCTTAACATTAGAATTGCAATTGATACTGATTAACTTGAGTATAAATTAGGTAAGCGTAATTTATAGTGTAGCGGTGAAATGCATAGATACTATAAGGAAGACCGATAGCGAAAGCAGCTTACTGATTTTTTACTGACGCTCAGGCACGAAAGCGTGGGTAGCAAACAGG	ASV3674	Bacteria	Bacteroidota	Bacteroidia	Flavobacteriales	Flavobacteriales	Flavobacteriales	0	0	0	0	0.0108169	6	0	0	0	0	0	0	0	0	0	0	0	0	0	0	0	0	0	0	0	0	0	0	0	0	0	0	0	0	0	0	0	0	0	0	0	0
TACGGAGGGTGCAAGCGTTATCCGGATTTATTGGGTTTAAAGGGTGCGCAGGCTGTTATTTAAGTCAGTTGTGAAATCCTAATGCTTAACATTAGAATTGCAATTGATACTGATTAACTTGAGTATGAATTAGGTAAGCGTAATTTATAGTGTAGCGGTGAAATGCATAGATACTATAAGGAAGACCGATAGCGAAAGCAGCTTACTGATTTTTTACTGACGCTCAGGCACGAAAGCGTGGGTAGCAAACAGG	ASV3675	Bacteria	Bacteroidota	Bacteroidia	Flavobacteriales	Flavobacteriales	Flavobacteriales	0	0	0	0	0	0	0	0	0	0	0	0	0	0	0	0	0	0	0	0	0.00700231	4	0	0	0	0	0	0	0	0	0	0	0	0	0	0	0	0	0	0	0	0
TACGGAGGATCCAAGCGTTATCCGGATTTATTGGGTTTAAAGGGTGCGCAGGCGGGCTAATAAGTCAGTGGTGAAATCTCTCGGCTCAACCGAGAAACTGCCATTGAAACTGTTAGTCTTGAGTACAGTTGTAGTGGGCGGAATATAGCATGTAGCGGTGAAATGCTTAGATATGCTATAGAACACCGATCGCGAAGGCAGCTCACTAAGCTGTAACTGACGCTCAGGCACGAAAGCGTGGGGAGCAAACAGG	ASV2221	Bacteria	Bacteroidota	Bacteroidia	Sphingobacteriales	Lentimicrobiaceae	Lentimicrobiaceae	0	0	0	0	0	0	0	0	0	0	0	0	0	0	0	0	0	0	0	0	0	0	0	0	0	0	0.00202601	2	0	0	0	0	0	0	0	0	0	0	0	0	0	0
TACGGAGGGTCCAAGCGTTATCCGGATTCATTGGGTTTAAAGGGTGTGTAGGCGGAAAGGTCAGTCAGTGGTGAAATCCTGCAGCTTAACTGTAGAACTGCCATTGATACTTCCTTTCTTGAGTCTAGATGAAGTGAGCGGAATGTGTCATGTAGCGGTGAAATGCATAGATATGACACAGAACACCGATTGCGAAGGCAGCTCGCTAAGCTAGTACTGACGCTGAGGCACGAAAGCGTGGGTAGCGAACAGG	ASV2910	Bacteria	Bacteroidota	Bacteroidia	Sphingobacteriales	Lentimicrobiaceae	Lentimicrobiaceae	0	0	0	0	0	0	0	0	0	0	0	0	0	0	0	0	0	0	0	0	0	0	0	0	0	0	0	0	0	0	0	0	0	0	0	0	0.00370892	2	0	0	0.0222244	9
TACGGAGGGTCCAAGCGTTATCCGGATTCATTGGGTTTAAAGGGTGTGTAGGCGGAAAGGTCAGTCAGTGGTGAAATCCTGCAGCTTAACTGTAGAACTGCCATTGATACTTCCTTTCTTGAGTCTAGTTGAAGTGAGCGGAATGTGTCATGTAGCGGTGAAATGCATAGATATGACACAGAACACCGATTGCGAAGGCAGCTCGCTAAGCTAGTACTGACGCTGAGGCACGAAAGCGTGGGTAGCAAACAGG	ASV2911	Bacteria	Bacteroidota	Bacteroidia	Sphingobacteriales	Lentimicrobiaceae	Lentimicrobiaceae	0	0	0	0	0	0	0	0	0	0	0	0	0	0	0	0	0	0	0	0	0	0	0	0	0	0	0	0	0	0	0	0	0	0	0	0	0	0	0	0	0	0
TACGGAGGGTCCAAGCGTTATCCGGATTCATTGGGTTTAAAGGGTGTGTAGGCGGAAATATAAGTCAGTGGTGAAATCCTGCAGCTCAACTGCAGAACTGCCGCTGATACTGTGTTTCTTGAGTATAGTTGAAGTGGGCGGAATGTGTCATGTAGCGGTGAAATGCATAGATATGACACAGAACACCGATTGCGAAGGCAGCTCACTAAACTATTACTGACGCTGAGGCACGAAAGCGTGGGTAGCGAACAGG	ASV2912	Bacteria	Bacteroidota	Bacteroidia	Sphingobacteriales	Lentimicrobiaceae	Lentimicrobiaceae	0	0	0	0	0.00721123	4	0	0	0	0	0	0	0	0	0	0	0	0	0	0	0	0	0	0	0	0	0	0	0	0	0	0	0	0	0	0	0	0	0	0	0	0
TACGGAGGGTCCAAGCGTTATCCGGATTTATTGGGTTTAAAGGGTGTGTAGGCGGAAATATAAGTCAGTGGTGAAATCCTGCAGCTCAACTGCAGAACTGCCGCTGATACTGTGTTTCTTGAGTATAGTTGAAGTGGGCGGAATGTGTCATGTAGCGGTGAAATGCATAGAGATGACACAGAACACCGATTGCGAAGGCAGCTCACTAAACTATTACTGACGCTGAGGCACGAAAGCGTGGGTAGCGAACAGG	ASV2969	Bacteria	Bacteroidota	Bacteroidia	Sphingobacteriales	Lentimicrobiaceae	Lentimicrobiaceae	0	0	0	0	0	0	0	0	0	0	0	0	0	0	0	0	0	0	0.0124718	10	0	0	0	0	0	0	0.00810406	8	0	0	0	0	0	0	0	0	0	0	0	0	0	0
TACGGAGGGTCCAAGCGTTATCCGGATTTATTGGGTTTAAAGGGTGTGTAGGCGGAAATATAAGTCAGTGGTGAAATCCTGCAGCTCAACTGCAGAACTGCCGCTGATACTGTGTTTCTTGAGTATAGTTGAAGTGGGCGGAATGTGTCATGTAGCGGTGAAATGCATAGATATGACACAGAACACCGATTGCGAAGGCAGCTCACTAAACTATTACTGACGCTGAGGCACGAAAGCGTGGGTAGCGAACAGG	ASV2970	Bacteria	Bacteroidota	Bacteroidia	Sphingobacteriales	Lentimicrobiaceae	Lentimicrobiaceae	0	0	0	0	0	0	0	0	0	0	0	0	0	0	0	0	0	0	0	0	0	0	0	0	0	0	0	0	0	0	0	0	0	0	0	0	0	0	0	0	0.0419795	17
TACGGAGGGTCCAAGCGTTATCCGGATTTATTGGGTTTAAAGGGTGTGTAGGCGGAAATATAAGTCAGTGGTGAAATCCTGCAGCTTAACTGCAGAACTGCCGCTGAAACTGTGTTTCTTGAGTATAGTTGAAGTGGGCGGAATGTGTCATGTAGCGGTGAAATGCATAGATATGACACAGAACACCGATTGCGAAGGCAGCTCACTAAACTATTACTGACGCTGAGGCACGAAAGCGTGGGTAGCGAACAGG	ASV2971	Bacteria	Bacteroidota	Bacteroidia	Sphingobacteriales	Lentimicrobiaceae	Lentimicrobiaceae	0	0	0	0	0	0	0	0	0	0	0	0	0	0	0	0	0	0	0	0	0	0	0	0	0	0	0	0	0	0	0	0	0	0	0	0	0	0	0	0	0	0
TACGGAGGGTGCAAGCGTTATCCGGATTCATTGGGTTTAAAGGGTGCGTAGGCGGAATAGTAAGTCAGTGGTGAAATCCTACAGCTCAACTGTAGAACTGCCATTGAAACTGCTGTTCTTGAGTATAGTTGAAGTGGGCGGAATGTGTCATGTAGCGGTGAAATGCATAGATATGACACAGAACACCAATTGCGTAGGCAGCTCACTAAGCTATTACTGACGCTCAGGCACGAAAGCGTGGGTAGCGAACAGG	ASV3577	Bacteria	Bacteroidota	Bacteroidia	Sphingobacteriales	Lentimicrobiaceae	Lentimicrobiaceae	0	0	0	0	0	0	0	0	0	0	0	0	0	0	0	0	0	0	0	0	0	0	0	0	0	0	0	0	0	0	0	0	0	0	0	0	0	0	0	0	0	0
TACGGAGGGTGCAAGCGTTATCCGGATTCATTGGGTTTAAAGGGTGCGTAGGCGGAATAGTAAGTCAGTGGTGAAATCCTGCAGCTCAACTGCAGAACTGCCATTGAAACTGCTTTTCTTGAGTATAGTTGAAGTGGGCGGAATGTGTCATGTAGCGGTGAAATGCATAGATATGACACAGAACACCAATTGCGTAGGCAGCTCACTAAACTATTACTGACGCTAAGGCACGAAAGCGTGGGTAGCGAACAGG	ASV3579	Bacteria	Bacteroidota	Bacteroidia	Sphingobacteriales	Lentimicrobiaceae	Lentimicrobiaceae	0	0	0	0	0	0	0	0	0	0	0	0	0	0	0	0	0	0	0	0	0	0	0	0	0	0	0	0	0	0	0	0	0	0	0	0	0	0	0	0	0.0172857	7
TACGGAGGGTGCAAGCGTTATCCGGATTCATTGGGTTTAAAGGGTGCGTAGGCGGAATTGTAAGTCAGTGGTGAAATCCTACAGCTTAACTGTAGAACTGCCATTGATACTGCTATTCTTGAGTATAGTTGAAGTGGGCGGAATGTGTCATGTAGCGGTGAAATGCATAGATATGACACAGAACACCAATTGCGTAGGCAGCTCACTAAGCTATTACTGACGCTAAGGCACGAAAGCGTGGGGAGCGAACAGG	ASV3580	Bacteria	Bacteroidota	Bacteroidia	Sphingobacteriales	Lentimicrobiaceae	Lentimicrobiaceae	0	0	0	0	0.0180281	10	0	0	0	0	0	0	0	0	0	0	0	0	0	0	0	0	0	0	0	0	0.00506503	5	0	0	0	0	0	0	0	0	0	0	0.0201862	9	0	0
TACGGAGGGTGCAAGCGTTATCCGGATTCATTGGGTTTAAAGGGTGCGTAGGCGGAATTTTAAGTCAGCGGTGAAATCCTACAGCTTAACTGTAGAACTGCCGTTGATACTACTATTCTTGAGTATAGTTGAAGTGGGCGGAATGTGTCATGTAGCGGTGAAATGCATAGATATGACACAGAACACCAATTGCGTAGGCAGCTCACTAAGCTATTACTGACGCTAAGGCACGAAAGCGTGGGGAGCGAACAGG	ASV3581	Bacteria	Bacteroidota	Bacteroidia	Sphingobacteriales	Lentimicrobiaceae	Lentimicrobiaceae	0.0157212	7	0	0	0	0	0	0	0	0	0	0	0	0	0	0	0.00259689	3	0	0	0	0	0	0	0.0115657	7	0	0	0	0	0	0	0	0	0.0165737	6	0.00556339	3	0	0	0.00987752	4
TACGGAGGGTCCAAGCGTTGTCCGGATTTATTGGGTTTAAAGGGTACGTAGGCGGAATTTTAAGTCAGTGGTGAAAGCCTCCAGCTCAACTGGAGAATTGCCATTGAAACTGAAGTTCTTGAATATGGATGAGGTGGTTGGAATATAACATGTAGCGGTGAAATGCTTAGATATGTTATAGAACACCAATTGCGAAGGCAGATCACTAAACCATTATTGACGCTGAGGTACGAAAGCGTGGGGAGCGAACAGG	ASV2981	Bacteria	Bacteroidota	Bacteroidia	Sphingobacteriales	NS11-12_marine_group	NS11-12_marine_group	0	0	0	0	0	0	0	0	0	0	0	0	0	0	0	0	0	0	0	0	0	0	0	0	0	0	0	0	0	0	0	0	0	0	0	0	0	0	0	0	0	0
TACGGAGGGTCCAAGCGTTGTCCGGATTTATTGGGTTTAAAGGGTACGTAGGCGGGACTTTAAGTCAGTGGTGAAAGCCTCCAGCTCAACTGGAGAATTGCCATTGAAACTGAAGTTCTTGAATATGGATGAGGTGGTTGGAATATAACATGTAGCGGTGAAATGCATAGATATGTTATAGAACACCAATTGCGAAGGCAGATCACTAAACCATTATTGACGCTGAGGTACGAAAGCGTGGGGAGCGAACAGG	ASV2982	Bacteria	Bacteroidota	Bacteroidia	Sphingobacteriales	NS11-12_marine_group	NS11-12_marine_group	0	0	0	0	0	0	0	0	0	0	0	0	0	0	0	0	0	0	0	0	0	0	0	0	0	0	0	0	0	0	0	0	0	0	0	0	0	0	0	0	0	0
TACGGAGGGTCCAAGCGTTGTCCGGATTTATTGGGTTTAAAGGGTACGTAGGTGGAACTTTAAGTCAGTGGTGAAAGCCTCCAGCTCAACTGGAGAATTGCCATTGAAACTGAAGTTCTTGAATATGGATGAGGTGGTTGGAATACAACATGTAGCGGTGAAATGCTTAGATATGTTATAGAACACCAATTGCGAAGGCAGATCACTAAACCATTATTGACACTGAGGTACGAAAGCGTGGGGAGCGAACAGG	ASV2984	Bacteria	Bacteroidota	Bacteroidia	Sphingobacteriales	NS11-12_marine_group	NS11-12_marine_group	0	0	0	0	0	0	0	0	0.0027097	2	0	0	0	0	0.00397994	2	0	0	0	0	0.00700231	4	0.00901293	6	0	0	0.00506503	5	0.00705836	5	0.00595877	4	0	0	0	0	0.00556339	3	0	0	0	0
TACGGAGGGTCCAAGCGTTGTCCGGATTTATTGGGTTTAAAGGGTACGTAGGTGGAATTTTAAGTCAGTGGTGAAAGCCTCCAGCTCAACTGGAGAATTGCCATTGAAACTGAAATTCTTGAATATGGATGAGGTGGTTGGAATACAACATGTAGCGGTGAAATGCTTAGATATGTTATAGAACACCAATTGCGAAGGCAGATCACTAAACCATTATTGACACTGAGGTACGAAAGCGTGGGGAGCGAACAGG	ASV2985	Bacteria	Bacteroidota	Bacteroidia	Sphingobacteriales	NS11-12_marine_group	NS11-12_marine_group	0	0	0	0	0	0	0	0	0	0	0	0	0	0	0	0	0	0	0	0	0	0	0	0	0	0	0	0	0	0	0	0	0	0	0	0	0	0	0	0	0	0
TACGGAGGGTGCAAGCGTTGTCCGGAATCACTGGGTGTAAAGGGTGTGTAGGCGGAGCTGTAAGTCAGAGGTGAAATCCTACGGCTCAACCGTAGAACTGCCTTTGATACTGCAGCCCTTGAATATCGGAGAGGTTGCTGGAATTCGTGGTGTAGCGGTGAAATGCGTAGATATCACGAGGAACACCAGAGGCGTAGGCGGGCAACTGGACGATTATTGACGCTGAGGCACGAAAGCGTGGGGAGCAAACAGG	ASV3765	Bacteria	Bacteroidota	Rhodothermia	Rhodothermales	Rhodothermaceae	Rhodothermaceae	0	0	0	0	0	0	0	0	0	0	0	0	0	0	0	0	0	0	0	0	0	0	0	0	0	0	0	0	0	0	0	0	0	0	0	0	0	0	0	0	0	0
TACGGAGGGTGCAAGCGTTGTCCGGAATCACTGGGTGTAAAGGGTGTGTAGGCGGAGCTGTAAGTCAGAGGTGAAATCCTACGGCTCAACCGTAGAACTGCCTTTGATACTGCAGCCCTTGAGTATCGGAGAGGTTGCTGGAATTCGTGGTGTAGCGGTGAAATGCGTAGATATCACGAGGAACACCAGAGGCGTAGGCGGGCAACTGGACGATTACTGACGCTGAGGCACGAAAGCGTGGGGAGCAAACAGG	ASV3766	Bacteria	Bacteroidota	Rhodothermia	Rhodothermales	Rhodothermaceae	Rhodothermaceae	0	0	0	0	0	0	0	0	0	0	0	0	0	0	0	0	0	0	0	0	0	0	0	0	0	0	0	0	0	0	0	0	0	0	0	0	0	0	0	0	0	0
TACGGAGGGTGCAAGCGTTGTCCGGAATCACTGGGTGTAAAGGGTGTGTAGGCGGGATTGTAAGTCAGAGGTGAAATCCTACAGCTCAACTGTAGAACTGCCTTTGATACTGCAATTCTTGAGTTTCGGAGAGGTCATTAGAATTCGTGGTGTAGCGGTGAAATGCGTAGATATCACGAGGAATACCAGAGGCGTAGGCGGATGACTGGACGAATACTGACGCTGAGGCACGAAAGCGTGGGGAGCAAACAGG	ASV3767	Bacteria	Bacteroidota	Rhodothermia	Rhodothermales	Rhodothermaceae	Rhodothermaceae	0	0	0	0	0	0	0	0	0	0	0	0	0	0	0	0	0	0	0	0	0	0	0	0	0	0	0	0	0	0	0	0	0	0	0	0	0	0	0	0	0	0
TACGAAGGGTGCAAGCGTTGTTCGGATTTACTGGGCGTAAAGCGCGCGCAGGCGGATTGATAAGTCAGATGTGAAATCTCGGGGCTCAACCCCGAAACTGCGTCTGAAACTGTTGATCTAGAGTTATGGAGGGGAGAAGGGAATTTCGCATGTAGGGGTAAAATCCGTAGAGATGCGAAGGAACACCAGAGCCGAAGGGGCTTCTCTGGCCATCAACTGACGCTGAGGCGCGAAAGCGTGGGTAGCAAACAGG	ASV1708	Bacteria	Bdellovibrionota	Bdellovibrionia	Bacteriovoracales	Bacteriovoracaceae	Halobacteriovorax	0	0	0	0	0	0	0	0	0	0	0.00403934	4	0	0	0	0	0	0	0	0	0	0	0	0	0	0	0	0	0	0	0	0	0	0	0	0	0	0	0	0	0	0
TACGAAGGGTGCAAGCGTTGTTCGGATTTATTGGGCGTAAAGCGCGCGCAGGCGGATTGGTAAGTCAGATGTGAAATCTCGGGGCTCAACCCCGAAACTGCGTCTGAAACTGCTGATCTAGAATCTTGGAGAGGGAAGGGGAATTTCGCATGTAGGGGTAAAATCCGTAGAGATGCGAAGGAACACCAGAGGCGAAGGCGCCTTCCTGGACAAGTATTGACGCTGAGGCGCGAAAGCGTGGGTAGCAAACAGG	ASV1738	Bacteria	Bdellovibrionota	Bdellovibrionia	Bacteriovoracales	Bacteriovoracaceae	Halobacteriovorax	0	0	0	0	0	0	0	0	0	0	0	0	0	0	0	0	0	0	0	0	0	0	0	0	0	0	0	0	0	0	0	0	0	0	0	0	0	0	0	0	0	0
TACGAAGGGTGCAAGCGTTGTTCGGATTTACTGGGCGTAAAGCGCGCGCAGGCGGATTGGTAAGTCAGATGTGAAATCTCGGGGCCTAACCCCGAAACTGCGTCTGAAACTATCAATCTAGAGTATCGGAGAGGGATGGGGAATTTCCTGTGTAGGGGTAAAATCCGTAGAGATAGGAAGGAACACCAGAGGCGAAGGCGCCATCCTGGACGATTACTGACGCTGAGGCGCGAAAGCGTGGGGAGCAAACAGG	ASV1711	Bacteria	Bdellovibrionota	Bdellovibrionia	Bacteriovoracales	Bacteriovoracaceae	Peredibacter	0	0	0	0	0	0	0	0	0	0	0	0	0	0	0	0	0	0	0.00498871	4	0	0	0	0	0	0	0	0	0	0	0	0	0	0	0	0	0	0	0	0	0	0
TACGAAGGGTGCAAGCGTTGTTCGGATTTATTGGGCGTAAAGCGCGCGCAGGCGGATATGTAAGTCAGATGTGAAATCTCGGGGCTCAACCCCGAAACTGCGTCTGAAACTACTTATCTAGAATCTCGGAGAGGGAAGTGGAATTTCGCATGTAGGGGTAAAATCCGTAGAGATGCGAAGGAACACCAGTGGCGAAGGCGACTTCCTGGACGAGTATTGACGCTGAGGCGCGAAAGCGTGGGGAGCAAACAGG	ASV1720	Bacteria	Bdellovibrionota	Bdellovibrionia	Bacteriovoracales	Bacteriovoracaceae	Peredibacter	0.0134753	6	0	0	0.0216337	12	0	0	0	0	0.0131279	13	0	0	0	0	0	0	0.0112246	9	0	0	0	0	0.00826119	5	0.0151951	15	0	0	0	0	0	0	0	0	0	0	0.0134574	6	0	0
TACGAAGGGTGCAAGCGTTGTTCGGATTTATTGGGCGTAAAGCGCGCGCAGGCGGATTGATAAGTCAGATGTGAAATCTCGAGGCTCAACCTCGAAACTGCGTCTGAAACTGTTGATCTAGAATCTCAGAGGGGGAAGGGGAATTTCGCATGTAGGGGTAAAATCCGTAGAGATGCGAAGGAACACCAGAGGCGAAGGCGCCTTCCTGGATGAGTATTGACGCTGAGGCGCGAAAGCGTGGGGAGCAAACAGG	ASV1728	Bacteria	Bdellovibrionota	Bdellovibrionia	Bacteriovoracales	Bacteriovoracaceae	Peredibacter	0	0	0	0	0	0	0	0	0	0	0	0	0	0	0	0	0	0	0	0	0	0	0	0	0	0	0	0	0	0	0	0	0	0	0	0	0	0	0	0	0	0
TACGGAGGGGGCAAGCGTTGTTCGGAATTACTGGGCGTAAAGCGCGCGCAGGCGGATATGTAAGTCAGATGTGAAATCTCGGGGCTCAACCCCGAAACTGCGTCTGAAACTACTTATCTAGAATCTCGGAGAGGGAAGTGGAATTTCGCATGTAGGGGTAAAATCCGTAGAGATGCGAAGGAACACCAGTGGCGAAGGCGACTTCCTGGACGAGTATTGACGCTGAGGCGCGAAAGCGTGGGGAGCAAACAGG	ASV2481	Bacteria	Bdellovibrionota	Bdellovibrionia	Bacteriovoracales	Bacteriovoracaceae	Peredibacter	0	0	0	0	0	0	0	0	0	0	0	0	0	0	0	0	0	0	0	0	0	0	0	0	0	0	0	0	0	0	0	0	0	0	0	0	0	0	0	0	0	0
TACGGAGGGTGCAAGCGTTGTTCGGATTTACTGGGCGTAAAGCGCGCGCAGGCGGACTAGCAAGTCAGATGTGAAATCCCAGGGCTTAACCCTGGAACTGCGTCTGAAACTGTTAGTCTAGAGTCTCACAGGGGGTAGGGGAATTTCACGTGTAGGGGTAAAATCCGTAGAGATGTGAAGGAACACCGGTGGCGAAGGCGCCTACCTGGATGAGTACTGACGCTGAGGCGCGAAAGCGTGGGGAGCAAACAGG	ASV3871	Bacteria	Bdellovibrionota	Bdellovibrionia	Bacteriovoracales	Bacteriovoracaceae	Peredibacter	0	0	0	0	0	0	0	0	0	0	0	0	0	0	0	0	0	0	0	0	0	0	0	0	0	0	0	0	0	0	0	0	0	0	0	0	0	0	0	0	0	0
TACGGAGGGTGCAAGCGTTGTTCGGATTTACTGGGCGTAAAGCGCGCGCAGGCGGACTGATAAGTCAGATGTGAAATCCCAGGGCTCAACCCTGGAACTGCGTCTGAAACTATTAGTCTAGAGTCTCACAGGGGGTAGGGGAATTTCACGTGTAGGGGTAAAATCCGTAGAGATGTGAAGGAACACCGGTGGCGAAGGCGCCTACCTGGATGAGTACTGACGCTGAGGCGCGAAAGCGTGGGGAGCAAACAGG	ASV3875	Bacteria	Bdellovibrionota	Bdellovibrionia	Bacteriovoracales	Bacteriovoracaceae	Peredibacter	0	0	0	0	0	0	0	0	0	0	0	0	0	0	0	0	0	0	0	0	0	0	0	0	0	0	0	0	0	0	0.00595877	4	0	0	0	0	0	0	0	0	0	0
TACGGAGGGTGCAAGCGTTGTTCGGATTTACTGGGCGTAAAGCGCGCGCAGGCGGATAAGCAAGTCAGATGTGAAATCCCGAGGCTTAACCTCGGAACTGCGTCTGAAACTGCTAATCTAGAGTCTCACAGGGGGTAGGGGAATTTCACGTGTAGGGGTAAAATCCGTAGAGATGTGAAGGAACACCGGTGGCGAAGGCGCCTACCTGGATGAGTACTGACGCTGAGGCGCGAAAGCATGGGGAGCAAACAGG	ASV3877	Bacteria	Bdellovibrionota	Bdellovibrionia	Bacteriovoracales	Bacteriovoracaceae	Peredibacter	0	0	0	0	0	0	0	0	0	0	0	0	0	0	0	0	0	0	0.00748307	6	0	0	0	0	0	0	0	0	0	0	0	0	0	0	0	0	0	0	0	0	0	0
TACGGAGGGTGCAAGCGTTGTTCGGATTTACTGGGCGTAAAGCGCGCGCAGGCGGATCAATCAGTCAGATGTGAAATCTCGGGGCTCAACCTCGAAACTGCGTCTGAAACTATTGATCTAGAGTCTCACAGGGGGTAGGGGAATTTCACGTGTAGGGGTAAAATCCGTAGAGATGTGAAGGAACACCGGTGGCGAAGGCGCCTACCTGGATGAGTACTGACGCTGAGGCGCGAAAGCGTGGGGAGCAAACAGG	ASV3879	Bacteria	Bdellovibrionota	Bdellovibrionia	Bacteriovoracales	Bacteriovoracaceae	Peredibacter	0	0	0	0	0	0	0	0	0	0	0	0	0	0	0	0	0	0	0	0	0	0	0	0	0	0	0	0	0	0	0	0	0	0	0	0	0	0	0	0	0	0
TACGGAGGGTGCAAGCGTTGTTCGGATTTACTGGGCGTAAAGCGCGCGCAGGCGGATCAGTCAGTCAGATGTGAAATCTCGGGGCTCAACCTCGAAACTGCGTCTGAAACTTCTGATCTAGAGTATCACAGGGGGTAGGGGAATTTCACGTGTAGGGGTAAAATCCGTAGAGATGTGAAGGAACACCGGTGGCGAAGGCGCCTACCTGGATGATTACTGACGCTGAGGCGCGAAAGCATGGGGAGCAAACAGG	ASV3881	Bacteria	Bdellovibrionota	Bdellovibrionia	Bacteriovoracales	Bacteriovoracaceae	Peredibacter	0	0	0	0	0	0	0	0	0	0	0	0	0	0	0	0	0	0	0	0	0	0	0	0	0	0	0	0	0	0	0	0	0	0	0	0	0	0	0	0	0	0
TACGGAGGGTGCAAGCGTTGTTCGGATTTACTGGGCGTAAAGCGCGCGCAGGCGGATCAGTCAGTCAGATGTGAAATCTCGGGGCTCAACCTCGAAACTGCGTCTGAAACTTCTGGTCTAGAGTATCACAGGGGGTAGGGGAATTTCACGTGTAGGGGTAAAATCCGTAGAGATGTGAAGGAACACCGGTGGCGAAGGCGCCTACCTGGATGATTACTGACGCTGAGGCGCGAAAGCATGGGGAGCAAACAGG	ASV3882	Bacteria	Bdellovibrionota	Bdellovibrionia	Bacteriovoracales	Bacteriovoracaceae	Peredibacter	0	0	0	0	0	0	0	0	0	0	0	0	0	0	0	0	0	0	0	0	0	0	0	0	0	0	0	0	0	0	0	0	0	0	0	0	0	0	0	0	0	0
TACGGAGGGTGCAAGCGTTGTTCGGATTTACTGGGCGTAAAGCGCGCGCAGGCGGATTAACAAGTCAGATGTGAAATCCCAGGGCTTAACCCTGGAACTGCGTCTGAAACTGTTAGTCTAGAGTCTCATAGGGGGTAGGGGAATTTCACGTGTAGGGGTAAAATCCGTAGAGATGTGAAGGAACACCGGTGGCGAAGGCGCCTACCTGGATGAGTACTGACGCTGAGGCGCGAAAGCGTGGGGAGCAAACAGG	ASV3883	Bacteria	Bdellovibrionota	Bdellovibrionia	Bacteriovoracales	Bacteriovoracaceae	Peredibacter	0	0	0	0	0	0	0	0	0	0	0	0	0	0	0	0	0	0	0	0	0	0	0	0	0	0	0	0	0	0	0	0	0	0	0	0	0	0	0	0	0	0
TACGGAGGGTGCAAGCGTTGTTCGGATTTATTGGGCGTAAAGCGCGCGCAGGCGGACTAGCAAGTCAGATGTGAAATCTCGGGGCTCAACCTCGAAACTGCGTCTGAAACTGTTAGTCTAGAATTACAGAGGGGGAAGGGGAATTTCACGTGTAGGGGTAAAATCCGTAGAGATGTGAAGGAACACCGGTGGCGAAGGCGCCTTCCTGGATGTATATTGACGCTGAGGCGCGAAAGCGTGGGGAGCAAACAGG	ASV3898	Bacteria	Bdellovibrionota	Bdellovibrionia	Bacteriovoracales	Bacteriovoracaceae	Peredibacter	0	0	0	0	0	0	0	0	0	0	0	0	0	0	0	0	0	0	0	0	0	0	0	0	0	0	0	0	0	0	0	0	0	0	0	0	0	0	0	0	0	0
TACGGAGGGTGCAAGCGTTGTTCGGATTTATTGGGCGTAAAGCGCGCGCAGGCGGATAGATAAGTCAGATGTGAAATCTCGGGGCTCAACCTCGAAACTGCGTCTGAAACTATTTATCTAGAGTCTCACAGGGGGTAGGGGAATTTCAAGTGTAGGGGTAAAATCCGTAGAGATTTGAAGGAACACCGGTGGCGAAGGCGCCTACCTGGATGAGTACTGACGCTGAGGCGCGAAAGCATGGGGAGCAAACAGG	ASV3902	Bacteria	Bdellovibrionota	Bdellovibrionia	Bacteriovoracales	Bacteriovoracaceae	Peredibacter	0	0	0	0	0	0	0.004284	3	0.00541939	4	0.0212066	21	0	0	0	0	0.0190438	22	0.0112246	9	0	0	0	0	0	0	0.00405203	4	0.00564669	4	0	0	0	0	0	0	0	0	0	0	0	0
TACGGAGGGTGCAAGCGTTGTTCGGATTTATTGGGCGTAAAGCGCGCGCAGGCGGATAGATAAGTCAGATGTGAAATCTCGGGGCTCAACCTCGAAACTGCGTCTGAAACTATTTATCTAGAGTCTCACAGGGGGTAGGGGAATTTCACGTGTAGGGGTAAAATCCGTAGAGATGTGAAGGAACACCGGTGGCGAAGGCGCCTACCTGGATGAGTACTGACGCTGAGGCGCGAAAGCATGGGGAGCAAACAGG	ASV3903	Bacteria	Bdellovibrionota	Bdellovibrionia	Bacteriovoracales	Bacteriovoracaceae	Peredibacter	0	0	0	0	0	0	0	0	0	0	0	0	0	0	0	0	0	0	0	0	0	0	0	0	0	0	0	0	0	0	0	0	0	0	0	0	0	0	0	0	0	0
TACGGAGGGTGCAAGCGTTGTTCGGATTTATTGGGCGTAAAGCGCGCGCAGGCGGATCAGCAAGTCAGATGTGAAATCCCAGGGCTCAACCCTGGAACTGCGTCTGAAACTGTTGGTCTAGAATCATAGAGGGGGAAGGGGAATTTCACGTGTAGGGGTAAAATCCGTAGAGATGTGAAGGAACACCAGTGGCGAAGGCGCCTTCCTGGATATGTATTGACGCTGAGGCGCGAAAGCGTGGGGAGCAAACAGG	ASV3904	Bacteria	Bdellovibrionota	Bdellovibrionia	Bacteriovoracales	Bacteriovoracaceae	Peredibacter	0	0	0	0	0	0	0	0	0	0	0	0	0	0	0	0	0	0	0.00873025	7	0	0	0	0	0	0	0	0	0	0	0	0	0	0	0	0	0	0	0	0	0	0
TACGGAGGGTGCAAGCGTTGTTCGGATTTATTGGGCGTAAAGCGCGCGCAGGCGGATTTGTAAGTCAGATGTGAAATCTCGGGGCCTAACCCCGAAACTGCGTCTGAAACTGCAAATCTAGAATCTTATAGGGGGTGGGGGAATTTCACGTGTAGGGGTAAAATCCGTAGAGATGTGAAGGAACACCAGAGGCGAAGGCGCCCACCTGGATAAGTATTGACGCTGAGGCGCGAAAGCGTGGGGAGCAAACAGG	ASV3907	Bacteria	Bdellovibrionota	Bdellovibrionia	Bacteriovoracales	Bacteriovoracaceae	Peredibacter	0	0	0	0	0	0	0	0	0	0	0	0	0	0	0	0	0	0	0	0	0	0	0	0	0	0	0	0	0	0	0	0	0	0	0	0	0	0	0	0	0	0
TACGAAGGGTGCAAGCGTTGTTCGGATTTACTGGGCGTAAAGCGCGCGCAGGCGGATTGGTAAGTCAGATGTGAAATCCCAGGGCTCAACCCTGGAACTGCGTCTGAAACTATTAATCTAGAGTCTTGGAGAGGGAAGGGGAATTTCACATGTAGGGGTAAAATCCGTAGAGATGTGAAGGAACACCAGAGGCGAAGGCGCCTTCCTGGACAAGTACTGACGCTGAGGCGCGAAAGCGTGGGGAGCAAACAGG	ASV1710	Bacteria	Bdellovibrionota	Bdellovibrionia	Bacteriovoracales	Bacteriovoracaceae	Bacteriovoracaceae	0	0	0	0	0	0	0	0	0	0	0.0171672	17	0	0	0	0	0.00952191	11	0.0386625	31	0	0	0	0	0.00495671	3	0.0243122	24	0	0	0	0	0.0108259	11	0	0	0	0	0	0	0	0
TACGAAGGGTGCAAGCGTTGTTCGGATTTACTGGGCGTAAAGGGTGTGTAGGCGGATTAATAAGTCAGATGTGAAATCTTGGGGCCTAACCCCGAAACTGCGTCTGAAACTGTTAATCTAGAATCTCGGAGAGGAAAGGAGAATTTCGCATGTAGGGGTAAAATCCGTAGAGATGCGAAGGAATACCAGAAGTGAAGACGCCTTTCTGGACGAGTATTGACGCTGAGACACGAAAGCGTGGGGAGCAAACAGG	ASV1713	Bacteria	Bdellovibrionota	Bdellovibrionia	Bacteriovoracales	Bacteriovoracaceae	Bacteriovoracaceae	0	0	0	0	0	0	0	0	0	0	0	0	0	0	0	0	0	0	0	0	0	0	0	0	0	0	0	0	0	0	0	0	0	0	0	0	0	0	0	0	0	0
TACGAAGGGTGCAAGCGTTGTTCGGATTTATTGGGCGTAAAGCGCGCGCAGGCGGACAGTCAAGTCAGATGTGAAATCTCGGGGCTCAACCCCGAAACTGCGTCTGAAACTGATTGTCTAGAGTCTCGGAGAGGGAAGGGGAATTTCGCATGTAGGGGTAAAATCCGTAGAGATGCGAAGGAACACCAGAGGCGAAGGCGCCTTCCTGGACGAGTACTGACGCTGAGGCGCGAAAGCGTGGGGAGCAAACAGG	ASV1714	Bacteria	Bdellovibrionota	Bdellovibrionia	Bacteriovoracales	Bacteriovoracaceae	Bacteriovoracaceae	0	0	0	0	0	0	0	0	0	0	0	0	0	0	0	0	0	0	0	0	0	0	0	0	0	0	0	0	0	0	0	0	0	0	0	0	0	0	0	0	0	0
TACGAAGGGTGCAAGCGTTGTTCGGATTTATTGGGCGTAAAGCGCGCGCAGGCGGACGGCTAAGTCAGATGTGAAATCTCGGGGCTCAACCCCGAAACTGCGTCTGAAACTGGTCGTCTAGAATTTTGGAGAGGGAAGGGGAATATCGCATGTAGGGGTAAAATCCGTAGAGATGCGATGGAACACCAGAGGCGAAGGCGCCTTCCTGGCCAAATATTGACGCTGAGGCGCGAAAGCGTGGGTAGCAAACAGG	ASV1715	Bacteria	Bdellovibrionota	Bdellovibrionia	Bacteriovoracales	Bacteriovoracaceae	Bacteriovoracaceae	0	0	0	0	0	0	0	0	0	0	0	0	0	0	0	0	0	0	0	0	0	0	0	0	0	0	0	0	0	0	0	0	0	0	0	0	0	0	0	0	0	0
TACGAAGGGTGCAAGCGTTGTTCGGATTTATTGGGCGTAAAGCGCGCGCAGGCGGACGGCTAAGTCAGATGTGAAATCTCGGGGCTCAACCCCGAAACTGCGTCTGAAACTGGTTGTCTAGAATCTCGGAGAGGAAAGGGGAATTTCGCATGTAGGGGTAAAATCCGTAGAGATGCGAAGGAACACCAGAGGCGAAGGCGCCTTTCTGGACGAGTATTGACGCTGAGGCGCGAAAGCGTGGGGAGCAAACAGG	ASV1716	Bacteria	Bdellovibrionota	Bdellovibrionia	Bacteriovoracales	Bacteriovoracaceae	Bacteriovoracaceae	0	0	0	0	0	0	0	0	0	0	0	0	0	0	0	0	0	0	0	0	0	0	0	0	0	0	0	0	0	0	0	0	0	0	0	0	0	0	0	0	0	0
TACGAAGGGTGCAAGCGTTGTTCGGATTTATTGGGCGTAAAGCGCGCGCAGGCGGATAGGTAAGTCAGATGTGAAATCTCGGGGCTCAACCCCGAAACTGCGTCTGAAACTACCTATCTAGAATCTCGGAGAGGGAAGTGGAATTTCGCATGTAGGGGTAAAATCCGTAGAGATGCGAAGGAACACCAGTGGCGAAGGCGATTTCCTGGACGAGTATTGACGCTGAGGCGCGAAAGCGTGGGGAGCAAACAGG	ASV1719	Bacteria	Bdellovibrionota	Bdellovibrionia	Bacteriovoracales	Bacteriovoracaceae	Bacteriovoracaceae	0	0	0	0	0	0	0	0	0	0	0	0	0	0	0	0	0	0	0	0	0	0	0	0	0	0	0	0	0	0	0	0	0	0	0	0	0	0	0	0	0	0
TACGAAGGGTGCAAGCGTTGTTCGGATTTATTGGGCGTAAAGCGCGCGCAGGCGGATCATTAAGTCAGATGTGAAATCTCGGGGCTCAACCCCGAAACTGCGTCTGAAACTGATGATCTAGAATCTTGGAGAGGGAAGGGGAATTTCACATGTAGGGGTAAAATCCGTAGAGATGTGAAGGAACACCAGAGGCGAAGGCGCCTTCCTGGACAAGTATTGACGCTGAGGCGCGAAAGCGTGGGTAGCAAACAGG	ASV1722	Bacteria	Bdellovibrionota	Bdellovibrionia	Bacteriovoracales	Bacteriovoracaceae	Bacteriovoracaceae	0	0	0	0	0	0	0	0	0	0	0	0	0	0	0	0	0	0	0	0	0	0	0	0	0	0	0	0	0	0	0	0	0	0	0	0	0	0	0	0	0	0
TACGAAGGGTGCAAGCGTTGTTCGGATTTATTGGGCGTAAAGCGCGCGCAGGCGGATTGATAAGTCAGATGTGAAATCTCGGGGCTCAACCCCGAAACTGCGTCTGAAACTGTTAATCTAGAGTCTCGGAGAGGGAAGGGGAATTTCGCATGTAGGGGTAAAATCCGTAGAGATGCGAAGGAACACCAGAGGCGAAGGCGCCTTCCTGGACGAGTACTGACGCTGAGGCGCGAAAGCGTGGGGAGCAAACAGG	ASV1729	Bacteria	Bdellovibrionota	Bdellovibrionia	Bacteriovoracales	Bacteriovoracaceae	Bacteriovoracaceae	0	0	0	0	0	0	0	0	0	0	0	0	0	0	0	0	0	0	0	0	0	0	0	0	0	0	0	0	0	0	0	0	0	0	0	0	0	0	0	0	0	0
TACGAAGGGTGCAAGCGTTGTTCGGATTTATTGGGCGTAAAGCGCGCGCAGGCGGATTGATTAGTCAGATGTGAAATCTCGGGGCTCAACCCCGAAACTGCGTCTGAAACTGTTAATCTAGAGTCTCGGAGAGGGAAGGGGAATTTCGCATGTAGGGGTAAAATCCGTAGAGATGCGAAGGAACACCAGAGGCGAAGGCGCCTTCCTGGACGAGTACTGACGCTGAGGCGCGAAAGCGTGGGGAGCAAACAGG	ASV1732	Bacteria	Bdellovibrionota	Bdellovibrionia	Bacteriovoracales	Bacteriovoracaceae	Bacteriovoracaceae	0	0	0	0	0	0	0	0	0	0	0	0	0	0	0	0	0	0	0	0	0	0	0	0	0	0	0	0	0	0	0	0	0	0	0	0	0	0	0	0	0	0
TACGAAGGGTGCAAGCGTTGTTCGGATTTATTGGGCGTAAAGCGCGCGCAGGCGGATTTTCAAGTCAGATGTGAAATCTCGGGGCTCAACCCCGAAACTGCGTCTGAAACTGTTAATCTAGAGTCTCGGAGAGGGAAGGGGAATATCGCATGTAGGGGTAAAATCCGTAGAGATGTGATGGAACACCAGAGGCGAAGGCGCCTTCCTGGACGAGTACTGACGCTGAGGCGCGAAAGCGTGGGGAGCAAACAGG	ASV1740	Bacteria	Bdellovibrionota	Bdellovibrionia	Bacteriovoracales	Bacteriovoracaceae	Bacteriovoracaceae	0.0112294	5	0	0	0.0144225	8	0	0	0	0	0	0	0	0	0	0	0	0	0	0	0	0	0	0	0	0	0.00709105	7	0	0	0	0	0	0	0	0	0	0	0	0	0	0
TACGAAGGGTGCAAGCGTTGTTCGGATTTATTGGGCGTAAAGCGTACGCAGGCGGATAGGTAAGTCAGATGTGAAATCCCAGAGCTCAACTTTGGAACTGCGTCTGAAACTGCTTGTCTAGAGTCTTAGAGGGGGAAGGGGAATTTCGCATGTAGGGGTAAAATCCGTAGAGATGCGAAGGAACACCTGTAGTGAAGACGCCTTCCTGGAAAAGTACTGACGCTGAGGTACGAAAGCGTGGGGAGCAAACAGG	ASV1744	Bacteria	Bdellovibrionota	Bdellovibrionia	Bacteriovoracales	Bacteriovoracaceae	Bacteriovoracaceae	0	0	0	0	0	0	0	0	0	0	0	0	0	0	0	0	0	0	0	0	0	0	0	0	0	0	0	0	0	0	0	0	0	0	0	0	0	0	0	0	0	0
TACGAAGGGTGCGAGCGTTGTTCGGATTTATTGGGCGTAAAGCGCGCGCAGGCGGATAGGTAAGTCAGATGTGAAATCTCGGGGCTCAACCCCGAAACTGCGTCTGAAACTACCTATCTAGAATCTCGGAGAGGGAAGTGGAATTTCGCATGTAGGGGTAAAATCCGTAGAGATGCGAAGGAACACCAGTGGCGAAGGCGATTTCCTGGACGAGTATTGACGCTGAGGCGCGAAAGCGTGGGGAGCAAACAGG	ASV1746	Bacteria	Bdellovibrionota	Bdellovibrionia	Bacteriovoracales	Bacteriovoracaceae	Bacteriovoracaceae	0	0	0	0	0	0	0	0	0	0	0	0	0	0	0	0	0	0	0	0	0	0	0	0	0	0	0	0	0	0	0	0	0	0	0	0	0	0	0	0	0.0123469	5
TACGAAGGGTGCGAGCGTTGTTCGGATTTATTGGGCGTAAAGCGGGTGCAGGCGGATATACAAGTCAGATGTGAAATCTCGAGGCTCAACCTCGAAACTGCGTCTGAAACTGTACATCTAGAATCTCGTAGAGGGAGGCGGAATTTCGCATGTAGGAGTAAAATCCGTAGATATGTGAAGGAACACCAGAGGCGAAGGCGGCCTCCTGGGCGAGTATTGACGCTGTAGCCGAAAGCGTGGGGAGCAAACAGG	ASV1747	Bacteria	Bdellovibrionota	Bdellovibrionia	Bacteriovoracales	Bacteriovoracaceae	Bacteriovoracaceae	0.00898351	4	0	0	0	0	0	0	0	0	0	0	0	0	0	0	0	0	0	0	0	0	0	0	0	0	0	0	0	0	0	0	0	0	0	0	0	0	0	0	0	0
TACGAAGGGTGCAAGCGTTGCTCGGATTTACTGGGCGTAAAGCGACCGCAGGCGGTCTGATAGGTCGGGTGTGAAAGCCCAGGGCTCAACCCTGGAACTGCATTCGAAACCCTCAGACTTGAGTATGGGAGAGGAGGGCGGAATTCCTGGTGTAGAGGTGAAATTCGTAGATATCAGGAGGAACGCTCGCGGCGAAGGCGGCTCTCTGGCCCAATACTGACGCTCATGGTCGAAAGCATGGGTAGCGAACGGG	ASV1699	Bacteria	Bdellovibrionota	Bdellovibrionia	Bdellovibrionales	Bdellovibrionaceae	OM27_clade	0.00449176	2	0	0	0	0	0.129948	91	0.0596133	44	0.00706885	7	0.0682995	43	0.0994985	50	0	0	0	0	0.189062	108	0.141203	94	0.0247836	15	0.00506503	5	0.0578785	41	0.038732	26	0.039367	40	0	0	0	0	0	0	0	0
TACGGAGGGCGCAAGCGTTGCTCGGAATCACTGGGCGTAAAGCGAACGCAGGCGGCGCAACAAGTCGGATGTGAAAGCCCGGGGCTCAACCCCGGAACTGCATTCGAAACTGTTGTGCTTGAATACGAGAGAGGGGAGTAGAATTCCTGGTGTAGAGGTGAAATTCGTAGATATCAGGAGGAATACCAGTGGCGAAAGCGGCTCCCTGGCTCGATATTGACGCTCATGTTCGAAAGCGTGGGTAGCAAACAGG	ASV2397	Bacteria	Bdellovibrionota	Bdellovibrionia	Bdellovibrionales	Bdellovibrionaceae	OM27_clade	0	0	0	0	0	0	0	0	0	0	0	0	0	0	0	0	0	0	0	0	0	0	0	0	0	0	0	0	0	0	0	0	0	0	0	0	0	0	0	0	0	0
TACGGAGGGCGCAAGCGTTGCTCGGAATCACTGGGCGTAAAGCGAACGCAGGCGGCGCAACAAGTCGGATGTGAAAGCCCGGGGCTCAACCCCGGAACTGCATTCGAAACTGTTGTGCTTGAATACGGGAGAGGGGAGTAGAATTCCTGGTGTAGAGGTGAAATTCGTAGATATCAGGAGGAATACCAGTGGCGAAAGCGGCTCCCTGGCCCGATATTGACGCTCATGTTCGAAAGCGTGGGTAGCAAACAGG	ASV2398	Bacteria	Bdellovibrionota	Bdellovibrionia	Bdellovibrionales	Bdellovibrionaceae	OM27_clade	0	0	0	0	0	0	0	0	0	0	0	0	0	0	0	0	0	0	0	0	0	0	0	0	0	0	0.0141821	14	0	0	0	0	0	0	0	0	0	0	0	0	0	0
TACGGAGGGCGCAAGCGTTGCTCGGAATCACTGGGCGTAAAGGGTGCGCAGGCGGTTTATTAAGTCAAATGTGAAAGCCCAGGGCTCAACCCTGGAACTGCATCTGAAACTGGTAAACTTGAGTATGAGAGAGGAAAGTGGAATTCCTGGTGTAGAGGTGAAATTCGTTGATATCAGGAGGAACATCAGTGGCGAAGGCGACTTTCTGGCTCATAACTGACGCTCATGCACGAAAGTGTGGGTAGCAAACAGG	ASV2401	Bacteria	Bdellovibrionota	Bdellovibrionia	Bdellovibrionales	Bdellovibrionaceae	OM27_clade	0	0	0	0	0	0	0.011424	8	0.00812909	6	0	0	0.0079418	5	0	0	0	0	0	0	0.00525173	3	0.00751078	5	0	0	0	0	0	0	0	0	0.00492087	5	0	0	0	0	0	0	0	0
TACGGAGGGTGCAAGCGTTACTCGGAATTACTGGGCGTAAAGCGTACGCAGGCGGCCAATTAAGTTGGATGTGAAAGCCCTGGGCTCAACCCAGGAATAGCATTCAAAACTGGTTGGCTTGAGTGTGAGAGAGGGAAGTGGAATTCCAGGTGTAGAGGTGAAATTCGTTGATATCTGGAGGAACACCGGCGGCGAAGGCGGCTTCCTGGCTCACAACTGACGCTCATGTACGAAAGCGTGGGTAGCAAACAGG	ASV3464	Bacteria	Bdellovibrionota	Bdellovibrionia	Bdellovibrionales	Bdellovibrionaceae	OM27_clade	0	0	0	0	0	0	0	0	0	0	0	0	0	0	0	0	0	0	0	0	0	0	0	0	0	0	0.0141821	14	0	0	0	0	0	0	0	0	0	0	0	0	0	0
TACGGAGGGTGCAAGCGTTACTCGGAATTACTGGGCGTAAAGGGAGCGCAGGCGGTCTATTAAGTCAGGTGTGAAAGCCCGGGGCTCAACCCCGGAAATGCACCTGAAACTGGTAGACTTGAGGATGAGAGAGGAAAGTAGAATTTCTGGTGTAGAGGTGAAATTCGTTGATATCAGAAGGAATACCCGTGGCGAAGGCGGCTTTCTGGCTCATTTCTGACGCTGAGGCCCGAAAGTGTGGGTAGCAAACAGG	ASV3465	Bacteria	Bdellovibrionota	Bdellovibrionia	Bdellovibrionales	Bdellovibrionaceae	OM27_clade	0	0	0	0	0	0	0	0	0	0	0	0	0	0	0	0	0	0	0	0	0	0	0	0	0	0	0	0	0	0	0	0	0	0	0	0	0	0	0	0	0	0
TACGGAGGGTGCAAGCGTTACTCGGAATTACTGGGCGTAAAGGGAGCGCAGGCGGTCTATTAAGTCAGGTGTGAAAGCCCGGGGCTCAACCCCGGAAATGCACCTGAAACTGGTAGACTTGAGGATGAGAGAGGAAAGTAGAATTTCTGGTGTAGAGGTGAAATTCGTTGATATCAGAAGGAATACCCGTGGCGAAGGCGGCTTTCTGGCTCATTTCTGACGCTGAGGCTCGAAAGTGTGGGTAGCAAACAGG	ASV3466	Bacteria	Bdellovibrionota	Bdellovibrionia	Bdellovibrionales	Bdellovibrionaceae	OM27_clade	0	0	0	0	0	0	0.011424	8	0	0	0	0	0.00476508	3	0	0	0	0	0	0	0	0	0.00450647	3	0	0	0	0	0.00423501	3	0.00446907	3	0	0	0	0	0	0	0	0	0	0
TACGGAGGGTGCAAGCGTTGCTCGGAATCACTGGGCGTAAAGCGAACGCAGGCGGACCGTTAAGTTGGGTGTGAAAGCCCAGGGCTCAACCCTGGAACTGCATTCAAAACTGGCGGTCTTGAGTACGGGAGAGGGAAGTGGAATTCCTGGTGTAGAGGTGAAATTCGTAGATATCAGGAGGAACACCTGTGGCGAAAGCGACTTCCTGGCCCGAAACTGACGCTCATGTTCGAAAGCGTGGGGAGCAAACAGG	ASV3692	Bacteria	Bdellovibrionota	Bdellovibrionia	Bdellovibrionales	Bdellovibrionaceae	OM27_clade	0	0	0	0	0	0	0.027132	19	0.00406455	3	0	0	0.0270021	17	0.0318395	16	0.0060594	7	0.0174605	14	0.0542679	31	0.0405582	27	0.028088	17	0.0192471	19	0.0465852	33	0.0476701	32	0.0344461	35	0	0	0.00741785	4	0.0269149	12	0	0
TACGGAGGGTGCAAGCGTTGCTCGGAATCACTGGGCGTAAAGCGAACGCAGGCGGACCGTTAAGTTGGGTGTGAAAGCCCGAGGCTCAACCTCGGAACTGCATTCAAAACTGGCGGTCTTGAGTACGGGAGAGGAAAGTGGAATTCCTGGTGTAGAGGTGAAATTCGTAGATATCAGGAGGAACACCTGTGGCGAAAGCGACTTTCTGGCCCGAAACTGACGCTCATGTTCGAAAGCGTGGGGAGCAAACAGG	ASV3693	Bacteria	Bdellovibrionota	Bdellovibrionia	Bdellovibrionales	Bdellovibrionaceae	OM27_clade	0	0	0	0	0	0	0	0	0	0	0	0	0	0	0	0	0	0	0	0	0	0	0	0	0	0	0.0151951	15	0	0	0	0	0	0	0	0	0	0	0	0	0.0123469	5
TACGGAGGGTGCAAGCGTTGCTCGGAATCACTGGGCGTAAAGCGAACGCAGGCGGACCGTTAAGTTGGGTGTGAAAGCCCGGGGCTCAACCCCGGAACTGCATTCAAAACTGGCGGTCTTGAGTACGGGAGAGGGAAGTGGAATTCCTGGTGTAGAGGTGAAATTCGTAGATATCAGGAGGAACACCTGTGGCGAAAGCGACTTCCTGGCCCGAAACTGACGCTCATGTTCGAAAGCGTGGGGAGCAAACAGG	ASV3694	Bacteria	Bdellovibrionota	Bdellovibrionia	Bdellovibrionales	Bdellovibrionaceae	OM27_clade	0	0	0	0	0	0	0	0	0	0	0	0	0	0	0	0	0	0	0	0	0	0	0	0	0	0	0	0	0	0	0	0	0	0	0	0	0	0	0	0	0	0
TACGGAGGGTGCAAGCGTTGCTCGGAATCACTGGGCGTAAAGCGAGCGCAGGCGGCTAGATAAGTCAGGTGTGAAAGCCCGGGGCTCAACCCCGGAACTGCATCTGAAACTGTCTAGCTAGAGTACAGAAGAGGAAGGGGGAATTCCAGGTGTAGAGGTGAAATTCGTAGATATCTGGAGGAACACTCGTGGCGAAGGCGCCTTTCTGGTCTGTTACTGACGCTCATGCTCGAAAGCGTGGGGAGCAAACAGG	ASV3695	Bacteria	Bdellovibrionota	Bdellovibrionia	Bdellovibrionales	Bdellovibrionaceae	OM27_clade	0	0	0.0146832	6	0.0162253	9	0.041412	29	0.0162582	12	0.0141377	14	0.0317672	20	0.0497493	25	0.0579971	67	0.0311795	25	0.0525173	30	0.0495711	33	0.0396537	24	0.105353	104	0.0592902	42	0.0297938	20	0.0314936	32	0	0	0	0	0	0	0	0
TACGGAGGGTGCAAGCGTTGCTCGGAATCACTGGGCGTAAAGCGAGCGCAGGCGGCTAGATAAGTCAGGTGTGAAAGCCCGGGGCTCAACCCCGGAACTGCATCTGAAACTGTCTAGCTAGAGTACAGAAGAGGAAGGGGGAATTCCAGGTGTAGAGGTGAAATTCGTAGATATCTGGAGGAACACTCGTGGCGAAGGCGCCTTTCTGGTCTGTTACTGACGCTCATGCTCGAAAGCGTGGGGAGCGAACAGG	ASV3696	Bacteria	Bdellovibrionota	Bdellovibrionia	Bdellovibrionales	Bdellovibrionaceae	OM27_clade	0	0	0	0	0	0	0	0	0	0	0	0	0	0	0	0	0	0	0	0	0	0	0	0	0	0	0	0	0	0	0	0	0	0	0	0	0.0166902	9	0.0448581	20	0	0
TACGGAGGGTGCAAGCGTTGCTCGGAATCACTGGGCGTAAAGCGAGCGCAGGCGGCTAGATAAGTCGGGTGTGAAAGCCCGGGGCTCAACCCCGGAACTGCATCCGAAACTGTCTAGCTAGAGTACAGAAGAGGAAGGGGGAATTCCAGGTGTAGAGGTGAAATTCGTAGATATCTGGAGGAACACTCGTGGCGAAGGCGCCTTTCTGGTCTGTTACTGACGCTCATGCTCGAAAGCGTGGGGAGCAAACAGG	ASV3697	Bacteria	Bdellovibrionota	Bdellovibrionia	Bdellovibrionales	Bdellovibrionaceae	OM27_clade	0	0	0	0	0	0	0	0	0	0	0	0	0	0	0	0	0	0	0	0	0	0	0	0	0	0	0	0	0	0	0	0	0	0	0	0	0	0	0	0	0	0
TACGGAGGGTGCAAGCGTTGCTCGGAATCACTGGGCGTAAAGCGAGCGCAGGCGGCTAGATAAGTCGGGTGTGAAAGCCCGGGGCTCAACCCCGGAACTGCATCCGAAACTGTCTGGCTAGAGTACAGAAGAGGAAGGGGGAATTCCAGGTGTAGAGGTGAAATTCGTAGATATCTGGAGGAACACTCGTGGCGAAGGCGCCTTTCTGGTCTGTTACTGACGCTCATGCTCGAAAGCGTGGGGAGCAAACAGG	ASV3698	Bacteria	Bdellovibrionota	Bdellovibrionia	Bdellovibrionales	Bdellovibrionaceae	OM27_clade	0	0	0	0	0	0	0	0	0	0	0	0	0	0	0	0	0	0	0	0	0	0	0	0	0	0	0	0	0	0	0	0	0	0	0	0	0	0	0	0	0	0
TACGGAGGGTGCAAGCGTTGCTCGGAATCACTGGGCGTAAAGCGCACGCAGGCGGCATGTTAAGTCGGGTGTGAAAGCCCGGGGCTCAACCCCGGAACTGCATTCGAAACTGGCTTGCTTGAGTACGGGAGAGGGAAGCGGAATTCCTGGTGTAGAGGTGAAATTCGTAGATATCAGGAGGAACACCAGCGGCGAAAGCGGCTTCCTAGCCCGATACTGACGCTCATGTGCGAAAGCGTGGGGAGCAAACAGG	ASV3700	Bacteria	Bdellovibrionota	Bdellovibrionia	Bdellovibrionales	Bdellovibrionaceae	OM27_clade	0	0	0	0	0	0	0	0	0	0	0	0	0	0	0	0	0	0	0	0	0	0	0	0	0	0	0	0	0	0	0	0	0	0	0	0	0	0	0	0	0	0
TACGGAGGGTGCAAGCGTTGCTCGGAATCACTGGGCGTAAAGCGCACGCAGGCGGCTTGGTAAGTCGGATGTGAAAGCCCAGGGCTCAACCCTGGAACTGCATTCGATACTGCCTCGCTTGAGTTCGAGAGAGGGTGGTGGAATTCCTGGTGTAGAGGTGAAATTCGTTGATATCAGGAGGAACACCGGCGGCGAAGGCGGCCACCTGGCTCGATACTGACGCTCATGTGCGAAAGCGTGGGGAGCAAACAGG	ASV3701	Bacteria	Bdellovibrionota	Bdellovibrionia	Bdellovibrionales	Bdellovibrionaceae	OM27_clade	0	0	0	0	0	0	0	0	0	0	0	0	0	0	0	0	0	0	0	0	0	0	0	0	0	0	0	0	0	0	0	0	0	0	0.00828683	3	0	0	0.00897163	4	0	0
TACGGAGGGTGCAAGCGTTGCTCGGAATCACTGGGCGTAAAGCGCACGCAGGCGGCTTGTTAAGTCGGGTGTGAAAGCCCCGGGCTCAACCCGGGAACTGCATTCGAAACTGGCAGGCTTGAGTTCGAGAGAGGGTGGTGGAATTCCTGGTGTAGAGGTGAAATTCGTTGATATCAGGAGGAACACCGGCGGCGAAGGCGGCCACCTGGCTCGATACTGACGCTCATGTGCGAAAGCGTGGGGAGCAAACAGG	ASV3702	Bacteria	Bdellovibrionota	Bdellovibrionia	Bdellovibrionales	Bdellovibrionaceae	OM27_clade	0	0	0.00978881	4	0	0	0.00714	5	0	0	0.00807869	8	0	0	0.00795988	4	0	0	0.00748307	6	0.012254	7	0	0	0	0	0	0	0.0112934	8	0	0	0	0	0	0	0.0148357	8	0	0	0	0
TACGGAGGGTGCAAGCGTTGCTCGGAATCACTGGGCGTAAAGCGCACGCAGGCGGTTTGTTAAGTCGGGTGTGAAAGCCCAGGGCTCAACCCTGGAACTGCATCCGAAACTGGCAGACTTGAGTACGGGAGAGGAGAGCGGAATTCCTGGTGTAGAGGTGAAATTCGTAGATATCAGGAGGAACACCAGCGGCGAAGGCGGCTCTCTGGCCCGATACTGACGCTCATGTGCGAAAGCGTGGGGAGCAAACAGG	ASV3703	Bacteria	Bdellovibrionota	Bdellovibrionia	Bdellovibrionales	Bdellovibrionaceae	OM27_clade	0	0	0	0	0	0	0	0	0	0	0	0	0	0	0	0	0	0	0	0	0	0	0	0	0	0	0	0	0	0	0	0	0	0	0	0	0	0	0	0	0	0
TACGGAGGGTGCAAGCGTTGCTCGGAATCACTGGGCGTAAAGCGGACGCAGGCGGAACGTTAAGTTGGATGTGAAAGCCCCGGGCTCAACCCGGGAACTGCATTCAAAACTGGCGTTCTTGAGTTCAAGAGAGGGTGGTGGAATTCCTGGTGTAGAGGTGAAATTCGTTGATATCAGGAGGAACACCGGCGGCGAAGGCGGCCACCTGGCTTGATACTGACGCTCATGTCCGAAAGCGTGGGGAGCAAACAGG	ASV3704	Bacteria	Bdellovibrionota	Bdellovibrionia	Bdellovibrionales	Bdellovibrionaceae	OM27_clade	0	0	0	0	0	0	0	0	0	0	0	0	0	0	0	0	0	0	0	0	0	0	0	0	0	0	0	0	0	0	0	0	0	0	0	0	0	0	0	0	0	0
TACGGAGGGTGCAAGCGTTGCTCGGAATCACTGGGCGTAAAGCGGGCGCAGGCGGCCCAACAAGTCGAATGTGAAAGCCCAGGGCTCAACCCTGGAACTGCATTCGAAACTGTTGAGCTTGAGTACGAGAGAGGAAGGCGGAATTCCCGGTGTAGAGGTGAAATTCGTAGATATCGGGAGGAACATCTGCGGCGAAGGCGGCTTTCTGGCTCGATACTGACGCTCATGCCCGAAAGCGTGGGGAGCAAACAGG	ASV3705	Bacteria	Bdellovibrionota	Bdellovibrionia	Bdellovibrionales	Bdellovibrionaceae	OM27_clade	0	0	0	0	0.00540843	3	0	0	0	0	0	0	0	0	0	0	0	0	0	0	0	0	0	0	0	0	0	0	0	0	0	0	0	0	0	0	0	0	0	0	0	0
TACGGAGGGTGCAAGCGTTGCTCGGAATCACTGGGCGTAAAGCGGGCGCAGGCGGCCCAACAAGTCGAATGTGAAAGCCCAGGGCTCAACCCTGGAACTGCATTCGAAACTGTTGAGCTTGAGTACGAGAGAGGAAGGCGGAATTCCCGGTGTAGAGGTGAAATTCGTAGATATCGGGAGGAACATCTGCGGCGAAGGCGGCTTTCTGGCTCGATACTGACGCTCATGCCCGAAAGCGTGGGGAGCAAACAGT	ASV3706	Bacteria	Bdellovibrionota	Bdellovibrionia	Bdellovibrionales	Bdellovibrionaceae	OM27_clade	0	0	0	0	0	0	0	0	0	0	0	0	0	0	0	0	0	0	0	0	0	0	0	0	0	0	0	0	0	0	0	0	0	0	0	0	0	0	0	0	0	0
TACGGAGGGTGCAAGCGTTGCTCGGAATCACTGGGCGTAAAGCGGGCGCAGGCGGCCTATCAAGTCGGGTGTGAAAGCCCGGGGCTCAACCCCGGAACTGCATCCGAAACTGGTTGGCTTGAGTACGGTAGAGGGAAGCGGAATTCCAGGTGTAGAGGTGAAATTCGTAGATATCTGGAGGAACACCAGCGGCGAAGGCGGCTTCCTGGTCCGATACTGACGCTAATGCCCGAAAGCGTGGGGAGCAAACAGG	ASV3707	Bacteria	Bdellovibrionota	Bdellovibrionia	Bdellovibrionales	Bdellovibrionaceae	OM27_clade	0	0	0	0	0	0	0	0	0	0	0	0	0	0	0	0	0	0	0	0	0	0	0	0	0	0	0	0	0	0	0	0	0	0	0	0	0	0	0	0	0	0
TACGGAGGGTGCAAGCGTTGCTCGGAATCACTGGGCGTAAAGCGTACGCAGGCGGCACGTTAAGTCGGGTGTGAAATCCCGGGGCTCAACCCCGGAACTGCATCCGAAACTGGCGAGCTTGAATATAGGAGAGGGAAGCGGAATTCCTGGTGTAGAGGTGAAATTCGTAGATATCAGGAGGAACACCAGTGGCGAAAGCGGCTTCCTGGCCTAATATTGACGCTCATGTACGAAAGCGTGGGGAGCAAACAGG	ASV3708	Bacteria	Bdellovibrionota	Bdellovibrionia	Bdellovibrionales	Bdellovibrionaceae	OM27_clade	0.00673764	3	0	0	0	0	0	0	0	0	0	0	0	0	0	0	0	0	0	0	0	0	0	0	0	0	0	0	0	0	0	0	0	0	0	0	0	0	0	0	0	0
TACGGAGGGTGCAAGCGTTGCTCGGAATCACTGGGCGTAAAGCGTACGCAGGCGGCCCACTAAGTCGGATGTGAAAGCCCCAGGCTCAACCTGGGAACTGCATTCGAAACTGGTAGGCTTGAGTATGGGAGAGGGAAGTGGAATTCCAGGTGTAGAGGTGAAATTCGTTGATATCTGGAGGAACACCGGTGGCGAAGGCGGCTTCCTGGCCCATTACTGACGCTCATGTACGAAAGCGTGGGGAGCAAACAGG	ASV3709	Bacteria	Bdellovibrionota	Bdellovibrionia	Bdellovibrionales	Bdellovibrionaceae	OM27_clade	0	0	0	0	0	0	0	0	0	0	0	0	0	0	0	0	0	0	0	0	0	0	0	0	0	0	0	0	0	0	0	0	0	0	0	0	0	0	0	0	0	0
TACGGAGGGTGCAAGCGTTGCTCGGAATCACTGGGCGTAAAGCGTACGCAGGCGGCTCGTTAAGTCGGGTGTGAAAGCCCGGGGCTCAACCCCGGAACTGCATTCGAAACTGGCAAGCTTGAATACGGGAGAGGGAAGCGGAATTCCTGGTGTAGAGGTGAAATTCGTAGATATCAGGAGGAACACCAGTGGCGAAAGCGGCTTCCTGGCCCGATATTGACGCTCATGTACGAAAGCGTGGGGAGCAAACAGG	ASV3711	Bacteria	Bdellovibrionota	Bdellovibrionia	Bdellovibrionales	Bdellovibrionaceae	OM27_clade	0	0	0	0	0	0	0	0	0	0	0	0	0	0	0	0	0	0	0.00748307	6	0	0	0	0	0	0	0	0	0	0	0	0	0	0	0	0	0	0	0	0	0	0
TACGGAGGGTGCAAGCGTTGCTCGGAATCACTGGGCGTAAAGCGTACGCAGGCGGCTTAGTAAGTTGGGTGTGAAATCCCGGGGCTCAACCCCGGAACTGCATTCAAAACTGCTAGGCTTGAATACGGGAGAGGGAAGTGGAATTCCTGGTGTAGAGGTGAAATTCGTAGATATCAGGAGGAACACCAGTGGCGAAAGCGACTTCCTGGCCCGATATTGACGCTCATGTACGAAAGCATGGGGAGCAAACAGG	ASV3712	Bacteria	Bdellovibrionota	Bdellovibrionia	Bdellovibrionales	Bdellovibrionaceae	OM27_clade	0	0	0.0171304	7	0.00901404	5	0.02142	15	0	0	0.0222164	22	0.0349439	22	0.0537292	27	0.00865628	10	0.0174605	14	0.0385127	22	0.0240345	16	0.0132179	8	0.00911706	9	0.0451735	32	0.0208557	14	0.0334619	34	0.0276228	10	0.0445071	24	0.0560727	25	0	0
TACGGAGGGTGCAAGCGTTGCTCGGAATCACTGGGCGTAAAGCGTACGCAGGCGGCTTGTTAAGTCGGGTGTGAAATCCCTGGGCTCAACCCAGGAACTGCATCCGAAACTGACAAGCTTGAGTATGGGAGAGGGAAGTGGAATTCCTGGTGTAGAGGTGAAATTCGTTGATATCAGGAGGAACACCGGCGGCGAAGGCGGCTTCCTGGCCCATTACTGACGCTCATGTACGAAAGCGTGGGGAGCAAACAGG	ASV3713	Bacteria	Bdellovibrionota	Bdellovibrionia	Bdellovibrionales	Bdellovibrionaceae	OM27_clade	0	0	0	0	0	0	0	0	0	0	0	0	0	0	0	0	0	0	0	0	0	0	0	0	0	0	0	0	0	0	0	0	0	0	0	0	0	0	0	0	0.0271632	11
TACGGAGGGTGCAAGCGTTGCTCGGAATCACTGGGCGTAAAGCGTACGCAGGCGGCTTGTTAAGTCGGGTGTGAAATCCCTGGGCTCAACCCAGGAACTGCATCCGAAACTGGCAAGCTTGAGTATGGGAGAGGGAAGTGGAATTCCTGGTGTAGAGGTGAAATTCGTTGATATCAGGAGGAACACCGGCGGCGAAGGCGGCTTCCTGGCCCATTACTGACGCTCATGTACGAAAGCGTGGGGAGCAAACAGG	ASV3714	Bacteria	Bdellovibrionota	Bdellovibrionia	Bdellovibrionales	Bdellovibrionaceae	OM27_clade	0	0	0	0	0	0	0	0	0	0	0	0	0	0	0	0	0	0	0	0	0	0	0	0	0	0	0	0	0	0	0	0	0	0	0	0	0	0	0	0	0	0
TACGGAGGGTGCAAGCGTTGCTCGGAATCACTGGGCGTAAAGCGTACGCAGGCGGCTTGTTAAGTTGGGTGTGAAATCCCTGGGCTCAACCCAGGAACTGCATCCAAAACTGGCAAGCTTGAGTATGGGAGAGGGAAGTGGAATTCCTGGTGTAGAGGTGAAATTCGTTGATATCAGGAGGAACACCGGCGGCGAAGGCGGCTTCCTGGCCCATTACTGACGCTCATGTACGAAAGCGTGGGGAGCAAACAGG	ASV3715	Bacteria	Bdellovibrionota	Bdellovibrionia	Bdellovibrionales	Bdellovibrionaceae	OM27_clade	0.0134753	6	0.0269192	11	0.0234365	13	0.022848	16	0.0135485	10	0.0313049	31	0.0079418	5	0	0	0.0268345	31	0.0361682	29	0.00875289	5	0	0	0.0264358	16	0.0344422	34	0	0	0	0	0.00984175	10	0	0	0	0	0	0	0	0
TACGGAGGGTGCAAGCGTTGCTCGGAATCACTGGGCGTAAAGCGTACGCAGGCGGGACATTAAGTTGGGTGTGAAAGCCCGGGGCTCAACCCCGGAAGTGCACTCAAAACTGGTGACCTAGAATACGGGAGAGGAGAGTGGAATTCCTGGTGTAGAGGTGAAATTCGTAGAGATCAGGAGGAACACCCGTGGCGAAAGCGGCTCTCTGGCCCGATATTGACGCTCATGTACGAAAGCGTGGGGAGCGAACAGG	ASV3716	Bacteria	Bdellovibrionota	Bdellovibrionia	Bdellovibrionales	Bdellovibrionaceae	OM27_clade	0.0269505	12	0.0464968	19	0.0450702	25	0.694008	486	0.203227	150	0.0595803	59	0.192192	121	0.411924	207	0.0216407	25	0.0249436	20	0.0770254	44	0.0660948	44	0.0115657	7	0.0202601	20	0.0479968	34	0.0446907	30	0.0560979	57	0.0303851	11	0.0259625	14	0.0493439	22	0.00493876	2
TACGGAGGGTGCAAGCGTTGCTCGGAATCACTGGGCGTAAAGCGTACGCAGGCGGTTTATCAAGTCGGGTGTGAAAGCCCGGGGCTCAACCCCGGAACAGCACTCGAAACTGGTAGACTTGAGTACGAGAGAGGAAAGCGGAATTCCTGGTGTAGAGGTGAAATTCGTAGATATCAGGAGGAACACCCGTGGCGAAAGCGGCTTTCTGGCTCGATACTGACGCTCATGTACGAAAGCGTGGGGAGCAAACAGG	ASV3717	Bacteria	Bdellovibrionota	Bdellovibrionia	Bdellovibrionales	Bdellovibrionaceae	OM27_clade	0	0	0	0	0	0	0	0	0.0108388	8	0	0	0.0079418	5	0	0	0.0060594	7	0	0	0.012254	7	0	0	0	0	0	0	0	0	0	0	0	0	0.0110491	4	0	0	0	0	0	0
TACGGAGGGTGCAAGCGTTGCTCGGAATCACTGGGCGTAAAGCGTACGCAGGCGGTTTATCAAGTCGGGTGTGAAATCCCGGGGCTCAACCCCGGAACTGCATTCGAAACTGGTAGACTTGAGTACGAGAGAGGAAAGCGGAATTCCTGGTGTAGAGGTGAAATTCGTAGATATCAGGAGGAACACCCGTGGCGAAAGCGGCTTTCTGGCTCGATACTGACGCTCATGTACGAAAGCGTGGGGAGCAAACAGG	ASV3718	Bacteria	Bdellovibrionota	Bdellovibrionia	Bdellovibrionales	Bdellovibrionaceae	OM27_clade	0	0	0	0	0	0	0	0	0	0	0	0	0	0	0	0	0	0	0	0	0	0	0	0	0	0	0	0	0	0	0	0	0	0	0	0	0	0	0	0	0	0
TACGGAGGGTGCAAGCGTTGCTCGGAATCACTGGGCGTAAAGCGTACGCAGGCGGTTTATTAAGTCGGGTGTGAAATCCCGGGGCTCAACCCCGGAACTGCACTCGAAACTGGTAAACTTGAGTACGAGAGAGGAAAGCGGAATTCCTGGTGTAGAGGTGAAATTCGTAGATATCAGGAGGAACACCCGTGGCGAAAGCGGCTTTCTGGCTCGATACTGACGCTCATGTACGAAAGCGTGGGGAGCAAACAGG	ASV3719	Bacteria	Bdellovibrionota	Bdellovibrionia	Bdellovibrionales	Bdellovibrionaceae	OM27_clade	0.0134753	6	0.00978881	4	0.0126197	7	0.017136	12	0	0	0.0212066	21	0	0	0.00795988	4	0.0311626	36	0.0386625	31	0	0	0	0	0.034697	21	0.0688845	68	0.012705	9	0.0163866	11	0.0118101	12	0	0	0	0	0	0	0	0
TACGGAGGGTGCAAGCGTTGCTCGGAATCACTGGGCGTAAAGCGTGCGCAGGCGGCTTATTAAGTCGGATGTGAAAGCCCTGGGCTCAACCCAGGAACTGCATTCGAAACTGGTAAGCTTGAGTATGGGAGAGGGAAGTGGAATTCCAGGTGTAGAGGTGAAATTCGTTGATATCTGGAGGAACACCGGCGGCGAAGGCGGCTTCCTGGCCCATTACTGACGCTCATGCACGAAAGCGTGGGGAGCAAACAGG	ASV3720	Bacteria	Bdellovibrionota	Bdellovibrionia	Bdellovibrionales	Bdellovibrionaceae	OM27_clade	0	0	0	0	0	0	0	0	0	0	0	0	0	0	0	0	0	0	0	0	0	0	0	0	0	0	0	0	0	0	0	0	0	0	0	0	0	0	0	0	0	0
TACGGAGGGTGCAAGCGTTGCTCGGAATCACTGGGCGTAAAGCGTGCGCAGGCGGTACGTTAAGTCGGGTGTGAAAGCCCAGGGCTCAACCCTGGAACTGCACTCGAAACTGGCGAACTAGAATACGAGAGAGGAAAGCGGAATTCCTGGTGTAGAGGTGAAATTCGTAGATATCAGGAGGAACACCAGTGGCGAAAGCGGCTTTCTGGCTCGATATTGACGCTCATGCACGAAAGCGTGGGGAGCAAACAGG	ASV3721	Bacteria	Bdellovibrionota	Bdellovibrionia	Bdellovibrionales	Bdellovibrionaceae	OM27_clade	0	0	0	0	0	0	0	0	0	0	0	0	0	0	0	0	0	0	0	0	0	0	0	0	0	0	0	0	0	0	0	0	0	0	0	0	0	0	0	0	0	0
TACGGAGGGTGCAAGCGTTGCTCGGAATCACTGGGCGTAAAGGGCACGCAGGCGGCGTGTCAGGTCGAGTGTGAAATCCCTGGGCTCAACCCAGGAACTGCACTCGAAACCGGCATGCTTGAGTCCGAGAGAGGGTGGTGGAATTCCTGGTGTAGAGGTGAAATTCGTTGATATCAGGAGGAACACCGGCGGCGAAGGCGGCCACCTGGCTCGGTACTGACGCTCATGTGCGAAAGCGTGGGTAGCAAACAGG	ASV3722	Bacteria	Bdellovibrionota	Bdellovibrionia	Bdellovibrionales	Bdellovibrionaceae	OM27_clade	0	0	0	0	0	0	0	0	0	0	0	0	0	0	0	0	0	0	0	0	0	0	0	0	0.00330447	2	0	0	0	0	0	0	0	0	0	0	0	0	0	0	0	0
TACGGAGGGTGCAAGCGTTGCTCGGAATTACTGGGCGTAAAGCGAACGCAGGCGGACCGTTAAGTTGGGTGTGAAAGCCCAGGGCTCAACCCTGGAACTGCATTCAAAACTGGCGGTCTTGAGTACGGGAGAGGGAAGTGGAATTCCTGGTGTAGAGGTGAAATTCGTAGATATCAGGAGGAACACCTGTGGCGAAAGCGACTTCCTGGCCCGAAACTGACGCTCATGTTCGAAAGCGTGGGGAGCAAACAGG	ASV3725	Bacteria	Bdellovibrionota	Bdellovibrionia	Bdellovibrionales	Bdellovibrionaceae	OM27_clade	0	0	0	0	0	0	0	0	0	0	0	0	0	0	0	0	0	0	0	0	0	0	0	0	0	0	0	0	0	0	0	0	0	0	0	0	0	0	0	0	0	0
TACGGAGGGTGCAAGCGTTGCTCGGAATTACTGGGCGTAAAGCGAACGCAGGCGGATCGTTAAGTTGATTGTGAAAGCCCAGGGCTCAACCCTGGAACTGCATTCAAAACTGGCGGTCTTGAGTACGGGAGAGGGAAGCGGAATTCCTGGTGTAGAGGTGAAATTCGTAGATATCAGGAGGAACACCCGTGGCGAAAGCGGCTTCCTGGCCCGAGACTGACGCTCATGTTCGAAAGCGTGGGGAGCAAACAGG	ASV3727	Bacteria	Bdellovibrionota	Bdellovibrionia	Bdellovibrionales	Bdellovibrionaceae	OM27_clade	0	0	0.0146832	6	0.00901404	5	0	0	0	0	0	0	0	0	0	0	0	0	0	0	0	0	0	0	0	0	0.0111431	11	0	0	0	0	0	0	0	0	0	0	0	0	0.0172857	7
TACGGAGGGTGCAAGCGTTGCTCGGAATTACTGGGCGTAAAGCGAACGCAGGCGGCTTATTAAGTCGGGTGTGAAAGCCCTGGGCTCAACCCAGGAATTGCATTCGAAACTGGTAGGCTTGAGTCCGAGAGAGGGAGGTGGAATTCCAGGTGTAGAGGTGAAATTCGTTGATATCTGGAGGAACACCGGTGGCGAAGGCGGCCTCCTGGCTCGGTACTGACGCTCATGTTCGAAAGCGTGGGGAGCAAACAGG	ASV3729	Bacteria	Bdellovibrionota	Bdellovibrionia	Bdellovibrionales	Bdellovibrionaceae	OM27_clade	0	0	0	0	0	0	0	0	0	0	0	0	0	0	0	0	0.0173126	20	0.034921	28	0	0	0	0	0	0	0.0465983	46	0	0	0	0	0	0	0	0	0	0	0	0	0	0
TACGGAGGGTGCAAGCGTTGCTCGGAATTACTGGGCGTAAAGCGAACGCAGGCGGCTTGTTAAGTCGGGTGTGAAAGCCCTGGGCTCAACCCAGGAATTGCATTCGAAACTGGCAGGCTTGAGTCCGAGAGAGGGAGGTGGAATTCCAGGTGTAGAGGTGAAATTCGTTGATATCTGGAGGAACACCGGTGGCGAAGGCGGCCTCCTGGCTCGGTACTGACGCTCATGTTCGAAAGCGTGGGGAGCAAACAGG	ASV3730	Bacteria	Bdellovibrionota	Bdellovibrionia	Bdellovibrionales	Bdellovibrionaceae	OM27_clade	0	0	0	0	0	0	0	0	0	0	0	0	0	0	0	0	0	0	0	0	0	0	0	0	0	0	0	0	0	0	0	0	0	0	0	0	0	0	0.0314007	14	0.0271632	11
TACGGAGGGTGCAAGCGTTGCTCGGAATTACTGGGCGTAAAGCGAACGCAGGCGGTCTATTAAGTCGGATGTGAAAGCCCCGGGCTCAACCCGGGAACTGCATTCGAAACTGGTGGACTTGAGTATGGGAGAGGGTGGTGGAATTCCTGGTGTAGAGGTGAAATTCGTTGATATCAGGAGGAACACCGGCGGCGAAGGCGGCCACCTGGCCCATTACTGACGCTCATGTTCGAAAGCGTGGGGAGCGAACAGG	ASV3731	Bacteria	Bdellovibrionota	Bdellovibrionia	Bdellovibrionales	Bdellovibrionaceae	OM27_clade	0	0	0	0	0	0	0	0	0	0	0	0	0	0	0	0	0	0	0	0	0	0	0	0	0	0	0	0	0	0	0	0	0	0	0	0	0	0	0	0	0	0
TACGGAGGGTGCAAGCGTTGCTCGGAATTACTGGGCGTAAAGCGAGCGCAGGCGGACTATTAAGCCAGATGTGAAAGCCCAAGGCTCAACCTTGGAACTGCATCTGGAACTGGTAGTCTAGAGGATAAGAGGGGGAAGTAGAATTCCTGGTGTAGAGGTGAAATTCGTTGATATCAGGAGGAATACCTGTGGCGAAGGCGGCTTCCTGGCTTATTTCTGACGCTGAGGCTCGAAAGCGTGGGTAGCGAACAGG	ASV3733	Bacteria	Bdellovibrionota	Bdellovibrionia	Bdellovibrionales	Bdellovibrionaceae	OM27_clade	0	0	0	0	0	0	0	0	0	0	0	0	0	0	0	0	0	0	0	0	0	0	0	0	0	0	0	0	0	0	0	0	0	0	0	0	0	0	0	0	0	0
TACGGAGGGTGCAAGCGTTGCTCGGAATTACTGGGCGTAAAGCGAGCGCAGGCGGATTATTAAGCCAGATGTGAAAGCCCGGAGCTCAACTCCGGAACTGCATCTGTAACTGGTAATCTAGAGGATATGAGAGGGAAGTAGAATTCCTGGTGTAGAGGTGAAATTCGTTGATATCAGGAGGAATACCTGTGGCGAAGGCGGCTTCCTGGCATATTTCTGACGCTGAGGCTCGAAAGCGTGGGTAGCGAACAGG	ASV3736	Bacteria	Bdellovibrionota	Bdellovibrionia	Bdellovibrionales	Bdellovibrionaceae	OM27_clade	0	0	0	0	0	0	0	0	0	0	0	0	0	0	0	0	0.0060594	7	0	0	0	0	0	0	0	0	0	0	0	0	0	0	0	0	0	0	0	0	0	0	0	0
TACGGAGGGTGCAAGCGTTGCTCGGAATTACTGGGCGTAAAGCGAGCGCAGGCGGCTATTCAAGTCGGGTGTGAAAGCCCGGGGCTCAACCCCGGAGGTGCATCCGAAACTGATTAGCTTGAGTACGGTAGAGGGAAGCGGAATTCCAGGTGTAGAGGTGAAATTCGTAGATATCTGGAGGAACATCAGTGGCGAAGGCGGCTTCCTGGTCCGATACTGACGCTCATGCTCGAAAGCGTGGGGAGCAAACAGG	ASV3737	Bacteria	Bdellovibrionota	Bdellovibrionia	Bdellovibrionales	Bdellovibrionaceae	OM27_clade	0	0	0	0	0	0	0	0	0	0	0	0	0	0	0	0	0	0	0	0	0	0	0	0	0	0	0	0	0	0	0	0	0	0	0	0	0	0	0	0	0	0
TACGGAGGGTGCAAGCGTTGCTCGGAATTACTGGGCGTAAAGCGAGCGCAGGCGGCTATTCAAGTCGGGTGTGAAAGCCCGGGGCTCAACCCCGGAGGTGCATCCGAAACTGGATAGCTTGAGTACGGTAGAGGGAAGCGGAATTCCAGGTGTAGAGGTGAAATTCGTAGATATCTGGAGGAACATCAGTGGCGAAGGCGGCTTCCTGGTCCGATACTGACGCTCATGCTCGAAAGCGTGGGGAGCAAACAGG	ASV3738	Bacteria	Bdellovibrionota	Bdellovibrionia	Bdellovibrionales	Bdellovibrionaceae	OM27_clade	0	0	0	0	0	0	0	0	0	0	0	0	0	0	0	0	0	0	0	0	0	0	0	0	0	0	0	0	0	0	0	0	0	0	0	0	0	0	0	0	0	0
TACGGAGGGTGCAAGCGTTGCTCGGAATTACTGGGCGTAAAGCGAGCGCAGGCGGGCTATTAAGCCAGATGTGAAAGCCCAAGGCTCAACCTTGGAATTGCATCTGGAACTGGTGGCCTAGAGGATAAGAGAGGGAAGTAGAATTCCTGGTGTAGAGGTGAAATTCGTTGATATCAGGAGGAATACCTGTGGCGAAGGCGGCTTCCTGGCTTATTTCTGACGCTGAGGCTCGAAAGCGTGGGTAGCGAACAGG	ASV3739	Bacteria	Bdellovibrionota	Bdellovibrionia	Bdellovibrionales	Bdellovibrionaceae	OM27_clade	0.00673764	3	0	0	0.00360562	2	0	0	0	0	0	0	0	0	0	0	0	0	0	0	0	0	0	0	0.00991342	6	0	0	0	0	0	0	0.0078734	8	0	0	0	0	0	0	0	0
TACGGAGGGTGCAAGCGTTGCTCGGAATTACTGGGCGTAAAGCGAGCGCAGGCGGGCTATTAAGCCAGATGTGAAAGCCCAAGGCTCAACCTTGGAATTGCATCTGTAACTGGTAGCCTAGAGGATAAGAGAGGGAAGTAGAATTCCTGGTGTAGAGGTGAAATTCGTTGATATCAGGAGGAATACCTGTGGCGAAGGCGGCTTCCTGGCTTATTTCTGACGCTGAGGCTCGAAAGCGTGGGTAGCGAACAGG	ASV3740	Bacteria	Bdellovibrionota	Bdellovibrionia	Bdellovibrionales	Bdellovibrionaceae	OM27_clade	0	0	0	0	0	0	0	0	0	0	0	0	0	0	0	0	0	0	0	0	0	0	0	0	0	0	0	0	0	0	0	0	0	0	0	0	0	0	0	0	0	0
TACGGAGGGTGCAAGCGTTGCTCGGAATTACTGGGCGTAAAGCGCACGCAGGCGGCCAAGTAAGTCGGGTGTGAAATCCCGGGGCTCAACCCCGGAACTGCATTCGAAACTGCTCGGCTTGAGTACGGGAGAGGGAAGCGGAATTCCTGGTGTAGAGGTGAAATTCGTAGATATCAGGAGGAACACCAGTGGCGAAAGCGGCTTTCTGGCCCGATACTGACGCTCATGTGCGAAAGCGTGGGGAGCAAACAGG	ASV3741	Bacteria	Bdellovibrionota	Bdellovibrionia	Bdellovibrionales	Bdellovibrionaceae	OM27_clade	0	0	0	0	0	0	0	0	0	0	0	0	0	0	0	0	0	0	0	0	0	0	0	0	0	0	0	0	0	0	0	0	0	0	0	0	0	0	0	0	0	0
TACGGAGGGTGCAAGCGTTGCTCGGAATTACTGGGCGTAAAGCGCACGCAGGCGGCCTTTTAAGTCGGATGTGAAAGCCCAGGGCTCAACCCTGGAACTGCATTCGAAACTGGAAGGCTTGAGTACGAGAGAGGGAAGCGGAATTCCTGGTGTAGAGGTGAAATTCGTAGATATCAGGAGGAACACCAGTGGCGAAAGCGGCTTCCTGGCTCGATACTGACGCTCATGTGCGAAAGCGTGGGGAGCAAACAGG	ASV3742	Bacteria	Bdellovibrionota	Bdellovibrionia	Bdellovibrionales	Bdellovibrionaceae	OM27_clade	0	0	0	0	0	0	0	0	0	0	0.00605902	6	0	0	0	0	0	0	0.00498871	4	0	0	0	0	0	0	0	0	0	0	0	0	0	0	0.0165737	6	0.0148357	8	0.0157003	7	0	0
TACGGAGGGTGCAAGCGTTGCTCGGAATTACTGGGCGTAAAGCGCACGCAGGCGGTTTATCAGGTCGGATGTGAAAGCCCAGGGCTCAACCCTGGAACTGCATTCGAAACCGGTAGACTTGAGTTCGAGAGAGGGTGGTGGAATTCCTGGTGTAGAGGTGAAATTCGTTGATATCAGGAGGAACACCGGTGGCGAAGGCGACCACCTGGCTCGATACTGACGCTCATGTGCGAAAGCGTGGGGAGCAAACAGG	ASV3743	Bacteria	Bdellovibrionota	Bdellovibrionia	Bdellovibrionales	Bdellovibrionaceae	OM27_clade	0	0	0	0	0	0	0	0	0	0	0	0	0	0	0	0	0	0	0	0	0	0	0	0	0	0	0	0	0	0	0	0	0	0	0	0	0	0	0	0	0	0
TACGGAGGGTGCAAGCGTTGCTCGGAATTACTGGGCGTAAAGCGCACGCAGGCGGTTTGTCAGGTCGGGTGTGAAAGCCCGGGGCTCAACCCCGGAACTGCATTCGAAACCGGCAGACTTGAGTTCGAGAGAGGGAGGTAGAATTCCTGGTGTAGAGGTGAAATTCGTTGATATCAGGAGGAATACCGGTGGCGAAGGCGGCCTCCTGGCTCGATACTGACGCTCATGTGCGAAAGCGTGGGTAGCAAACAGG	ASV3744	Bacteria	Bdellovibrionota	Bdellovibrionia	Bdellovibrionales	Bdellovibrionaceae	OM27_clade	0	0	0	0	0	0	0	0	0	0	0	0	0	0	0	0	0	0	0	0	0	0	0	0	0	0	0	0	0	0	0	0	0.00295252	3	0	0	0	0	0	0	0	0
TACGGAGGGTGCAAGCGTTGCTCGGAATTACTGGGCGTAAAGCGGGCGCAGGCGGCACGTCAGGTCGGGTGTGAAAGCCCGGGGCTCAACCCCGGAACTGCATCCGAAACCGGCGAGCTTGAATACAAGAGAGGGAAGCGGAATTCCTGGTGTAGAGGTGAAATTCGTAGAGATCAGGAGGAACACCAGCGGCGAAGGCGGCTTCCTGGCTTGATATTGACGCTCATGCCCGAAAGCGTGGGGAGCAAACAGG	ASV3745	Bacteria	Bdellovibrionota	Bdellovibrionia	Bdellovibrionales	Bdellovibrionaceae	OM27_clade	0	0	0	0	0	0	0	0	0	0	0	0	0	0	0	0	0	0	0	0	0	0	0	0	0	0	0	0	0	0	0	0	0	0	0	0	0	0	0	0	0	0
TACGGAGGGTGCAAGCGTTGCTCGGAATTACTGGGCGTAAAGCGTACGCAGGCGGCACGTTAAGTCGGGTGTGAAATCCCGGGGCTCAACCCCGGAACTGCATCCGAAACTGGCGCGCTTGAATATGGGAGAGGGAAGCGGAATTCCTGGTGTAGAGGTGAAATTCGTAGATATCAGGAGGAACACCAGTGGCGAAAGCGGCTTCCTGGCCCAATATTGACGCTCATGTACGAAAGCGTGGGGAGCAAACAGG	ASV3746	Bacteria	Bdellovibrionota	Bdellovibrionia	Bdellovibrionales	Bdellovibrionaceae	OM27_clade	0	0	0	0	0	0	0	0	0	0	0.00605902	6	0	0	0	0	0	0	0.0299323	24	0	0	0	0	0	0	0	0	0	0	0	0	0	0	0	0	0.00927231	5	0	0	0	0
TACGGAGGGTGCAAGCGTTGCTCGGAATTACTGGGCGTAAAGCGTACGCAGGCGGCCAATTAAGTCGGATGTGAAAGCCCTGGGCTCAACCCAGGAACTGCATTCGAAACTGGTTGGCTTGAGTGTGAGAGAGGGAAGTGGAATTCCAGGTGTAGAGGTGAAATTCGTTGATATCTGGAGGAACACCGGCGGCGAAGGCGGCTTCCTGGCTCACAACTGACGCTCATGTACGAAAGCGTGGGTAGCAAACAGG	ASV3747	Bacteria	Bdellovibrionota	Bdellovibrionia	Bdellovibrionales	Bdellovibrionaceae	OM27_clade	0.0247047	11	0.012236	5	0.0180281	10	0.061404	43	0.0365809	27	0.0111082	11	0.0508275	32	0.0915386	46	0.0138501	16	0	0	0.0612702	35	0.0510733	34	0.0264358	16	0	0	0.0508202	36	0.0521392	35	0.0275569	28	0.0248605	9	0	0	0	0	0	0
TACGGAGGGTGCAAGCGTTGCTCGGAATTACTGGGCGTAAAGCGTACGCAGGCGGCCAATTAAGTCGGGTGTGAAAGCCCTGGGCTCAACCCAGGAACTGCATTCGAAACTGGTTGGCTTGAGTGTGAGAGAGGGAAGTGGAATTCCAGGTGTAGAGGTGAAATTCGTTGATATCTGGAGGAACACCGGCGGCGAAGGCGGCTTCCTGGCTCACAACTGACGCTCATGTACGAAAGCGTGGGTAGCAAACAGG	ASV3748	Bacteria	Bdellovibrionota	Bdellovibrionia	Bdellovibrionales	Bdellovibrionaceae	OM27_clade	0	0	0	0	0	0	0	0	0	0	0	0	0	0	0	0	0	0	0	0	0	0	0	0	0	0	0.0141821	14	0	0	0	0	0	0	0	0	0	0	0	0	0	0
TACGGAGGGTGCAAGCGTTGCTCGGAATTACTGGGCGTAAAGCGTACGCAGGCGGGATGTCAAGTTGGGTGTGAAAGCCCGGGGCTCAACCCCGGAAGTGCACCCAAAACTGGCAACCTTGAGTACGAGAGAGGAGAGTGGAATTCCTGGTGTAGAGGTGAAATTCGTAGATATCAGGAGGAACATCAGCGGCGAAAGCGGCTCTCTGGCTCGATACTGACGCTCATGTACGAAAGCGTGGGGAGCAAACAGG	ASV3749	Bacteria	Bdellovibrionota	Bdellovibrionia	Bdellovibrionales	Bdellovibrionaceae	OM27_clade	0	0	0	0	0	0	0	0	0	0	0	0	0	0	0	0	0	0	0	0	0	0	0	0	0	0	0	0	0	0	0	0	0	0	0	0	0	0	0	0	0	0
TACGGAGGGTGCAAGCGTTGCTCGGAATTACTGGGCGTAAAGCGTACGCAGGCGGTTTGTTAAGTCGGGTGTGAAATCCCTGGGCTCAACCCAGGAACTGCATCCGAAACTGGCAAACTTGAGTAGGGGAGAGGGAAGTGGAATTCCTGGTGTAGAGGTGAAATTCGTTGATATCAGGAGGAACACCGGCGGCGAAGGCGGCTTCCTGGCCCTTAACTGACGCTCATGTACGAAAGCGTGGGGAGCAAACAGG	ASV3751	Bacteria	Bdellovibrionota	Bdellovibrionia	Bdellovibrionales	Bdellovibrionaceae	OM27_clade	0	0	0.012236	5	0	0	0	0	0	0	0	0	0	0	0	0	0.00779066	9	0	0	0	0	0	0	0	0	0.0172211	17	0	0	0	0	0	0	0	0	0	0	0.0201862	9	0.0172857	7
TACGGAGGGTGCAAGCGTTGCTCGGAATTACTGGGCGTAAAGCGTGCGCAGGCGGTACGTTAAGTCGGGTGTGAAAGCCCAGGGCTCAACCCTGGAACTGCACTCGAAACTGGCGAACTTGAATACGAGAGAGGGGAGCGGAATTCCTGGTGTAGAGGTGAAATTCGTAGATATCAGGAGGAACACCAGTGGCGAAAGCGGCTCTCTGGCTCGATATTGACGCTCATGCACGAAAGCGTGGGGAGCAAACAGG	ASV3752	Bacteria	Bdellovibrionota	Bdellovibrionia	Bdellovibrionales	Bdellovibrionaceae	OM27_clade	0	0	0	0	0	0	0	0	0	0	0	0	0	0	0	0	0	0	0	0	0	0	0	0	0	0	0	0	0	0	0	0	0	0	0	0	0	0	0	0	0.00987752	4
TACGGAGGGTGCAAGCGTTGCTCGGAATTACTGGGCGTAAAGGGTGCGCAGGCGGATTGTTAAGCAAGATGTGAAAGCCCAGGGCTCAACCCTGGAACTGCATCTTGAACTGGCAATCTTGAGTCCGTGAGAGGGGGGTAGAATTCCAGGTGTAGAGGTGAAATTCGTTGATATCTGGAGGAATACCGGTGGCGAAGGCGGCCCCCTGGCACGGTACTGACGCTGAGGCACGAAAGCGTGGGGAGCAAACAGG	ASV3753	Bacteria	Bdellovibrionota	Bdellovibrionia	Bdellovibrionales	Bdellovibrionaceae	OM27_clade	0	0	0	0	0	0	0	0	0	0	0	0	0	0	0	0	0	0	0	0	0	0	0	0	0	0	0	0	0	0	0	0	0	0	0	0	0	0	0	0	0	0
TACGGAGGGTGCAAGCGTTGCTCGGAATTACTGGGCGTAAAGGGTGCGCAGGCGGCCCGTTATGCCAGATGTGAAAGCCCAGGGCTCAACCCTGGAACTGCATCTGGAACTGGCGGGCTTGAGTTCGAGAGAGGAAAGTGGAATTCCTGGTGTAGAGGTGAAATTCGTTGATATCAGGAGGAACACCAGCGGCGAAGGCGGCTTTCTGGCTCGATACTGACGCTCATGCACGAAAGCGTGGGGAGCAAACAGG	ASV3754	Bacteria	Bdellovibrionota	Bdellovibrionia	Bdellovibrionales	Bdellovibrionaceae	OM27_clade	0	0	0	0	0	0	0	0	0	0	0	0	0	0	0	0	0	0	0	0	0	0	0	0	0	0	0	0	0	0	0	0	0	0	0	0	0	0	0	0	0	0
TACGGAGGGTGCAAGCGTTGCTCGGAATTACTGGGCGTAAAGGGTGCGCAGGCGGTCCTTTAAGTCAGATGTGAAAGCCCAAGGCTCAACCTTGGAACTGCATCTGAAACTGGAGGACTTGAGTGTGAGAGAGGAAAGCAGAATTCCTGGTGTAGAGGTGAAATTCGTTGATATCAGGAGGAATACCGGCGGCGAAGGCGGCTTTCTGGCTCACAACTGACGCTCATGCACGAAAGTGTGGGTAGCAAACAGG	ASV3756	Bacteria	Bdellovibrionota	Bdellovibrionia	Bdellovibrionales	Bdellovibrionaceae	OM27_clade	0.00673764	3	0	0	0	0	0	0	0	0	0	0	0	0	0	0	0	0	0.00997743	8	0	0	0	0	0	0	0	0	0	0	0	0	0	0	0	0	0	0	0	0	0	0
TACGGAGGGTGCAAGCGTTGCTCGGAATTACTGGGCGTAAAGGGTGCGCAGGCGGTCCTTTAAGTCAGATGTGAAAGCCCAGGGCTCAACCCTGGAACTGCATCTGAAACTGGAGGACTTGAGTGTGAGAGAGGAAAGCAGAATTCCTGGTGTAGAGGTGAAATTCGTTGATATCAGGAGGAATACCGGCGGCGAAGGCGGCTTTCTGGCTCACAACTGACGCTCATGCACGAAAGTGTGGGTAGCAAACAGG	ASV3757	Bacteria	Bdellovibrionota	Bdellovibrionia	Bdellovibrionales	Bdellovibrionaceae	OM27_clade	0	0	0	0	0	0	0	0	0	0	0	0	0	0	0	0	0	0	0	0	0	0	0	0	0	0	0	0	0	0	0	0	0	0	0	0	0	0	0	0	0	0
TACGGAGGGTGCAAGCGTTGCTCGGATTTACTGGGCGTAAAGCGAGCGCAGGCGGCTATTCAAGTCGGGTGTGAAAGCCCGGGGCTCAACCCCGGAGGTGCATCCGAAACTGGATAGCTTGAGTACGGTAGAGGGAAGCGGAATTCCAGGTGTAGAGGTGAAATTCGTAGATATCTGGAGGAACATCAGTGGCGAAGGCGGCTTCCTGGTCCGATACTGACGCTCATGCTCGAAAGCGTGGGGAGCAAACAGG	ASV3761	Bacteria	Bdellovibrionota	Bdellovibrionia	Bdellovibrionales	Bdellovibrionaceae	OM27_clade	0	0	0	0	0	0	0	0	0	0	0	0	0	0	0	0	0	0	0	0	0	0	0	0	0	0	0	0	0	0	0	0	0	0	0	0	0	0	0	0	0	0
TACGGAGGGTGCAAGCGTTGCTCGGATTTACTGGGCGTAAAGCGAGCGCAGGCGGCTATTTAAGTCGGGTGTGAAAGCCCGGGGCTCAACCCCGGAGGTGCATCCGAAACTGAATAGCTTGAGTACGGTAGAGGGAAGCGGAATTCCAGGTGTAGAGGTGAAATTCGTAGATATCTGGAGGAACATCAGTGGCGAAGGCGGCTTCCTGGTCCGATACTGACGCTCATGCTCGAAAGCGTGGGGAGCAAACAGG	ASV3762	Bacteria	Bdellovibrionota	Bdellovibrionia	Bdellovibrionales	Bdellovibrionaceae	OM27_clade	0	0	0.012236	5	0.00901404	5	0	0	0	0	0	0	0	0	0	0	0	0	0	0	0	0	0	0	0.00991342	6	0.00506503	5	0	0	0	0	0	0	0.0193359	7	0.0129812	7	0	0	0.019755	8
TACGGAGGGTGCAAGCGTTGCTCGGATTTACTGGGCGTAAAGCGGGCGCAGGCGGCTGGACAAGTCGGGTGTGAAAGCCCGGGGCTCAACCCCGGAACTGCATCCGAAACTGTTCGGCTTGAGTACGATAGAGGTAAGCGGAATTCCTGGTGTAGAGGTGAAATTCGTAGATATCAGGAGGAACATCAGCGGCGAAGGCGGCTTACTGGTTCGATACTGACGCTCATGCCCGAAAGCGTGGGGAGCAAACAGG	ASV3764	Bacteria	Bdellovibrionota	Bdellovibrionia	Bdellovibrionales	Bdellovibrionaceae	OM27_clade	0	0	0	0	0	0	0	0	0	0	0	0	0	0	0	0	0	0	0	0	0	0	0	0	0	0	0	0	0	0	0	0	0	0	0.0110491	4	0	0	0.00897163	4	0	0
TACGGAGGGTGCAAGCGTTGTTCGGAATTACTGGGCGTAAAGCGTGCGTAGGCGGTTAGGTAAGTCGGGTGTGAAAGCCCAGGGCTCAACCCTGGAACTGCACCCGATACTGTCTAACTTGAGTATGGGAGAGGGAAGCGGAATTCCTGGTGTAGCGGTGAAATGCGTAGATATCAGGAGGAACACCCGTGGCGAAAGCGGCTTCCTGGCCCATTACTGACGCTGAGGCACGAAAGCGTGGGGAGCAAACAGG	ASV3834	Bacteria	Bdellovibrionota	Bdellovibrionia	Bdellovibrionales	Bdellovibrionaceae	OM27_clade	0	0	0	0	0	0	0	0	0	0	0	0	0	0	0	0	0	0	0	0	0	0	0	0	0	0	0	0	0	0	0	0	0	0	0	0	0	0	0	0	0	0
TACGGGGGGTGCAAGCGTTGCTCGGAATCACTGGGCGTAAAGCGTACGCAGGCGGCTTATTAAGTCGGATGTGAAAGCCCCGGGCTCAACCCGGGAATTGCATTCGAAACTGGTAGGCTTGAGTATGAGAGAGGGAAGTGGAATTCCAGGTGTAGAGGTGAAATTCGTTGATATCTGGAGGAACACCGGCGGCGAAGGCGGCTTCCTGGCTCATAACTGACGCTCATGTACGAAAGCGTGGGTAGCAAACAGG	ASV4354	Bacteria	Bdellovibrionota	Bdellovibrionia	Bdellovibrionales	Bdellovibrionaceae	OM27_clade	0	0	0	0	0	0	0	0	0	0	0	0	0	0	0	0	0	0	0	0	0	0	0	0	0	0	0	0	0	0	0	0	0	0	0	0	0	0	0	0	0	0
TACGGGGGGTGCAAGCGTTGCTCGGAATCACTGGGCGTAAAGCGTACGCAGGCGGCTTATTAAGTCGGATGTGAAAGCCCCGGGCTCAACCCGGGAATTGCATTCGAAACTGGTAGGCTTGAGTGTGAGAGAGGGAAGTGGAATTCCAGGTGTAGAGGTGAAATTCGTTGATATCTGGAGGAACACCGGCGGCGAAGGCGGCTTCCTGGCTCACAACTGACGCTCATGTACGAAAGCGTGGGTAGCAAACAGG	ASV4355	Bacteria	Bdellovibrionota	Bdellovibrionia	Bdellovibrionales	Bdellovibrionaceae	OM27_clade	0	0	0	0	0	0	0	0	0	0	0	0	0	0	0	0	0	0	0	0	0	0	0	0	0	0	0	0	0	0	0	0	0	0	0	0	0	0	0	0	0	0
TACGGGGGGTGCAAGCGTTGCTCGGAATCACTGGGCGTAAAGCGTACGCAGGCGGCTTATTAAGTCGGATGTGAAAGCCCTGGGCTCAACCCAGGAACTGCATTCGAAACTGGTAGGCTTGAGTGTGAGAGAGGGAAGTGGAATTCCAGGTGTAGAGGTGAAATTCGTTGATATCTGGAGGAACACCGGCGGCGAAGGCGGCTTCCTGGCTCACAACTGACGCTCATGTACGAAAGCGTGGGTAGCAAACAGG	ASV4356	Bacteria	Bdellovibrionota	Bdellovibrionia	Bdellovibrionales	Bdellovibrionaceae	OM27_clade	0	0	0	0	0	0	0	0	0	0	0	0	0	0	0	0	0	0	0	0	0	0	0	0	0	0	0	0	0	0	0	0	0	0	0	0	0	0	0	0	0.019755	8
TACTGAGGGTGCAAGCGTTGCTCGGAATTACTGGGCGTAAAGCGTACGCAGGCGGCTTAGTAAGTCGGGTGTGAAATCCCGGGGCTCAACCCCGGAACTGCATCCGAAACTGCTAGGCTTGAATACGGGAGAGGGAAGCGGAATTCCTGGTGTAGAGGTGAAATTCGTAGATATCAGGAGGAACACCAGTGGCGAAAGCGGCTTCCTGGCCCGATATTGACGCTCATGTACGAAAGCGTGGGGAGCAAACAGG	ASV5093	Bacteria	Bdellovibrionota	Bdellovibrionia	Bdellovibrionales	Bdellovibrionaceae	OM27_clade	0.0134753	6	0	0	0	0	0	0	0	0	0	0	0	0	0	0	0	0	0	0	0	0	0	0	0	0	0	0	0	0	0	0	0	0	0	0	0	0	0	0	0	0
TACTGAGGGTGCAAGCGTTGTTCGGAATCACTGGGCGTAAAGCGCACGCAGGCTGTCAGATAAGTCGGATGTGAAAGCCCCTTGCTCAACGAGGGAATTGCGTTCGAAACTGTTTGGCTTGAGTTCGAGAGAGGGAAGTGGAATTCCAGGTGTAGAGGTGAAATTCGTTGATATCTGGAGGAACACCGGCGGCGAAGGCGGCTTCCTGGCTCGATACTGACGCTGAGGTGCGAAAGCGTGGGGAGCAAACAGG	ASV5094	Bacteria	Bdellovibrionota	Bdellovibrionia	Bdellovibrionales	Bdellovibrionaceae	OM27_clade	0	0	0	0	0	0	0	0	0	0	0	0	0	0	0	0	0	0	0	0	0	0	0	0	0	0	0	0	0	0	0	0	0	0	0	0	0	0	0	0	0	0
TACGGAGAGTGCAAGCGTTGTTCGGAATTACTGGGCGTAAAGAGCGTGTAGGCGGTTTTGTTAGTCTGATGTGAAAGCCCGGGGCTCAACCCCGGAAGTGCATTGGAAACTGCATCACTTGAGTACTGGAGGGGAAAGCGGAATTCCGAGTGTAGAGGTGAAATTCGTAGATATTCGGAGGAACACCATTGGCGAAGGCGGCTTTCTGGACAGATACTGACGCTGAGACGCGAAAGCGTGGGGAGCAAACAGG	ASV2133	Bacteria	Bdellovibrionota	Oligoflexia	053A03-B-DI-P58	053A03-B-DI-P58	053A03-B-DI-P58	0	0	0	0	0.00721123	4	0	0	0	0	0	0	0	0	0	0	0	0	0	0	0	0	0	0	0	0	0	0	0	0	0	0	0	0	0	0	0.00741785	4	0.0157003	7	0.0123469	5
TACGGAGGGTGCTAGCGTTGTTCGGAATTACTGGGCGTAAAGCGCGTGTAGGCGGGTCCGCAAGTCTGATGTGAAAGCCCGGGGCTCAACCTCGGAAGTGCATTGGAAACTGCGAATCTTGAGTACTGGAGGGGAAAGTGGAATTCCGAGTGTAGAGGTGAAATTCGTAGATATTCGGAGGAACACCAGTGGCGAAGGCGACTTTCTGGACAGATACTGACGCTGAGACGCGAAAGCGTGGGGAGCAAACAGG	ASV4126	Bacteria	Bdellovibrionota	Oligoflexia	053A03-B-DI-P58	053A03-B-DI-P58	053A03-B-DI-P58	0	0	0	0	0	0	0	0	0	0	0	0	0	0	0	0	0.0173126	20	0	0	0	0	0	0	0	0	0.0121561	12	0	0	0	0	0	0	0	0	0	0	0	0	0	0
TACGAAAGGTCCGAGCGTTGTTCGGAATCATTGGGCGTAAAGCGCACGTAGGCGGATTGGTGTGTCGATTGTGAAAGCCCAGGGCTCAACCCTGGAATTGCAGTCGAAACTGCCAATCTTGAATACTTGATAGGGTGGGAGAATTCCTGGTGGAGCAGTGAAATGCGTAGAGATCAGGAGGAATACCGGAGGCGAAGGCGCCTGCCTGGCAAGATATTGACGCTGAGGTGCGAAAGCGTGGGGAGCAAACAGG	ASV1208	Bacteria	Bdellovibrionota	Oligoflexia	Oligoflexales	Oligoflexales	Oligoflexales	0	0	0	0	0	0	0	0	0	0	0	0	0	0	0	0	0	0	0	0	0	0	0	0	0	0	0	0	0	0	0	0	0	0	0	0	0	0	0	0	0	0
TACGAAAGGTCCGAGCGTTGTTCGGAATCATTGGGCGTAAAGCGCACGTAGGCGGATTGGTGTGTCGATTGTGAAAGCCCAGGGCTTAACCCTGGAATTGCAGTCGAAACTGCCAATCTTGAATACTTGATAGGGTGGGAGAATTCCTGGTGGAGCAGTGAAATGCGTAGAGATCAGGAGGAATACCGGAGGCGAAGGCGCCTGCCTGGCAAGATATTGACGCTGAGGTGCGAAAGCGTGGGGAGCAAACAGG	ASV1210	Bacteria	Bdellovibrionota	Oligoflexia	Oligoflexales	Oligoflexales	Oligoflexales	0	0	0	0	0	0	0	0	0	0	0	0	0	0	0	0	0	0	0	0	0	0	0	0	0	0	0	0	0	0	0	0	0	0	0	0	0	0	0	0	0	0
TACGAAAGGTGCAAGCGTTGTTCGGAATAACTGGGCGTAAAGCGCGCGTAGGCGGGACCATATGTCGATTGTGAAAGCCCTGGGCTCAACCCAGGAATTGCAGTCGAAACTGTGGACCTTGAATATCTGAGGGGGTGGGGGAATTCCTGGTGGAGCAGTGAAATGCGTAGAGATCAGGAGGAACATCTGAGGCGAAGGCGCCTACCTGGCAGAATATTGACGCTGATGTGCGAAAGCGTGGGGAGCAAACAGG	ASV1216	Bacteria	Bdellovibrionota	Oligoflexia	Oligoflexales	Oligoflexales	Oligoflexales	0	0	0	0	0	0	0	0	0	0	0	0	0	0	0	0	0	0	0	0	0	0	0	0	0	0	0	0	0	0	0	0	0	0	0	0	0	0	0	0	0	0
TACGAAAGGTGCAAGCGTTGTTCGGAATGACTGGGCGTAAAGCGCGCGTAGGCGGGATAATAGGTCGATTGTGAAATCCCCGGGCTCAACCCGGGAACTGCAGTCGAAACCGTTATTCTTGAATATCTGAGAGGGTGGGGGAATACCTAGTGGAGCAGTGAAATGCGTAGAGATTAGGTGGAACACCGGAGGCGAAGGCGCCTGCCTGGCAGAATATTGACGCTGAGGCGCGAAAGCGTGGGTAGCAAACAGG	ASV1220	Bacteria	Bdellovibrionota	Oligoflexia	Oligoflexales	Oligoflexales	Oligoflexales	0	0	0	0	0	0	0	0	0	0	0	0	0	0	0	0	0	0	0	0	0	0	0	0	0	0	0	0	0	0	0	0	0	0	0	0	0	0	0	0	0	0
TACGAAAGGTGCAAGCGTTGTTCGGAATGACTGGGCGTAAAGCGCGCGTAGGCGGGATAATAGGTCGATTGTGAAATCCCCGGGCTCAACCTGGGAACTGCAGTCGAAACCATTATTCTTGAATATCTGAGAGGGTGGGGGAATACCTAGTGGAGCAGTGAAATGCGTAGAGATTAGGTGGAACACCGGAGGCGAAGGCGCCTGCCTGGCAGAATATTGACGCTGAGGCGCGAAAGCGTGGGTAGCAAACAGG	ASV1221	Bacteria	Bdellovibrionota	Oligoflexia	Oligoflexales	Oligoflexales	Oligoflexales	0	0	0	0	0	0	0	0	0	0	0	0	0	0	0	0	0	0	0	0	0	0	0	0	0	0	0	0	0	0	0	0	0	0	0	0	0	0	0	0	0	0
TACGGAAGGTGCAAGCATTGTTCGGATTGACTGGGCGTAAAGGGCACGTAGGTGGGTTTGTAAGTCGGATGTGAAATCCCTGGGCTCAACCTGGGAACTGCATTCGAAACTGTAGATCTTGAATGTTTGAGAGGCTGGCGGAATTCCAGGTGTAGGAGTGAAATCCGTAGATATCTGGAGGAACACCGGAGGCGAAGGCGGCTGGCTAACAATACATTGACACTGAGGTGCGAAAGCGTGGGTAGCAAACAGG	ASV2024	Bacteria	Bdellovibrionota	Oligoflexia	Oligoflexales	Oligoflexales	Oligoflexales	0	0	0	0	0	0	0	0	0	0	0	0	0	0	0	0	0.00259689	3	0	0	0	0	0.00600862	4	0	0	0	0	0	0	0	0	0	0	0	0	0	0	0	0	0	0
TACGGAAGGTGCAAGCGTTGTTCGGAATGACTGGGCGTAAAGAGCACGTAGGCGGGTTTGTAAGTCGAATGTGAAAGCCCCGAGCTCAACTCGGGAATTGCATTCGAAACTATAGACCTTGAATGTTTGAGAGGTTGGCGGAATTCCAGGTGTAGGAGTGAAATCCGTAGATATCTGGAGGAACACCGGAGGCGAAGGCGGCTAACTGGCAAAACATTGACGCTGAGGTGCGAAAGCGTGGGTAGCAAACAGG	ASV2040	Bacteria	Bdellovibrionota	Oligoflexia	Oligoflexales	Oligoflexales	Oligoflexales	0	0	0	0	0	0	0	0	0	0	0	0	0	0	0	0	0	0	0	0	0	0	0	0	0	0	0	0	0	0	0	0	0	0	0	0	0	0	0	0	0	0
TACGGAAGGTGCAAGCGTTGTTCGGAATGACTGGGCGTAAAGCGCGCGTAGGCGGATATGTAAGTCGATTGTGAAATCCCCGGGCTCAACCTGGGAACTGCAGTCGAAACTGCGTATCTTGAATGTCCGAGAGGTTGGCGGAATTCCAGGTGTAGGAGTGAAATCCGTAGATATCTGGAGGAACACCGGAGGCGAAGGCGGCCAACTGGCGGAACATTGACGCTGAGGTGCGAAAGCGTGGGTAGCAAACAGG	ASV2044	Bacteria	Bdellovibrionota	Oligoflexia	Oligoflexales	Oligoflexales	Oligoflexales	0	0	0.00978881	4	0.00721123	4	0	0	0	0	0	0	0	0	0	0	0	0	0	0	0	0	0	0	0	0	0	0	0	0	0	0	0	0	0	0	0	0	0	0	0	0
TACGGAAGGTGCAAGCGTTGTTCGGAATGACTGGGCGTAAAGCGCGCGTAGGCGGATATGTAAGTCGATTGTGAAATCCCCGGGCTTAACCTGGGAACTGCAGTCGAAACTGCGTATCTTGAATGTCCGAGAGGTTGGCGGAATTCCAGGTGTAGGAGTGAAATCCGTAGATATCTGGAGGAACACCGGAGGCGAAGGCGGCCAACTGGCGGAACATTGACGCTGAGGTGCGAAAGCGTGGGTAGCAAACAGG	ASV2045	Bacteria	Bdellovibrionota	Oligoflexia	Oligoflexales	Oligoflexales	Oligoflexales	0	0	0	0	0	0	0	0	0	0	0	0	0	0	0	0	0	0	0	0	0	0	0	0	0	0	0	0	0	0	0	0	0	0	0	0	0	0	0	0	0	0
TACGGAAGGTGCAAGCGTTGTTCGGAATGACTGGGCGTAAAGCGCGCGTAGGCGGGTTCGTATGTCGGATGTGAAAGCCCTGGGCTCAACCTGGGAACTGCATTCGAAACTGCGAATCTTGAATGTTTGAGAGGTTAGCGGAATTCCAGGTGTAGGAGTGAAATCCGTAGATATCTGGAGGAACATCAGAGGCGAAGGCGGCTAACTGGCAATACATTGACGCTGAGGTGCGAAAGCGTGGGGAGCAAACAGG	ASV2047	Bacteria	Bdellovibrionota	Oligoflexia	Oligoflexales	Oligoflexales	Oligoflexales	0	0	0	0	0	0	0	0	0	0	0	0	0	0	0	0	0	0	0	0	0	0	0	0	0	0	0	0	0	0	0	0	0	0	0.0110491	4	0.00927231	5	0	0	0	0
TACGGAAGGTGCAAGCGTTGTTCGGAATGACTGGGCGTAAAGCGCGCGTAGGCGGGTTTATAAGTCGATTGTGAAAGCCCTGGGCTCAACCTAGGAATTGCAGTCGAAACTGTAGATCTTGAATGCCTGAGAGGTTGGCGGAATTCCAGGTGTAGGAGTGAAATCCGTAGATATCTGGAGGAACATCAGAGGCGAAGGCGGCTAACTGGCAGTGCATTGACGCTGAGGCGCGAAAGCGTGGGGAGCAAACAGG	ASV2048	Bacteria	Bdellovibrionota	Oligoflexia	Oligoflexales	Oligoflexales	Oligoflexales	0	0	0	0	0	0	0	0	0	0	0	0	0	0	0	0	0	0	0	0	0	0	0	0	0	0	0	0	0	0	0	0	0	0	0	0	0.00741785	4	0.0112145	5	0.0172857	7
TACGGAAGGTGCAAGCGTTGTTCGGAATGACTGGGCGTAAAGCGCGCGTAGGCGGGTTTGTATGTCGGATGTGAAAGCCCTGGGCTTAACCTGGGAACTGCATTCGAAACTGCAAATCTTGAATGTTTGAGAGGTTAGCGGAATTCCAGGTGTAGGAGTGAAATCCGTAGATATCTGGAGGAACATCAGAGGCGAAGGCGGCTAACTGGCAATACATTGACGCTGAGGTGCGAAAGCGTGGGGAGCAAACAGG	ASV2050	Bacteria	Bdellovibrionota	Oligoflexia	Oligoflexales	Oligoflexales	Oligoflexales	0	0	0	0	0	0	0	0	0	0	0	0	0	0	0	0	0	0	0	0	0	0	0	0	0.00991342	6	0	0	0	0	0	0	0	0	0	0	0	0	0	0	0	0
TACGGAAGGTGCAAGCGTTGTTCGGAATGACTGGGCGTAAAGCGTACGTAGGCGGGTTTATATGTCGATTGTGAAAGCCCCAGGCTTAACCTGGGAACTGCAGTCGAAACTGTAGATCTTGAATGCCTGAGAGGTTGGCGGAATTCCAGGTGTAGGAGTGAAATCCGTAGATATCTGGAGGAACACCGGAGGCGAAGGCGGCTAACTAGCAGTGCATTGACGCTGAGGTACGAAAGCGTGGGGAGCAAACAGG	ASV2051	Bacteria	Bdellovibrionota	Oligoflexia	Oligoflexales	Oligoflexales	Oligoflexales	0.0112294	5	0.012236	5	0	0	0	0	0	0	0	0	0	0	0	0	0	0	0	0	0	0	0	0	0	0	0	0	0	0	0	0	0	0	0	0	0	0	0.0112145	5	0	0
TACGGAAGGTGCAAGCGTTGTTCGGAATGACTGGGCGTAAAGGGCGCGTAGGCGGATTTGTAAGTCGATTGTGAAAGCCCCAGGCTCAACCTGGGAACTGCTGTCGAAACTACAGATCTTGAATGTTTGAGAGGTTGGCGGAATTCCAGGTGTAGGAGTGAAATCCGTAGATATCTGGAGGAACACCGGTGGCGAAGGCGGCCAGCTGGCAAAACATTGACGCTGAGGCGCGAAAGCGTGGGTAGCAAACAGG	ASV2052	Bacteria	Bdellovibrionota	Oligoflexia	Oligoflexales	Oligoflexales	Oligoflexales	0	0	0.00978881	4	0	0	0	0	0	0	0	0	0	0	0	0	0	0	0	0	0	0	0	0	0	0	0	0	0	0	0	0	0	0	0.0110491	4	0	0	0	0	0	0
TACGGAAGGTGCAAGCGTTGTTCGGAATGACTGGGCGTAAAGGGCGCGTAGGCGGATTTGTAAGTCGATTGTGAAATCCCCAGGCTCAACCTGGGAACTGCTGTCGAAACTACAGATCTTGAATGTTTGAGAGGTTGGCGGAATTCCAGGTGTAGGAGTGAAATCCGTAGATATCTGGAGGAACACCGGTGGCGAAGGCGGCCAGCTGGCAAAACATTGACGCTGAGGCGCGAAAGCGTGGGTAGCAAACAGG	ASV2053	Bacteria	Bdellovibrionota	Oligoflexia	Oligoflexales	Oligoflexales	Oligoflexales	0	0	0	0	0	0	0	0	0	0	0	0	0	0	0	0	0	0	0	0	0	0	0	0	0	0	0	0	0	0	0	0	0	0	0	0	0	0	0	0	0	0
TACGGAAGGTGCAAGCGTTGTTCGGAATGACTGGGCGTAAAGGGCGCGTAGGCGGGTTTGTAAGTCGATTGTGAAATCCCCAGGCTTAACCTGGGAACTGCAGTCGAAACTACAAGTCTTGAATGTTTGAGAGGTTGGCGGAATTCCAGGTGTAGGAGTGAAATCCGTAGATATCTGGAGGAACATCAGTGGCGAAGGCGGCCAGCTGGCGAAACATTGACGCTGAGGCGCGAAAGCGTGGGTAGCAAACAGG	ASV2054	Bacteria	Bdellovibrionota	Oligoflexia	Oligoflexales	Oligoflexales	Oligoflexales	0.00898351	4	0.0293664	12	0.0234365	13	0	0	0	0	0.00807869	8	0	0	0	0	0.0346251	40	0.0249436	20	0	0	0.00751078	5	0.0214791	13	0.0283642	28	0	0	0.00446907	3	0.00984175	10	0	0	0.00927231	5	0.00672872	3	0	0
TACGGAAGGTGCAAGCGTTGTTCGGAATGATTGGGCGTAAAGCGCGCGTAGGCGGGTTGATAAGTCGGATGTGAAAGCCCTGGGCTTAACCCAGGAATTGCATCCGAAACTATTGATCTTGAATACCTGAGGGGTTAGTGGAATTCCAGGTGTAGGAGTGAAATCCGTAGATATCTGGAGGAACATCAGAGGCGAAGGCGACTAACTGGCAGAGTATTGACGCTGAGGTGCGAAAGCGTGGGGAGCAAACAGG	ASV2055	Bacteria	Bdellovibrionota	Oligoflexia	Oligoflexales	Oligoflexales	Oligoflexales	0	0	0	0	0	0	0	0	0	0	0	0	0	0	0	0	0	0	0	0	0	0	0	0	0.00991342	6	0	0	0	0	0	0	0	0	0	0	0	0	0.0112145	5	0	0
TACGGAAGGTGCAAGCGTTGTTCGGAGTGACTGGGCGTAAAGAGCACGTAGGTGGGTTTGTAAGTCGGATGTGAAAGCCCTGGGCTTAACCTGGGAACTGCATCCGAAACTACAAGTCTTGAATGCTTCAGAGGTTGGTAGAATTCCTGGTGTAGGAGTGAAATCCGTAGATATCAGGAGGAATACCGGAGGCGAAGGCGGCCAACTGGGGATGCATTGACACTGAGGTGCGAAAGCGTGGGGAGCAAACAGG	ASV2057	Bacteria	Bdellovibrionota	Oligoflexia	Oligoflexales	Oligoflexales	Oligoflexales	0	0	0	0	0	0	0	0	0	0	0	0	0	0	0	0	0	0	0	0	0	0	0	0	0	0	0	0	0	0	0	0	0	0	0	0	0	0	0	0	0	0
TACGGAAGGTGCAAGCGTTGTTCGGATTGACTGGGCGTAAAGAGCACGTAGGCGGATTTGTAAGTCGAATGTGAAAGCCCCGGGCTTAACCTGGGAACTGCATTCGAAACTATGAGTCTTGAATACCTGAGGGGTTAGCAGAATTCCTGGTGTAGGAGTGAAATCCATAGATATCAGGAGGAATACCAGAGGCGAAGGCGGCTAACTGGCAGTGTATTGACGCTGAGGTGCGAAAGCGTGGGGAGCAAACAGG	ASV2058	Bacteria	Bdellovibrionota	Oligoflexia	Oligoflexales	Oligoflexales	Oligoflexales	0.00673764	3	0.0048944	2	0.0180281	10	0	0	0	0	0	0	0	0	0	0	0	0	0	0	0	0	0	0	0	0	0.00303902	3	0	0	0	0	0	0	0.00552456	2	0.00741785	4	0	0	0.0123469	5
TACGGAAGGTGCAAGCGTTGTTCGGATTGACTGGGCGTAAAGAGCACGTAGGCGGGTTCGTGTGTCGATTGTGAAAGCCCCGGGCTTAACCCGGGATGTGCAGTCGAAACTGCGAATCTTGAATGCTTGAGAGGTTGGCGGAATTCCAGGTGTAGGAGTGAAATCCGTAGATATCTGGAGGAACACCGGTGGCGAAGGCGGCCAACTGGCGATGCATTGACGCTGAGGTGCGAAAGCGTGGGGAGCAAACAGG	ASV2059	Bacteria	Bdellovibrionota	Oligoflexia	Oligoflexales	Oligoflexales	Oligoflexales	0	0	0	0	0	0	0	0	0	0	0	0	0	0	0	0	0	0	0	0	0	0	0	0	0	0	0	0	0	0	0	0	0	0	0	0	0	0	0	0	0	0
TACGGAAGGTGCAAGCGTTGTTCGGATTGACTGGGCGTAAAGAGCACGTAGGCGGGTTCGTGTGTCGGTTGTGAAATCCCTAGGCTCAACCTAGGAATTGCAGTCGAAACTGCGAATCTTGAATGTCTGAGAGGCTGGCGGAATTCCAGGTGTAGGAGTGAAATCCGTAGAGATCTGGAGGAACACCGGTGGCGAAGGCGGCTGGCTGGCAGTACATTGACGCTGAGGTGCGAAAGCGTGGGGAGCAAACAGG	ASV2060	Bacteria	Bdellovibrionota	Oligoflexia	Oligoflexales	Oligoflexales	Oligoflexales	0.00898351	4	0.00734161	3	0.0126197	7	0	0	0	0	0	0	0	0	0	0	0	0	0	0	0.00525173	3	0	0	0	0	0	0	0	0	0	0	0	0	0.00828683	3	0.00556339	3	0	0	0	0
TACGGAAGGTGCAAGCGTTGTTCGGATTGACTGGGCGTAAAGAGCACGTAGGCGGTCTTTCATGTCGATTGTGAAAGCCCCAGGCTTAACCTGGGAATTGCAGTCGAAACGGAAAGTCTTGAATGTCTGAGAGGTTAGTGGAATTCCAGGTGTAGGAGTGAAATCCGTAGATATCTGGAGGAACACCTGAGGCGAAGGCGACTAACTGGCAGAGCATTGACGCTGAGGTGCGAAAGCGTGGGGAGCAAACAGG	ASV2061	Bacteria	Bdellovibrionota	Oligoflexia	Oligoflexales	Oligoflexales	Oligoflexales	0	0	0	0	0	0	0	0	0	0	0	0	0	0	0	0	0	0	0	0	0	0	0	0	0	0	0	0	0	0	0	0	0	0	0	0	0	0	0	0	0	0
TACGGAAGGTGCAAGCGTTGTTCGGATTGACTGGGCGTAAAGAGCACGTAGGCTGGTTCGTGTGTCGGTTGTGAAAGCCCCGGGCTTAACCCGGGAACTGCAATCGAAACTGCGGATCTTGAATGCGCGAGAGGTTGGTGGAATTCCAGGTGTAGGAGTGAAATCCGTAGATATCTGGAGGAACATCGGAGGCGAAGGCGACCAACTGGCGCTGCATTGACGCTGAGGTGCGAAAGCGTGGGGAGCAAACAGG	ASV2063	Bacteria	Bdellovibrionota	Oligoflexia	Oligoflexales	Oligoflexales	Oligoflexales	0	0	0	0	0	0	0	0	0	0	0	0	0	0	0	0	0	0	0	0	0	0	0	0	0	0	0	0	0	0	0	0	0	0	0	0	0	0	0	0	0	0
TACGGAAGGTGCAAGCGTTGTTCGGATTGACTGGGCGTAAAGAGCACGTAGGCTGGTTCGTGTGTCGGTTGTGAAAGCCCCGGGCTTAACCCGGGAACTGCAATCGAAACTGCGGATCTTGAATGCGCGAGAGGTTGGTGGAATTCCAGGTGTAGGAGTGAAATCCGTAGATATCTGGAGGAACATCGGAGGCGAAGGCGGCCAACTGGCAGAACATTGACGCTGAGGTGCGAAAGCGTGGGGAGCAAACAGG	ASV2064	Bacteria	Bdellovibrionota	Oligoflexia	Oligoflexales	Oligoflexales	Oligoflexales	0	0	0	0	0	0	0	0	0	0	0	0	0	0	0	0	0	0	0	0	0	0	0	0	0	0	0	0	0	0	0	0	0	0	0	0	0	0	0	0	0	0
TACGGAAGGTGCAAGCGTTGTTCGGATTGACTGGGCGTAAAGCGCGCGTAGGCGGGTTTATATGTCGATTGTGAAATCCCCGGGCTCAACCTGGGAATTGCAGTCGAAACTGTAGATCTTGAATGTCTGAGGGGTTGGCGGAATTCCAGGTGTAGGAGTGAAATCCGTAGATATCTGGAGGAACACCGGTGGCGAAGGCGGCTAACTGGCAGAACATTGACGCTGAGGTGCGAAAGCGTGGGGAGCAAACAGG	ASV2066	Bacteria	Bdellovibrionota	Oligoflexia	Oligoflexales	Oligoflexales	Oligoflexales	0.0291964	13	0.0464968	19	0.0216337	12	0	0	0	0	0	0	0	0	0	0	0	0	0	0	0	0	0	0	0.034697	21	0.00607804	6	0.00705836	5	0	0	0.0118101	12	0.0801061	29	0.0556339	30	0.0762588	34	0.0395101	16
TACGGGAGGTGCAAGCGTTGTTCGGAATGACTGGGCGTAAAGCGCATGTAGGCGGGTTTATAAGCCGGATGTGAAATCCCTGGGCTCAACCTAGGAACTGCATCCGGAACTGTAGATCTTGAATGCTTGAGGGGTTGGTAGAATTCCTGGTGTAGGAGTGAAATCCGTAGATATCAGGAGGAAGACCGGAGGCGAAGGCGGCCAACTGGCAATGCATTGACGCTGAGATGCGAAAGCGTGGGGAGCAAACAGG	ASV4179	Bacteria	Bdellovibrionota	Oligoflexia	Oligoflexales	Oligoflexales	Oligoflexales	0	0	0	0	0	0	0	0	0	0	0	0	0	0	0	0	0	0	0	0	0	0	0	0	0	0	0	0	0	0	0	0	0	0	0	0	0	0	0.0112145	5	0	0
TACGGGAGGTGCAAGCGTTGTTCGGAATGACTGGGCGTAAAGCGCATGTAGGCGGGTTTATAAGTCGGATGTGAAATCCCTGGGCTCAACCTAGGAACTGCACCCGAAACTGTAGATCTTGAATGCTTGAGGGGTTAGTAGAATTTCTGGTGTAGGAGTGAAATCCGTAGAGATCAGAAGGAAGACCGGCGGCGAAGGCGGCTAACTGGCGATGCATTGACGCTGAGATGCGAAAGCGTGGGGAGCAAACAGG	ASV4180	Bacteria	Bdellovibrionota	Oligoflexia	Oligoflexales	Oligoflexales	Oligoflexales	0	0	0.012236	5	0.00721123	4	0	0	0	0	0	0	0	0	0	0	0.00259689	3	0.00374153	3	0	0	0	0	0.0148701	9	0.0121561	12	0	0	0	0	0	0	0	0	0.0111268	6	0	0	0.0246938	10
TACGGGAGGTGCGAGCGTTGTTCGGAATGACTGGGCGTAAAGCGCATGTAGGCGGGTTTATAAGTCGGATGTGAAATCCCTGGGCTCAACCTAGGAACTGCACCCGAAACTGTAGATCTTGAATGCTTGAGGGGTTAGTAGAATTTCTGGTGTAGGAGTGAAATCCGTAGATATCAGAAGGAAGACCGGCGGCGAAGGCGGCTAACTGGCGATGCATTGACGCTGAGATGCGAAAGCGTGGGGAGCAAACAGG	ASV4184	Bacteria	Bdellovibrionota	Oligoflexia	Oligoflexales	Oligoflexales	Oligoflexales	0	0	0	0	0	0	0	0	0	0	0	0	0	0	0	0	0	0	0	0	0	0	0	0	0	0	0	0	0	0	0	0	0	0	0	0	0	0	0	0	0	0
TACGGAGGGCGCAAGCGTTACTCGGAATCACTGGGCGTAAAGAGCGTGTAGGCGGGTTAATAAGTCAGAAGTGAAATCCTATAGCTCAACTATAGAACTGCTTTTGAAACTGTTAACCTAGAATATGGGAGAGGTAGATGGAATTTCTGGTGTAGGGGTAAAATCCGTAGAGATCAGAAGGAATACCGATTGCGAAGGCGATCTACTGGAACATTATTGACGCTGAGACGCGAAAGCGTGGGGAGCAAACAGG	ASV2396	Bacteria	Campilobacterota	Campylobacteria	Campylobacterales	Arcobacteraceae	Halarcobacter	0	0	0	0	0	0	0	0	0	0	0	0	0	0	0	0	0	0	0	0	0	0	0	0	0	0	0	0	0	0	0	0	0	0	0	0	0	0	0	0	0	0
TACGAGGGGTGCAAGCGTTACTCGGAATCACTGGGCGTAAAGAGAATGTAGGCGGGTAATTAAGTTGGAAGTGAAATCCTATGGCTCAACCATAGAACTGCTTCCAAAACTGATTATCTAGAGTATGGGAGAGGTAGATGGAATTTCTGGTGTAGGGGTAAAATCCGTAGAGATCAGAAGGAATACCGATTGCGAAGGCGATCTACTGGAACATTACTGACGCTCAGATTCGAAAGCGTGGGGAGCAAACAGG	ASV1946	Bacteria	Campilobacterota	Campylobacteria	Campylobacterales	Arcobacteraceae	Arcobacteraceae	0	0	0	0	0	0	0	0	0	0	0	0	0	0	0	0	0	0	0	0	0	0	0	0	0	0	0	0	0	0	0	0	0	0	0	0	0	0	0	0	0	0
TACGGAGGGTGCAAGCGTTACTCGGAATCACTGGGCGTAAAGAGAATGTAGGCGGATAATTAAGTCAGATGTGAAAGCCAATAGCTCAACTATTGAACTGCATTTGAAACTGAATATCTAGAATATGGGAGAGGTAGATGGAATTTCTGGTGTAGGGGTAAAATCCGTAGAGATCAGAAGGAATACCGATTGCGAAGGCGATCTACTGGAACATTATTGACGCTGAGATTCGAAAGCGTGGGGAGCAAACAGG	ASV3440	Bacteria	Campilobacterota	Campylobacteria	Campylobacterales	Arcobacteraceae	Arcobacteraceae	0	0	0	0	0	0	0	0	0	0	0	0	0	0	0	0	0	0	0	0	0	0	0	0	0	0	0	0	0	0	0	0	0	0	0	0	0	0	0	0	0	0
TACGGAGGGTGCAAGCGTTACTCGGAATCACTGGGCGTAAAGAGAATGTAGGCGGGTTAATAAGTTGGAAGTGAAATCCTATGGCTCAACCATAGAACTGCTTTCAAAACTGTTGACCTAGAATATGGGAGAGGTAGATGGAATTTCTGGTGTAGGGGTAAAATCCGTAGAGATCAGAAGGAATACCGATTGCGAAGGCGATCTACTGGAACATTATTGACGCTGAGATTCGAAAGCGTGGGGAGCAAACAGG	ASV3441	Bacteria	Campilobacterota	Campylobacteria	Campylobacterales	Arcobacteraceae	Arcobacteraceae	0	0	0	0	0	0	0	0	0	0	0	0	0	0	0	0	0	0	0	0	0	0	0	0	0	0	0	0	0	0	0	0	0	0	0	0	0	0	0	0	0	0
TACGGAGGGTGCAAGCGTTACTCGGAATCACTGGGCGTAAAGAGCATGTAGGCGGGTAGTTAAGTCAGAAGTGAAATCCAATAGCTCAACTATTGAACTGCTTTTGAAACTGATTACCTAGAATATGGGAGAGGTAGATGGAATTTCTGGTGTAGGGGTAAAATCCGTAGAGATCAGAAGGAATACCGATTGCGAAGGCGATCTACTGGAACATTATTGACGCTGAGATGCGAAAGCGTGGGGAGCAAACAGG	ASV3443	Bacteria	Campilobacterota	Campylobacteria	Campylobacterales	Arcobacteraceae	Arcobacteraceae	0	0	0	0	0	0	0	0	0	0	0	0	0	0	0	0	0	0	0	0	0	0	0	0	0	0	0	0	0	0	0	0	0	0	0	0	0	0	0	0	0	0
TACGGAGGGTGCAAGCGTTACTCGGAATCACTGGGCGTAAAGAGCGTGTAGGCGGGTTAATAAGTTGGAAGTGAAATCCTATGGCTCAACCATAGAACTGCTTTCAAAACTGTTGACCTAGAATATGGGAGAGGTAGATGGAATTTCTGGTGTAGGGGTAAAATCCGTAGAGATCAGAAGGAATACCGATTGCGAAGGCGATCTACTGGAACATTATTGACGCTGAGACGCGAAAGCGTGGGGAGCAAACAGG	ASV3446	Bacteria	Campilobacterota	Campylobacteria	Campylobacterales	Arcobacteraceae	Arcobacteraceae	0	0	0	0	0	0	0	0	0	0	0	0	0	0	0	0	0	0	0	0	0	0	0	0	0	0	0	0	0	0	0	0	0	0	0	0	0	0	0	0	0	0
TACGGAGGGTGCAAGCGTTACTCGGAATCACTGGGCGTAAAGAGCGTGTAGGCGGGTTAATAAGTTGGAAGTGAAATCCTATGGCTCAACCATAGAACTGCTTTCAAAACTGTTGACCTAGAATATGGGAGAGGTAGATGGAATTTCTGGTGTAGGGGTAAAATCCGTAGAGATCAGAAGGAATACCGATTGCGAAGGCGATCTACTGGAACATTATTGACGCTGAGATTCGAAAGCGTGGGGAGCAAACAGG	ASV3447	Bacteria	Campilobacterota	Campylobacteria	Campylobacterales	Arcobacteraceae	Arcobacteraceae	0	0	0	0	0	0	0	0	0	0	0	0	0	0	0	0	0	0	0	0	0	0	0	0	0	0	0	0	0	0	0	0	0	0	0	0	0	0	0	0	0	0
TACGGGGGGTGCAAGCGTTACTCGGAATCACTGGGCGTAAAGAGCATGTAGGCTGATTAGTAAGTTGGAAGTGAAATCCTATGGCTCAACCATAGAACTGCTTCCAAAACTGCTTATCTAGAGTATGGGAGAGGTAGATGGAATTTCTGGTGTAGGGGTAAAATCCGTAGAGATCAGAAGGAATACCGATTGCGAAGGCGATCTACTGGAACATTACTGACGCTGAGATGCGAAAGCGTGGGGAGCAAACAGG	ASV4338	Bacteria	Campilobacterota	Campylobacteria	Campylobacterales	Arcobacteraceae	Arcobacteraceae	0	0	0	0	0	0	0	0	0	0	0	0	0	0	0	0	0	0	0	0	0	0	0	0	0	0	0	0	0	0	0	0	0	0	0	0	0	0	0	0	0	0
TACGGGGGGTGCAAGCGTTACTCGGAATCACTGGGCGTAAAGAGCATGTAGGCTGGATGACAAGTTGGAAGTGAAATCCTATGGCTCAACCATAGAACTGCTTCCAAAACTGTTTTCCTAGAGTATGGGAGAGGTAGATGGAATTTCTGGTGTAGGGGTAAAATCCGTAGAGATCAGAAGGAATACCGATTGCGAAGGCGATCTACTGGAACATTACTGACGCTCAGATGCGAAAGCGTGGGGAGCAAACAGG	ASV4340	Bacteria	Campilobacterota	Campylobacteria	Campylobacterales	Arcobacteraceae	Arcobacteraceae	0	0	0	0	0	0	0	0	0	0	0	0	0	0	0	0	0	0	0	0	0	0	0	0	0	0	0	0	0	0	0	0	0	0	0	0	0	0	0	0	0	0
TACGGGGGGTGCAAGCGTTACTCGGAATCACTGGGCGTAAAGAGCATGTAGGCTGGTTTGTAAGTTGGAAGTGAAATCCTATGGCTTAACCATAGAACTGCTTCCAAAACTGCAGACCTAGAATATGGGAGAGGTAGATGGAATTTCTGGTGTAGGGGTAAAATCCGTAGAGATCAGAAGGAATACCGATTGCGAAGGCGATCTACTGGAACATTATTGACGCTGAGATGCGAAAGCGTGGGGAGCAAACAGG	ASV4341	Bacteria	Campilobacterota	Campylobacteria	Campylobacterales	Arcobacteraceae	Arcobacteraceae	0	0	0	0	0	0	0	0	0	0	0	0	0	0	0	0	0	0	0	0	0	0	0	0	0	0	0	0	0.00423501	3	0	0	0.00590505	6	0.0220982	8	0.0185446	10	0	0	0	0
TACGGGGGGTGCAAGCGTTACTCGGAATCACTGGGCGTAAAGAGCATGTAGGCTGGTTTGTAAGTTGGAAGTGAAATCCTATGGCTTAACCATAGAACTGCTTCCAAAACTGCAGACCTAGAGTATGGGAGAGGTAGATGGAATTTCTGGTGTAGGGGTAAAATCCGTAGAGATCAGAAGGAATACCGATTGCGAAGGCGATCTACTGGAACATTACTGACGCTGAGATGCGAAAGCGTGGGGAGCAAACAGG	ASV4342	Bacteria	Campilobacterota	Campylobacteria	Campylobacterales	Arcobacteraceae	Arcobacteraceae	0	0	0	0	0	0	0	0	0	0	0.00706885	7	0	0	0	0	0	0	0	0	0	0	0	0	0	0	0.00506503	5	0	0	0	0	0	0	0	0	0	0	0	0	0	0
TACGGAGGGTGCAAGCGTTACTCGGAATCACTGGGCGTAAAGGACACGTAGGCGGGATGCCAAGTCTGATGTGAAATCCTACAGCTTAACTGTAGAACTGCATTGGAAACTGGTAACCTAGAGTATGGGAGGGGGAGATGGAATTAGTGGTGTAGGGGTAAAATCCGTAGATATCACTAGGAATACCGAAAGCGAAGGCGATCTCCTGGAACAATACTGACGCTAAGGTGTGAAAGCGTGGGGAGCAAACGGG	ASV3451	Bacteria	Campilobacterota	Campylobacteria	Campylobacterales	Sulfurimonadaceae	Sulfurimonas	0	0	0	0	0	0	0	0	0	0	0	0	0	0	0	0	0	0	0	0	0	0	0	0	0	0	0	0	0	0	0	0	0	0	0	0	0	0	0	0	0	0
TACGGAGGGTGCAAGCGTTACTCGGAATCACTGGGCGTAAAGGACACGTAGGCGGGATGCCAAGTCTGATGTGAAATCCTATGGCTTAACCATAGAACTGCATTGGAAACTGGTAACCTAGAGTATGGGAGGGGGAGATGGAATTAGTGGTGTAGGGGTAAAATCCGTAGATATCACTAGGAATACCGAAAGCGAAGGCGATCTCCTGGAACAATACTGACGCTAAGGTGTGAAAGCGTGGGGAGCAAACGGG	ASV3452	Bacteria	Campilobacterota	Campylobacteria	Campylobacterales	Sulfurimonadaceae	Sulfurimonas	0	0	0	0	0	0	0	0	0	0	0	0	0	0	0	0	0	0	0	0	0	0	0	0	0	0	0	0	0	0	0	0	0	0	0	0	0	0	0	0	0	0
TACGGAGGGTGCAAGCGTTACTCGGAATCACTGGGCGTAAAGGACGCGTAGGCGGGATAGTAAGTCTGATGTGAAATCCTACAGCTCAACTGTAGAACTGCATTGGAAACTACTGACCTAGAGTATGGGAGGGGGAGATGGAATTAGTGGTGTAGGGGTAAAATCCGTAGATATCACTAGGAATACCTAAAGCGAAGGCGATCTCCTGGAACAATACTGACGCTAAGGCGTGAAAGCGTGGGGAGCAAACGGG	ASV3453	Bacteria	Campilobacterota	Campylobacteria	Campylobacterales	Sulfurimonadaceae	Sulfurimonas	0	0	0	0	0	0	0	0	0	0	0.0111082	11	0	0	0	0	0	0	0	0	0	0	0	0	0	0	0	0	0	0	0	0	0	0	0	0	0	0	0	0	0	0
TACGGAGGGTGCAAGCGTTACTCGGAATCACTGGGCGTAAAGGACGCGTAGGCGGGTTGGTAAGTCAGATGTGAAATCCTACAGCTCAACTGTAGAACTGCATTTGAAACTACTAACCTAGAGTATGGGAGGGGGAGATGGAATTAGTGGTGTAGGGGTAAAATCCGTAGATATCACTAGGAATACCGAAAGCGAAGGCGATCTCCTGGAACATTACTGACGCTAAGGCGTGAAAGCGTGGGGAGCAAACGGG	ASV3456	Bacteria	Campilobacterota	Campylobacteria	Campylobacterales	Sulfurimonadaceae	Sulfurimonas	0	0	0	0	0	0	0	0	0	0	0	0	0	0	0	0	0	0	0	0	0	0	0	0	0	0	0	0	0	0	0	0	0.00688922	7	0	0	0	0	0	0	0	0
TACGGAGGGTGCAAGCGTTACTCGGAATCACTGGGCGTAAAGGACGCGTAGGCGGGTTGTCAAGTCAGATGTGAAATCCTACAGCTTAACTGTAGAACTGCATTTGAAACTGGCAACCTAGAGTATGGGAGGGGGAGATGGAATTAGTGGTGTAGGGGTAAAATCCGTAGATATCACTAGGAATACCTAAAGCGAAGGCGATCTCCTGGAACATTACTGACGCTAAGGCGTGAAAGCGTGGGGAGCAAACGGG	ASV3457	Bacteria	Campilobacterota	Campylobacteria	Campylobacterales	Sulfurimonadaceae	Sulfurimonas	0	0	0	0	0	0	0	0	0	0	0	0	0	0	0	0	0	0	0	0	0	0	0	0	0	0	0	0	0	0	0	0	0	0	0	0	0	0	0	0	0	0
TACGGAGGGTGCAAGCGTTACTCGGAATCACTGGGCGTAAAGGACGCGTAGGCTGGTTGGTAAGTCAGATGTGAAATCCTACAGCTCAACTGTAGAACTGCATTTGAAACTACCAACCTAGAGTATGGGAGGGGGAGATGGAATTAGTAGTGTAGGGGTAAAATCCGTAGATATTACTAGGAATACCGAAAGCGAAGGCGATCTCCTGGAACATTACTGACGCTGAGGCGTGAAAGCGTGGGGAGCAAACAGG	ASV3460	Bacteria	Campilobacterota	Campylobacteria	Campylobacterales	Sulfurimonadaceae	Sulfurimonas	0	0	0	0	0	0	0	0	0	0	0	0	0	0	0	0	0	0	0	0	0	0	0	0	0	0	0	0	0	0	0	0	0	0	0	0	0	0	0	0	0	0
TACGGAGGGTGCAAGCGTTACTCGGAATCACTGGGCGTAAAGGGTGCGTAGGCTGCCCGACAAGTCAGATGTGAAATCCTATGGCTCAACCATAGAACTGCATTTGAAACTGTCGGGCTAGAGTTTGGAAGGGGAAGATGGAATTAGTGGTGTAGGGGTAAAATCCGTAGATATCACTAGGAATACCGAAAGCGAAGGCGATCTTCTGGTACAACACTGACGCTGAGGCACGAAAGCGTGGGGAGCAAACAGG	ASV3461	Bacteria	Campilobacterota	Campylobacteria	Campylobacterales	Sulfurimonadaceae	Sulfurimonas	0	0	0	0	0	0	0	0	0	0	0	0	0	0	0	0	0	0	0	0	0	0	0	0	0	0	0	0	0	0	0	0	0	0	0	0	0	0	0	0	0	0
TACGGAGGGTGCAAGCGTTATTCGGAATCACTGGGCGTAAAGGACACGTAGGCGGGAAGCCAAGTCTGATGTGAAATCCTATGGCTCAACCATAGAACTGCATTGGAAACTGGTTACCTAGAGTATGGGAGGGGGAGATGGAATTAGTGGTGTAGGGGTAAAATCCGTAGATATCACTAGGAATACCTAAAGCGAAGGCGATCTCCTGGAACATTACTGACGCTAAGGTGTGAAAGCGTGGGGAGCAAACGGG	ASV3680	Bacteria	Campilobacterota	Campylobacteria	Campylobacterales	Sulfurimonadaceae	Sulfurimonas	0	0	0	0	0	0	0	0	0	0	0	0	0	0	0	0	0	0	0	0	0	0	0	0	0	0	0	0	0	0	0	0	0	0	0	0	0	0	0	0	0.0370407	15
TACGGAGGGTGCAAGCGTTATTCGGAATCACTGGGCGTAAAGGACGCGTAGGCGGGAAGCCAAGTCTGATGTGAAATCCTATGGCTCAACCATAGAACTGCATTGGAAACTGGCTACCTAGAGTATGGGAGGGGGAGATGGAATTAGTAGTGTAGGGGTAAAATCCGTAGATATTACTAGGAATACCGAAAGCGAAGGCGATCTCCTGGAACAATACTGACGCTAAGGCGTGAAAGCGTGGGGAGCAAACGGG	ASV3681	Bacteria	Campilobacterota	Campylobacteria	Campylobacterales	Sulfurimonadaceae	Sulfurimonas	0	0	0	0	0	0	0	0	0	0	0	0	0	0	0	0	0	0	0	0	0	0	0	0	0	0	0	0	0	0	0	0	0	0	0	0	0	0	0	0	0	0
TACGGAGGGTGCAAGCGTTATTCGGAATCACTGGGCGTAAAGGACGCGTAGGCGGGAAGCCAAGTCTGATGTGAAATCCTATGGCTCAACCATAGAACTGCATTGGAAACTGGTTACCTAGAGTATGGGAGGGGGAGATGGAATTAGTGGTGTAGGGGTAAAATCCGTAGATATCACTAGGAATACCGAAAGCGAAGGCGATCTCCTGGAACAATACTGACGCTAAGGCGTGAAAGCGTGGGGAGCAAACGGG	ASV3682	Bacteria	Campilobacterota	Campylobacteria	Campylobacterales	Sulfurimonadaceae	Sulfurimonas	0	0	0	0	0	0	0	0	0	0	0	0	0	0	0	0	0	0	0	0	0	0	0	0	0	0	0	0	0	0	0	0	0	0	0	0	0	0	0	0	0	0
TACGGAGGGTGCAAGCGTTATTCGGAATCACTGGGCGTAAAGGACGCGTAGGCGGGATGCCAAGTCTGATGTGAAATCCTATGGCTCAACCATAGAACTGCATTGGAAACTGGTAACCTAGAGTATGGGAGGGGGAGATGGAATTAGTGGTGTAGGGGTAAAATCCGTAGATATCACTAGGAATACCGAAAGCGAAGGCGATCTCCTGGAACAATACTGACGCTAAGGCGTGAAAGCGTGGGGAGCAAACGGG	ASV3683	Bacteria	Campilobacterota	Campylobacteria	Campylobacterales	Sulfurimonadaceae	Sulfurimonas	0	0	0	0	0	0	0	0	0	0	0	0	0	0	0	0	0	0	0	0	0	0	0	0	0	0	0	0	0	0	0	0	0	0	0	0	0.0185446	10	0	0	0	0
TACGGAGGGTGCAAGCGTTATTCGGAATCACTGGGCGTAAAGGACGCGTAGGCGGGATGCCAAGTCTGATGTGAAATCCTATGGCTTAACCATAGAACTGCATTGGAAACTGGTAACCTAGAGTATGGGAGGGGGAGATGGAATTAGTGGTGTAGGGGTAAAATCCGTAGATATCACTAGGAATACCGAAAGCGAAGGCGATCTCCTGGAACAATACTGACGCTAAGGCGTGAAAGCGTGGGGAGCAAACGGG	ASV3684	Bacteria	Campilobacterota	Campylobacteria	Campylobacterales	Sulfurimonadaceae	Sulfurimonas	0	0	0	0	0	0	0.019992	14	0.00406455	3	0	0	0.0508275	32	0	0	0	0	0	0	0.0175058	10	0.00600862	4	0	0	0	0	0.00847003	6	0	0	0	0	0.0303851	11	0	0	0.0852305	38	0.162979	66
TACGGAGGGTGCAAGCGTTATTCGGAATCACTGGGCGTAAAGGACGCGTAGGCGGGTTGTCAAGTCTGATGTGAAATCCTATGGCTCAACCATAGAACTGCATTGGAAACTGGCAACCTAGAGTATGGGAGGGGGAGATGGAATTAGTGGTGTAGGGGTAAAATCCGTAGATATCACTAGGAATACCGAAAGCGAAGGCGATCTCCTGGAACATTACTGACGCTGAGGCGTGAAAGCGTGGGGAGCAAACGGG	ASV3686	Bacteria	Campilobacterota	Campylobacteria	Campylobacterales	Sulfurimonadaceae	Sulfurimonas	0	0	0	0	0	0	0	0	0	0	0	0	0	0	0	0	0	0	0	0	0	0	0	0	0	0	0	0	0	0	0	0	0	0	0	0	0	0	0	0	0	0
TACGGAGGGTGCAAGCGTTATTCGGAATCACTGGGCGTAAAGGGTGCGTAGGCGGTTTGATAAGTCTGATGTGAAATCCTATGGCTCAACCATAGAACTGCATTGGAAACTGTCAGACTAGAATACTGAAGGGGCAGATGGAATTAGTGGTGTAGGGGTAAAATCCGTAGATATCACTAGGAATACCGAAAGCGAAAGCGATCTGCTGGGAAGTTATTGACGCTGAGGCACGAAAGCGTGGGGAGCAAACGGG	ASV3688	Bacteria	Campilobacterota	Campylobacteria	Campylobacterales	Sulfurimonadaceae	Sulfurimonas	0	0	0	0	0	0	0	0	0	0	0	0	0	0	0	0	0	0	0	0	0	0	0	0	0	0	0	0	0	0	0	0	0	0	0	0	0	0	0	0	0	0
TACGGAGGGTGCAAGCGTTACTCGGAATCACTGGGCGTAAAGCGCGCGCAGGCGGCTATTTAAGTTGGATGTGAAAGCCTACAGCTCAACTGTAGAACTGCATCCAAAACTATTTAGCTAGAGTGTGGGAGAGGAAGATGGAATTAGTTGTGTAGGGGTAAAATCCGTAGAGATAACTAGGAATACCAAAAGCGAAGGCAATCTTCTGGAACACTACTGACGCTGAGGCGCGAAAGCGTGGGGAGCAAACAGG	ASV3448	Bacteria	Campilobacterota	Campylobacteria	Campylobacterales	Sulfurovaceae	Sulfurovum	0	0	0	0	0	0	0	0	0	0	0	0	0	0	0	0	0	0	0	0	0	0	0	0	0	0	0	0	0	0	0	0	0	0	0.0110491	4	0	0	0	0	0.0172857	7
TACGGAGGGTGCAAGCGTTACTCGGAATCACTGGGCGTAAAGCGCGCGCAGGCGGCTATTTAAGTTGGATGTGAAAGCCTACGGCTCAACCGTAGAACTGCATCCAAAACTATTTAGCTAGAGTGTGGGAGAGGAAGATGGAATTAGTTGTGTAGGGGTAAAATCCGTAGAGATAACTAGGAATACCAAAAGCGAAGGCAATCTTCTGGAACACTACTGACGCTGAGGCGCGAAAGCGTGGGGAGCAAACAGG	ASV3449	Bacteria	Campilobacterota	Campylobacteria	Campylobacterales	Sulfurovaceae	Sulfurovum	0	0	0	0	0	0	0	0	0	0	0	0	0	0	0	0	0	0	0	0	0	0	0	0	0.00330447	2	0	0	0	0	0	0	0	0	0	0	0	0	0	0	0	0
AACGTAGGATCCGAGCGTTATCCGGAATCACTGGGCGTAAAGGGCGTGTAGGCGGTTTAGCAAGTTGGTCATGAAAGCTCCCGGCTCAACTGGGAGAGGTTGTCCAATACTGCTAGACTAGAGGGCAAGAGAGGGAGGTGGAATTCCCGGTGTAGAGGTGAAATGCGTAGATATCGGGAGGAACACCAGTGGCGAAGGCGGCCTCCTGGCTTGCATCTGACGCTGAGACGCGAAAGCGTGGGGAGCAAACGGG	ASV0099	Bacteria	Chloroflexi	Anaerolineae	Anaerolineales	Anaerolineaceae	Anaerolineaceae	0	0	0	0	0	0	0	0	0	0	0	0	0	0	0	0	0	0	0	0	0	0	0	0	0	0	0	0	0	0	0	0	0	0	0	0	0	0	0	0	0	0
AACGTAGGATCCGAGCGTTATCCGGAATCACTGGGCGTAAAGGGCGTGTAGGCGGTTTGGCAAGTCGGTCATGAAAGCTCCCGGCTCAACTGGGAGAGGTTGTTCGATACTGCTAGACTAGAGGGCAAGAGAGGGAGGTGGAATTCCCGGTGTAGAGGTGAAATGCGTAGATATCGGGAGGAACACCAGTGGCGAAGGCGGCCTCCTGGCTTGCATCTGACGCTGAGACGCGAAAGCGTGGGGAGCAAACGGG	ASV0100	Bacteria	Chloroflexi	Anaerolineae	Anaerolineales	Anaerolineaceae	Anaerolineaceae	0	0	0	0	0	0	0	0	0	0	0	0	0	0	0	0	0	0	0	0	0	0	0	0	0	0	0	0	0	0	0	0	0	0	0	0	0	0	0	0	0	0
AACGTAGGTGGCGAGCGTTATCCGGATTTACTGGGCGTAAAGCGCGTGTAGGCGGCTCGATAAGTCGGGCATGAAAGCTCCTGGCTCAACTAGGAGAGGCTGTCCGATACTGCCGAGCTTGAGGACAAGAGAGGAAGGTGGAATTCCCGGTGTAGTGGTGAAATGCGTAGATATCGGGAGGAACACCAGTGGCGAAGGCGGCCTTCTGGCTTGTTTCTGACGCTCAGACGCGAAAGCATGGGTAGCGAACGGG	ASV0103	Bacteria	Chloroflexi	Anaerolineae	Anaerolineales	Anaerolineaceae	Anaerolineaceae	0	0	0	0	0	0	0	0	0	0	0	0	0	0	0	0	0	0	0	0	0	0	0	0	0	0	0	0	0	0	0	0	0	0	0	0	0	0	0	0	0	0
AACGTAGGTGGCGAGCGTTATCCGGATTTACTGGGCGTAAAGCGCGTGTAGGCGGCTCGGTTAGTCGGGCATGAAAGCTCCTGGCTCAACTAGGAGAGGCTGTCCGATACTGCCGAGCTTGAGGACAAGAGAGGAAGGTGGAATTCCCGGTGTAGTGGTGAAATGCGTAGATATCGGGAGGAACACCAGTGGCGAAGGCGGCCTTCTGGCTTGTTTCTGACGCTCAGACGCGAAAGCATGGGTAGCGAACGGG	ASV0104	Bacteria	Chloroflexi	Anaerolineae	Anaerolineales	Anaerolineaceae	Anaerolineaceae	0	0	0	0	0	0	0	0	0	0	0	0	0	0	0	0	0	0	0	0	0	0	0	0	0	0	0	0	0	0	0	0	0	0	0	0	0	0	0	0	0	0
CACGTAGGAGGCGAGCGTTATCCGGATTTACTGGGCGTAAAGCGCGTGTAGGCGGTTTAGTAAGTTGGATGTGAAAGCTCCTGGCTCAACTGGGAGAGGTCGTCCAAAACTGCTAGACTAGAGGACGGTAGAGGAAGGTGGAATTCCCGGTGTAGTGGTGAAATGCGTAGATATCGGGAGGAACACCAGTGGCGAAGGCGGCCTTCTGGGCCGTTCCTGACGCTAAGACGCGAAAGCGTGGGGAGCAAACGGG	ASV0219	Bacteria	Chloroflexi	Anaerolineae	Anaerolineales	Anaerolineaceae	Anaerolineaceae	0	0	0	0	0	0	0	0	0	0	0	0	0	0	0	0	0	0	0	0	0	0	0	0	0	0	0	0	0	0	0	0	0	0	0	0	0	0	0	0	0	0
TACGTAGGTGTCGAGCGTTATCCGGAATTACTGGGCGTAAAGGGCACGCAGGCGGCTGCTCAAGTTCGGCGTGAAAGCTCCCGGCTTAACTGGGAGAGGCCGTTGAAAACTGAGCAGCTTGAGGCAATGAGAGGGGTGCGGAATTCCCGGTGTAGTGGTGGAATGCGTAGATATCGGGAAGAACACCAGTGGCGAAAGCGGCACCCTGGCATTGACCTGACGCTGAGGTGCGAAAGCGTGGGTAGCGAACGGG	ASV4956	Bacteria	Chloroflexi	Anaerolineae	Caldilineales	Caldilineaceae	Caldilineaceae	0	0	0	0	0	0	0	0	0	0	0	0	0	0	0	0	0	0	0	0	0	0	0	0	0	0	0	0	0	0	0	0	0	0	0	0	0	0	0	0	0	0
CACGTAGGAGGCGAGCGTTGTCCGGATTTACTGGGCGTAAAGGGCGCGTAGGCGGCCCGTCAAGTCTCATGTGAAATCTCCCGGCTTAACTGGGAGGGGTCATGGGAAACTGGCAGGCTTGAGGTCAGCAGAGGAAAGCGGAATTCCCGGAGTAGCGGTGAAATGCGTAGATACCGGGAGGAACACCAGAGGCGAAGGCGGCTTTCTGGGCTGCACCTGACGCTGAGGCGCGAAAGCATGGGGAGCAAACCGG	ASV0220	Bacteria	Chloroflexi	Dehalococcoidia	SAR202_clade	SAR202_clade	SAR202_clade	0	0	0	0	0	0	0	0	0	0	0	0	0	0	0	0	0	0	0	0	0	0	0	0	0	0	0	0	0	0	0	0	0	0	0	0	0	0	0	0	0	0
CACGTAGGGGGCAAGCGTTACCCGGATTTATTGGGCGTAAAGAGCGCGTAGGCGGCTGGATAAGTCTCCTGTGAAATCTTCCGGCTTAACTGGAAGGGGTCAGGGGATACTGTTCGGCTTGAGGGCAGCAGAGGAAGACGGAATTCCCGGTGTAGCGGTGAAATGCGTAGATATCGGGAGGAACACCAGAGGCGAAGGCGGTCTTCTGGGCTGTGCCTGACGCTGAGGCGCGAAAGCGTGGGTAGCAAACCGG	ASV0237	Bacteria	Chloroflexi	Dehalococcoidia	SAR202_clade	SAR202_clade	SAR202_clade	0	0	0	0	0	0	0	0	0	0	0	0	0	0	0	0	0	0	0	0	0	0	0	0	0	0	0	0	0	0	0	0	0	0	0	0	0	0	0	0	0	0
GACGTAGGGGGCGAGCGTTGTCCGGATTTACTGGGCGTAAAGGGCGCGTAGGCGGTGTAGTATGTCCCGGGTGAAAGCCCCTGGCTTAACTGGGGGAGAGCCTGGGAAACGGCTGCGCTAGAGGACGGTAGAGGCGAGTGGAATTCCCGGTGTAGTGGTGATATGCGTAGAGATCGGGAGGAACACCCGTGGCGAAGGCGGCTCGCTGGGCCGTACCTGACGCTAAGGCGCGAAAGCGTGGGGAGCGAACAGG	ASV0656	Bacteria	Chloroflexi	Dehalococcoidia	SAR202_clade	SAR202_clade	SAR202_clade	0	0	0	0	0	0	0	0	0	0	0	0	0	0	0	0	0	0	0	0	0	0	0	0	0	0	0	0	0	0	0	0	0	0	0	0	0	0	0	0	0	0
TACGTAGGAACCGAGCGTTGTCCGAATTTACTGGGCGTAAAGAGCGCGTAGGCGGTCAGTTAAGTCTCATGTGTAATCTCCCGGCTCAACTGGGAGGGGTCATGGGATACTGGCAGACTAGAAGATAGCAGAGGAAAGCGGAATTCCAGGAGTAGTGGTGAAATGCGTAGATACCTGGAGGAACACCAGAGGCGAAGGCGGCTTTCTGGGCTATTCTTGACGCTGAGGCGCGAAAGCGTGGGGAGCGAACCGG	ASV4406	Bacteria	Chloroflexi	Dehalococcoidia	SAR202_clade	SAR202_clade	SAR202_clade	0	0	0	0	0	0	0	0	0	0	0	0	0	0	0	0	0	0	0	0	0	0	0	0	0	0	0	0	0	0	0	0	0	0	0	0	0.0111268	6	0.0179433	8	0	0
TACGTAGGAACCGAGCGTTGTCCGAATTTACTGGGCGTAAAGAGCGCGTAGGCGGTCAGTTCAGTCTCATGTGTAATCTCCCGGCTCAACTGGGAGGGGTCATGGGATACTGGCAGACTAGAAGATAGCAGAGGAAAGCGGAATTCCAGGAGTAGTGGTGAAATGCGTAGATACCTGGAGGAACACCAGAGGCGAAGGCGGCTTTCTGGGCTATTCTTGACGCTGAGGCGCGAAAGCGTGGGGAGCGAACCGG	ASV4407	Bacteria	Chloroflexi	Dehalococcoidia	SAR202_clade	SAR202_clade	SAR202_clade	0	0	0	0	0	0	0	0	0	0	0	0	0	0	0	0	0	0	0	0	0	0	0	0	0	0	0	0	0	0	0	0	0	0	0	0	0	0	0	0	0.0246938	10
TACGTAGGAACCGAGCGTTGTCCGAATTTACTGGGCGTAAAGAGCGCGTAGGCGGTCTATTAAGTCTCATGTGTAATCTCCCGGCTCAACTGGGAGGGGTCATGGGATACTGGTAGACTTGAAGATAGCAGAGGAAAGCGGAATTCCCGGAGTAGTGGTGAAATGCGTAGATACCGGGAGGAACACCAGAAGCGAAGGCGGCTTTCTGGGCTATTCTTGACGCTGAGGCGCGAAAGCGTGGGGAGCGAACCGG	ASV4408	Bacteria	Chloroflexi	Dehalococcoidia	SAR202_clade	SAR202_clade	SAR202_clade	0	0	0	0	0.0144225	8	0	0	0	0	0	0	0	0	0	0	0	0	0	0	0	0	0	0	0	0	0	0	0	0	0	0	0	0	0	0	0	0	0	0	0	0
TACGTAGGAACCGAGCGTTGTCCGAATTTACTGGGCGTAAAGAGCGCGTAGGCGGTCTGTTAAGTCTCATGTTTAATCTCCCGGCTCAACTGGGAGGGGTCATGAGATACTGGCAAACTAGAAGATAGCAGAGGAAAGCGGAATTCCCGGAGTAGTGGTGAAATGCGTAGATACCGGGAGGAACACCAGAAGCGAAGGCGGCTTTCTGGGCTATTCTTGACGCTGAGGCGCGAAAGCGTGGGGAGCAAACGGG	ASV4409	Bacteria	Chloroflexi	Dehalococcoidia	SAR202_clade	SAR202_clade	SAR202_clade	0	0	0	0	0	0	0	0	0	0	0	0	0	0	0	0	0	0	0	0	0	0	0	0	0	0	0	0	0	0	0	0	0	0	0	0	0	0	0	0	0	0
TACGTAGGAACCGAGCGTTGTCCGAATTTACTGGGCGTAAAGAGCGCGTAGGCGGTCTGTTAAGTCTCATGTTTAATCTCCCGGCTCAACTGGGAGGGGTCATGGGATACTGGCAAACTAGAAGATAGCAGAGGAAAGCGGAATTCCCGGAGTAGTGGTGAAATGCGTAGATACCGGGAGGAACACCAGAAGCGAAGGCGGCTTTCTGGGCTATTCTTGACGCTGAGGCGCGAAAGCGTGGGGAGCAAACGGG	ASV4410	Bacteria	Chloroflexi	Dehalococcoidia	SAR202_clade	SAR202_clade	SAR202_clade	0	0	0	0	0	0	0	0	0	0	0	0	0	0	0	0	0	0	0	0	0	0	0	0	0	0	0	0	0	0	0	0	0	0	0	0	0	0	0	0	0	0
TACGTAGGAACCGAGCGTTGTCCGAATTTACTGGGCGTAAAGAGCGCGTAGGTGGTTTGGTAAGTCTCGTGTGTAATCTCCCGGCTCAACTGGGAGGGGTCACGGGATACTGCCAGACTTGAGGGTAGCAGAGGAAAGCGGAATTCCCGGAGTAGTGGTGAAATGCGTAGATACCGGGAGGAACACCAGAGGCGAAGGCGGCTTTCTGGGCTATTTCCTGACACTGAGGCGCGAAAGCGTGGGGAGCGAACCGG	ASV4411	Bacteria	Chloroflexi	Dehalococcoidia	SAR202_clade	SAR202_clade	SAR202_clade	0	0	0	0	0	0	0	0	0	0	0	0	0	0	0	0	0	0	0	0	0	0	0	0	0	0	0	0	0	0	0	0	0	0	0	0	0	0	0	0	0	0
TACGTAGGAACCGAGCGTTGTCCGAATTTACTGGGCGTAAAGAGCGCGTAGGTGGTTTGGTAAGTCTCGTGTGTAATCTCCCGGCTCAACTGGGAGGGGTCACGGGATACTGTCAGACTTGAGGGTAGCAGAGGAAAGCGGAATTCCCGGAGTAGTGGTGAAATGCGTAGATACCGGGAGGAACACCAGAGGCGAAGGCGGCTTTCTGGGCTATTTCTGACACTGAGGCGCGAAAGCGTGGGGAGCGAACCGG	ASV4412	Bacteria	Chloroflexi	Dehalococcoidia	SAR202_clade	SAR202_clade	SAR202_clade	0	0	0	0	0	0	0	0	0	0	0	0	0	0	0	0	0	0	0	0	0	0	0	0	0	0	0	0	0	0	0	0	0	0	0	0	0	0	0	0	0	0
TACGTAGGAACCGAGCGTTGTCCGAATTTACTGGGCGTAAAGAGCGCGTAGGTGGTTTGTTAAGTCTCACGTGTAATCTCCCGGCTCAACTGGGAGGGGTCGTGGGATACTGGCAGGCTAGAGGTTATCAGAGGAAAGCGGAATTCCAGGAGTAGTGGTGAAATGCGTAGATACCTGGAGGAACACCAGAGGCGAAGGCGGCTTTCTGGGATACACCTGACACTGAGGCGCGAAAGCGTGGGGAGCGAACCGG	ASV4414	Bacteria	Chloroflexi	Dehalococcoidia	SAR202_clade	SAR202_clade	SAR202_clade	0.0673764	30	0.0685216	28	0.0721124	40	0	0	0	0	0.00504918	5	0	0	0	0	0	0	0	0	0	0	0	0	0.0512194	31	0	0	0	0	0	0	0.00688922	7	0.0828683	30	0.101995	55	0.112145	50	0.0222244	9
TACGTAGGAACCGAGCGTTGTCCGAATTTACTGGGCGTAAAGAGCGCGTAGGTGGTTTGTTAAGTCTCATGTGTAATCTCCCGGCTCAACTGGGAGGGGTCATGGGATACTGGCAGACTAGAGGTTGTCAGAGGAAAGCGGAATTCCAGGAGTAGTGGTGAAATGCGTAGATACCTGGAGGAACACCAGAGGCGAAGGCGGCTTTCTGGGACACACCTGACACTGAGGCGCGAAAGCGTGGGGAGCGAACCGG	ASV4415	Bacteria	Chloroflexi	Dehalococcoidia	SAR202_clade	SAR202_clade	SAR202_clade	0	0	0	0	0	0	0	0	0	0	0	0	0	0	0	0	0.0147157	17	0.021202	17	0	0	0	0	0	0	0	0	0	0	0	0	0	0	0	0	0	0	0	0	0	0
TACGTAGGAACCGAGCGTTGTCCGAATTTACTGGGCGTAAAGAGCGCGTAGGTGGTTTGTTAAGTCTCATGTGTAATCTCCCGGCTCAACTGGGAGGGGTCATGGGATACTGGCAGACTCGAGGATAGCAGAGGAAAGCGGAATTCAGGGAGTAGTGGTGAAATGCGTAGATACCCTGAGGAACACCAGAGGCGAAGGCGGCTTTCTGGGCTATTCCTGACACTGAGGCGCGAAAGCGTGGGGAGCGAACCGG	ASV4416	Bacteria	Chloroflexi	Dehalococcoidia	SAR202_clade	SAR202_clade	SAR202_clade	0.0112294	5	0.012236	5	0	0	0	0	0	0	0	0	0	0	0	0	0	0	0	0	0	0	0	0	0.0198268	12	0	0	0	0	0	0	0	0	0.0276228	10	0.0296714	16	0.0605585	27	0	0
TACGTAGGAACCGAGCGTTGTCCGAATTTACTGGGCGTAAAGAGCGCGTAGGTTGTTAGTTAAGTCTCATGTGTAATCTCCCGGCTCAACTGGGAGGGGTCATGAGATACTGGCAGACTAGAGGATAGCAGAGGAAAGCGGAATTCAGGGAGTAGTGGTGAAATGCGTAGATACCCTGAGGAACACCAGAGGCGAAGGCGGCTTTCTGGGCTATTTCTGACACTGAGGCGCGAAAGCGTGGGGAGCGAACCGG	ASV4417	Bacteria	Chloroflexi	Dehalococcoidia	SAR202_clade	SAR202_clade	SAR202_clade	0	0	0	0	0	0	0	0	0	0	0	0	0	0	0	0	0	0	0	0	0	0	0	0	0	0	0	0	0	0	0	0	0	0	0	0	0	0	0	0	0.0222244	9
TACGTAGGAACCGAGCGTTGTCCGAATTTACTGGGCGTAAAGGGCGAGTAGGCGGCTTGCCAAGTCTCATGTGAAATCTCCCGGCTCAACTGGGAGGGGTCATGGGAAACTGGCAGACTTGAGGGCAGCAGAGGAAAGTGGAATTCCCGGAGTAGTGGTGGAATGCGTAGATACCGGGAGGAACACCAGTGGCGAAGGCGGCTTTCTGGGCTGTACCTGACGCTGAGGCGCGAAAGCGTGGGGAGCAAACCGG	ASV4418	Bacteria	Chloroflexi	Dehalococcoidia	SAR202_clade	SAR202_clade	SAR202_clade	0	0	0	0	0	0	0	0	0	0	0	0	0	0	0	0	0	0	0	0	0	0	0	0	0	0	0	0	0	0	0	0	0	0	0	0	0	0	0	0	0	0
TACGTAGGAACCGAGCGTTGTCCGAATTTACTGGGCGTAAAGGGCGAGTAGGCGGCTTGCCAAGTCTCATGTGAAATCTCCCGGCTCAACTGGGAGGGGTCGTGGGAAACTGGCAGGCTTGAGGGCAGCAGAGGAAAGTGGAATTCCCGGAGTAGTGGTGGAATGCGTAGATACCGGGAGGAACACCAGTGGCGAAGGCGGCTTTCTGGGCTGTACCTGACGCTGAGGCGCGAAAGCGTGGGGAGCAAACCGG	ASV4419	Bacteria	Chloroflexi	Dehalococcoidia	SAR202_clade	SAR202_clade	SAR202_clade	0	0	0	0	0	0	0	0	0	0	0	0	0	0	0	0	0	0	0	0	0	0	0	0	0	0	0	0	0	0	0	0	0	0	0	0	0	0	0	0	0	0
TACGTAGGAACCGAGCGTTGTCCGAATTTACTGGGCGTAAAGGGCGCGTAGGTGGTTTGGTAAGTCTCGTGTGTAATCTCCCGGCTCAACTGGGAGGGGTCACGGGATACTGCCAGACTTGAGAGTAGCAGAGGAAAGCGGAATTCCCGGAGTAGTGGTGAAATGCGTAGATACCGGGAGGAACACCAGAGGCGAAGGCGGCTTTCTGGGCTATTTCTGACACTGAGGCGCGAAAGCGTGGGGAGCGAACCGG	ASV4420	Bacteria	Chloroflexi	Dehalococcoidia	SAR202_clade	SAR202_clade	SAR202_clade	0	0	0	0	0	0	0	0	0	0	0	0	0	0	0	0	0	0	0	0	0	0	0	0	0	0	0	0	0	0	0	0	0	0	0	0	0	0	0	0	0	0
TACGTAGGAACCGAGCGTTGTCCGGAATTACTGGGCGTAAAGAGCGCGTAGGCGGTTCGATAAGTCTCATGTGAAATCTCCCGGCTCAACTGGGAGGGGTCATGGGAAACTGTCAGACTCGAGGGCAGCAGAGGAAAGCGGAATTCCCGGAGTAGTGGTGATATGCGTAGATACCGGGAGGAACACCAGAGGCGAAGGCGGCTTTCTAGACTGTGCCTGACGCTGAGGCGCGAAAGCGTGGGGAGCAAACCGG	ASV4421	Bacteria	Chloroflexi	Dehalococcoidia	SAR202_clade	SAR202_clade	SAR202_clade	0	0	0	0	0	0	0	0	0	0	0	0	0	0	0	0	0	0	0	0	0	0	0	0	0	0	0	0	0	0	0	0	0	0	0	0	0	0	0	0	0	0
TACGTAGGAACCGAGCGTTGTCCGGAATTACTGGGCGTAAAGGGCGCGTAGGCGGCCCGTTAAGTCTCATGTGAAATCTCCCGGCTCAACTGGGAGCGGTCATGGGAAACTGACAGGCTTGAGGGCAGTAGAGGAAAGTGGAATTCCCGGAGTAGTGGTGAAATGCGTAGATACCGGGAGGAACACCAGAGGCGAAGGCGACTTTCTGGGCTGTACCTGACGCTGAGGCGCGAGAGCGTGGGGAGCAAACCGG	ASV4422	Bacteria	Chloroflexi	Dehalococcoidia	SAR202_clade	SAR202_clade	SAR202_clade	0	0	0	0	0	0	0	0	0	0	0	0	0	0	0	0	0	0	0	0	0	0	0	0	0	0	0	0	0	0	0	0	0	0	0	0	0	0	0	0	0	0
TACGTAGGAACCGAGCGTTGTCCGGAATTACTGGGCGTAAAGGGCGCGTAGGCGGCCTACTAAGTCCCATGTGAAATCTCCCGGCCTAACTGGGAGGGGTCATGAGAAACTGGTAGGCTCGAGGGCAGCAGAGGAGAGTGGAATTCCCGGAGTAGTGGTGATATGCGTAGATACCGGGAGGAACACCCGAGGCGAAGGCGACTCTCTGGGCTGCATCTGACGCTGAGGCGCGAAAGCATGGGGAGCAAACCGG	ASV4423	Bacteria	Chloroflexi	Dehalococcoidia	SAR202_clade	SAR202_clade	SAR202_clade	0	0	0	0	0	0	0	0	0	0	0	0	0	0	0	0	0	0	0	0	0	0	0	0	0	0	0	0	0	0	0	0	0	0	0	0	0	0	0	0	0	0
TACGTAGGAACCGAGCGTTGTCCGGAATTACTGGGCGTAAAGTGCGCGTAGGCGGTCTGTTAAGTCTCATGTGAAATCTCCCGGCTCAACTGGGAGGGGTCATGGGAAACTGGCAGACTTGAGGGCAGTAGAGGAGAGTGGAATTCCCGGAGTAGTGGTGAAATGCGTAGATACCGGGAGGAACACCAGAGGCGAAGGCGACTCTCTGGGCTGTACCTGACGCTGAGGCGCGAAAGCGTGGGGAGCAAACCGG	ASV4424	Bacteria	Chloroflexi	Dehalococcoidia	SAR202_clade	SAR202_clade	SAR202_clade	0	0	0	0	0	0	0	0	0	0	0	0	0	0	0	0	0	0	0	0	0	0	0	0	0	0	0	0	0	0	0	0	0	0	0	0	0	0	0	0	0	0
TACGTAGGAACCGAGCGTTGTCCGGAATTATTGGGCGTAAAGGGCGCGTAGGCGGCCCGTTAAGTCTCATGTGAAATCTCCCGGCTCAACTGGGAGCGGTCATGGGAAACTGACAGGCTTGAGGGCAGTAGAGGAAAGTGGAATTCCCGGAGTAGTGGTGAAATGCGTAGATACCGGGAGGAACACCAGAGGCGAAGGCGACTTTCTGGGCTGTACCTGACGCTGAGGCGCGAGAGCGTGGGGAGCAAACCGG	ASV4425	Bacteria	Chloroflexi	Dehalococcoidia	SAR202_clade	SAR202_clade	SAR202_clade	0	0	0	0	0	0	0	0	0	0	0	0	0	0	0	0	0	0	0	0	0	0	0	0	0	0	0	0	0	0	0	0	0	0	0	0	0	0	0	0	0	0
TACGTAGGAACCGAGCGTTGTCCGGAATTATTGGGCGTAAAGGGCGCGTAGGCGGCTCGTTAAGTCTCATGTGAAATCTCCCGGCTCAACTGGGAGGGGTCATGGGATACTGGCGGGCTTGAGGGCAGTAGAGGAAAGCGGAATTCCCGGAGTAGTGGTGATATGCGTAGATACCGGGAGGAACACCAGAGGCGAAGGCGGCTTTCTGGGCTGCTCCTGACGCTGAGGCGCGAAAGCATGGGTAGCAAACCGG	ASV4426	Bacteria	Chloroflexi	Dehalococcoidia	SAR202_clade	SAR202_clade	SAR202_clade	0	0	0	0	0	0	0	0	0	0	0	0	0	0	0	0	0	0	0	0	0	0	0	0	0	0	0	0	0	0	0	0	0	0	0	0	0	0	0	0	0	0
TACGTAGGAACCGAGCGTTGTCCGGATTTACTGGGCGTAAAGAGCGCGTAGGCGGCCCATCAAGTCCCATGTGAAATCTCCCGGCTCAACTGGGAGGGGTCGTGGGAAACTGGTGGGCTGGAGGGCAGTAGAGGAAAGCGGAATTCCCGGAGTAGTGGTGAAATGCGTAGATACCGGGAGGAACACCCGAGGCGAAGGCGGCTTTCTGGGCTGCACCTGACGCTGAGGCGCGAAAGCATGGGGAGCAAACCGG	ASV4427	Bacteria	Chloroflexi	Dehalococcoidia	SAR202_clade	SAR202_clade	SAR202_clade	0	0	0	0	0	0	0	0	0	0	0	0	0	0	0	0	0	0	0	0	0	0	0	0	0	0	0	0	0	0	0	0	0	0	0	0	0	0	0	0	0	0
TACGTAGGAACCGAGCGTTGTCCGGATTTACTGGGCGTAAAGAGCGCGTAGGCGGCCCGTTAAGTCTCATGTGAAATCTCCCGGCTCAACTGGGAGGGGTCATGGGAAACTGGCAGGCTAGAGGGCAGTAGAGGAAAGCGGAATTCCCGGAGTAGTGGTGAAATGCGTAGATACCGGGAGGAACACCAGTGGCGAAGGCGGCTTTCTGGGCTGCCCCTGACGCTGAGGCGCGAAAGCGTGGGGAGCGAACCGG	ASV4428	Bacteria	Chloroflexi	Dehalococcoidia	SAR202_clade	SAR202_clade	SAR202_clade	0	0	0	0	0	0	0	0	0	0	0	0	0	0	0	0	0	0	0	0	0	0	0	0	0	0	0	0	0	0	0	0	0	0	0	0	0	0	0	0	0	0
TACGTAGGAACCGAGCGTTGTCCGGATTTACTGGGCGTAAAGAGCGCGTAGGCGGCCCGTTAAGTCTCATGTGAAATCTCCCGGCTCAACTGGGAGGGGTCATGGGAAACTGGCAGGCTAGAGGGCAGTAGAGGAAAGCGGAATTCCCGGAGTAGTGGTGAAATGCGTAGATACCGGGAGGAACACCAGTGGCGAAGGCGGCTTTCTGGGCTGCCCCTGACGCTGAGGCGCGAGAGCGTGGGGAGCGAACCGG	ASV4429	Bacteria	Chloroflexi	Dehalococcoidia	SAR202_clade	SAR202_clade	SAR202_clade	0	0	0	0	0	0	0	0	0	0	0	0	0	0	0	0	0	0	0	0	0	0	0	0	0	0	0	0	0	0	0	0	0	0	0	0	0	0	0	0	0.0419795	17
TACGTAGGAACCGAGCGTTGTCCGGATTTACTGGGCGTAAAGAGCGCGTAGGCGGCTCATTAAGTCTCATGTGAAATCTCCCGGCTCAACTGGGAGGGGTCATGGGAAACTGATAGGCTAGAGGGCAGTAGAGGAAAGCGGAATTCCCGGAGTAGTGGTGAAATGCGTAGATACCGGGAGGAACACCAGAGGCGAAGGCGGCTTTCTGGGCTGTCCCTGACGCTGAGGCGCGAGAGCGTGGGGAGCGAACCGG	ASV4430	Bacteria	Chloroflexi	Dehalococcoidia	SAR202_clade	SAR202_clade	SAR202_clade	0	0	0	0	0	0	0	0	0	0	0	0	0	0	0	0	0	0	0	0	0	0	0	0	0	0	0	0	0	0	0	0	0	0	0	0	0	0	0	0	0	0
TACGTAGGAACCGAGCGTTGTCCGGATTTACTGGGCGTAAAGGGCGAGTAGGCGGCCCGCTAAGTCTCATGTGAAATCTCCCGGCCTAACTGGGAGGGGTCATGGGAAACTGGCAGGCTTGAGGGCAGCAGAGGAAAGTGGAATTCCCGGAGTAGTGGTGATATGCGTAGATACCGGGAGGAACACCCGAGGCGAAGGCGACTTTCTGGGCTGCATCTGACGCTGAGGCGCGAAAGCATGGGTAGCAAACCGG	ASV4431	Bacteria	Chloroflexi	Dehalococcoidia	SAR202_clade	SAR202_clade	SAR202_clade	0	0	0	0	0	0	0	0	0	0	0	0	0	0	0	0	0	0	0	0	0	0	0	0	0	0	0	0	0	0	0	0	0	0	0	0	0	0	0	0	0	0
TACGTAGGAACCGAGCGTTGTCCGGATTTACTGGGCGTAAAGGGCGAGTAGGCGGCCCGTTAAGTCTCATGTGAAATCTCCCGGCTCAACTGGGAGGGGTCATGGGAAACTGGCAGGCTCGAGGGCAGCAGAGGAAAGCGGAATTCCCGGAGTAGTGGTGATATGCGTAGATACCGGGAGGAACACCCGAGGCGAAGGCGGCTTTCTGGGCTGCACCTGACGCTGAGGCGCGAAAGCGTGGGGAGCAAACCGG	ASV4432	Bacteria	Chloroflexi	Dehalococcoidia	SAR202_clade	SAR202_clade	SAR202_clade	0	0	0	0	0	0	0	0	0	0	0	0	0	0	0	0	0	0	0	0	0	0	0	0	0	0	0	0	0	0	0	0	0	0	0	0	0	0	0	0	0	0
TACGTAGGAACCGAGCGTTGTCCGGATTTACTGGGCGTAAAGGGCGCGTAGGCGGCCCATCAAGTCTCATGTGAAATCTCCCGGCTTAACTGGGAGGGGTCATGGGAAACTGGTAGGCTCGAGGGCAGTAGAGGAAAGCGGAATTCCCGGAGTAGTGGTGATATGCGTAGATACCGGGAGGAACACCAGAGGCGAAGGCGGCTTTCTGGACTGTACCTGACGCTGAGGCGCGAGAGCATGGGGAGCAAACCGG	ASV4433	Bacteria	Chloroflexi	Dehalococcoidia	SAR202_clade	SAR202_clade	SAR202_clade	0	0	0	0	0	0	0	0	0	0	0	0	0	0	0	0	0	0	0	0	0	0	0	0	0	0	0	0	0	0	0	0	0	0	0	0	0	0	0	0	0	0
TACGTAGGAACCGAGCGTTGTCCGGATTTACTGGGCGTAAAGGGCGCGTAGGCGGCCCATCAAGTCTCATGTGAAATCTCCCGGCTTAACTGGGAGGGGTCATGGGAAACTGGTAGGCTCGAGGGCAGTAGAGGAAAGCGGAATTCCCGGAGTAGTGGTGATATGCGTAGATACCGGGAGGAACACCAGAGGCGAAGGCGGCTTTCTGGGCTGCTCCTGACGCTGAGGCGCGAGAGCATGGGGAGCGAACCGG	ASV4434	Bacteria	Chloroflexi	Dehalococcoidia	SAR202_clade	SAR202_clade	SAR202_clade	0	0	0	0	0	0	0	0	0	0	0	0	0	0	0	0	0	0	0	0	0	0	0	0	0	0	0	0	0	0	0	0	0	0	0	0	0	0	0	0	0	0
[truncated: 2,409 more rows]
[truncated: 160 more columns]
