# Supplementary material for: Seasonality of the bacterial and archaeal community composition of the Northern Barents Sea
Source: Front Microbiol. 2023 Jul 7;14:1213718. doi: 10.3389/fmicb.2023.1213718 (PMC10360405; doi:10.3389/fmicb.2023.1213718)
Supplement: Supplementary material 2 — List of CAZymes used in this study. [file Table_2.XLSX]

## Sheet: Metadata_water_Q
Sample	Year	Season	Ice cover [%]	Days ice free	Day of the year	Station	Depth [m]	Salinity [PSU]	Temperature [°C]	PO4 [µmol L-1]	SiO4 [µmol L-1]	NO3 [µmol L-1]	NO2 [µmol L-1]	Chl_a [µg L-1]	Bacteria [cells mL-1]
Q1_P1_0020m	2021	Late Winter	0	268	64	P1	20	34.898	1.419	0.780937	4.8711	10.7086	0.0585703	0.0104827	139497
Q1_P1_0200m	2021	Late Winter	0	268	64	P1	200	34.898	1.433	0.761413	4.998	10.7965	0.0878554	0.00800982	143447
Q1_P2_0010m	2021	Late Winter	100	0	66	P2	10	34.511	-1.853	0.566341	2.88053	7.42102	0.0488225	0.00836076	105414
Q1_P2_0020m	2021	Late Winter	100	0	66	P2	20	34.514	-1.857	0.576106	2.90006	7.38197	0.0976451	0.00883408	109713
Q1_P2_0181m	2021	Late Winter	100	0	66	P2	181	34.771	0.391	0.605283	6.50191	10.4265	0.117152	0.0187656	195223
Q1_P3_0020m	2021	Late Winter	100	0	67	P3	20	34.39	-1.833	0.566393	3.24211	7.54865	0.0878886	0.0101039	110924
Q1_P3_0200m	2021	Late Winter	100	0	67	P3	200	34.724	0.63	0.800561	5.76014	11.325	0.0488147	0.00264648	126146
Q1_P3_0297m	2021	Late Winter	100	0	67	P3	297	34.808	0.314	0.878613	7.81965	12.0077	0.0780989	0.00938458	157216
Q1_P4_0010m	2021	Late Winter	96.7198	0	70	P4	10	34.255	-1.787	0.605452	3.74013	7.99782	0.0683574	0.0106562	111492
Q1_P4_0020m	2021	Late Winter	96.7198	0	70	P4	20	34.39	-1.778	0.595686	3.6913	7.95876	0.0488267	0.00821245	122813
Q1_P4_0313m	2021	Late Winter	96.7198	0	70	P4	313	34.795	0.507	0.859096	7.60495	11.92	0.146437	0.00916811	135678
Q1_P5_0010m	2021	Late Winter	95.1164	0	71	P5	10	34.37	-1.644	0.664053	4.24799	8.91589	0.039062	0.00901883	124126
Q1_P5_0020m	2021	Late Winter	95.1164	0	71	P5	20	34.39	-1.59	0.664045	4.287	8.89625	0.0390615	0.00939828	117804
Q1_P5_0116m	2021	Late Winter	95.1164	0	71	P5	116	34.481	-0.548	0.693296	4.98978	9.37414	0.0488237	0.00969076	129038
Q1_P6_0010m	2021	Late Winter	99.5752	0	75	P6	10	34.477	-0.65	0.693289	5.39008	10.4286	0.0585878	0.0197238	87865.5
Q1_P6_0020m	2021	Late Winter	99.5752	0	75	P6	20	34.613	-0.443	0.693267	5.10674	10.2721	0.0585859	0.0126898	103947
Q1_P6_0200m	2021	Late Winter	99.5752	0	75	P6	200	34.861	2.018	0.722391	4.9884	10.6016	0.0292861	0.00569667	89428.6
Q1_P6_0838m	2021	Late Winter	99.5752	0	75	P6	838	34.912	0.429	0.898069	8.61951	13.3148	0.0683313	0.00210488	45428.6
Q1_P7_0010m	2021	Late Winter	91.0783	0	76	P7	10	34.421	-1.55	0.57612	3.96448	8.31956	0.0292942	0.020636	86011.1
Q1_P7_0020m	2021	Late Winter	91.0783	0	76	P7	20	34.488	-1.647	0.585883	3.97424	8.32931	0.0195294	0.0184891	82410
Q1_P7_0200m	2021	Late Winter	91.0783	0	76	P7	200	34.782	1.713	0.712644	5.08613	10.8459	0.0292868	0.00562774	80332.4
Q1_P7_3371m	2021	Late Winter	91.0783	0	76	P7	3371	34.933	-0.718	0.946861	12.6508	14.5543	0.0878531	0.00150531	31136.7
Q2_P1_0010m	2021	Spring	0	324	120	P1	10	34.8997	1.7352	0.556414	4.93939	9.85926	0.0683315	1.41229	229605
Q2_P1_0200m	2021	Spring	0	324	120	P1	200	34.9	1.6379	0.693077	5.34938	10.3473	0.0683315	1.12753	178125
Q2_P1_0315m	2021	Spring	0	324	120	P1	315	34.8969	1.3211	0.741887	5.857	10.689	0.05857	0.0283838	134704
Q2_P2_0010m	2021	Spring	80.3782	0	122	P2	10	34.5189	-1.8395	0.556571	3.6226	7.37213	0.0683509	1.12288	118977
Q2_P2_0020m	2021	Spring	80.3782	0	122	P2	20	34.5171	-1.8353	0.566336	3.64213	7.45025	0.068351	1.10802	119637
Q2_P2_0179m	2021	Spring	80.3782	0	122	P2	179	34.6913	-0.432	0.722474	5.84813	9.94866	0.0585789	0.00874458	160386
Q2_P3_0010m	2021	Spring	79.6277	0	123	P3	10	34.4555	-1.8189	0.585892	3.31029	7.79236	0.126943	0.4123	107612
Q2_P3_0020m	2021	Spring	79.6277	0	123	P3	20	34.456	-1.8228	0.576127	3.34935	7.66542	0.0585892	0.419484	113780
Q2_P3_0200m	2021	Spring	79.6277	0	123	P3	200	34.6892	0.394	0.761527	5.68217	11.13	0.0878685	0.0111588	99343.8
Q2_P3_0303m	2021	Spring	79.6277	0	123	P3	303	34.7972	0.4953	0.907902	8.21993	12.3494	0.20501	0.0083202	153675
Q2_P4_0010m	2021	Spring	99.0672	0	125	P4	10	34.3414	-1.8487	0.458988	3.42776	6.0352	0.126954	2.12695	76126.9
Q2_P4_0020m	2021	Spring	99.0672	0	125	P4	20	34.3386	-1.857	0.47852	3.34964	6.17193	0.146486	2.10813	67779.6
Q2_P4_0200m	2021	Spring	99.0672	0	125	P4	200	34.7393	1.7832	0.741973	5.5648	10.9539	0.146442	0.0132542	93364.2
Q2_P4_0349m	2021	Spring	99.0672	0	125	P4	349	34.7795	0.5457	0.868864	9.20605	11.9591	0.0683376	0.00656737	122685
Q2_P5_0010m	2021	Spring	99.953	0	127	P5	10	34.3414	-1.805	0.576176	4.31644	8.0274	0.0781256	0.692708	121440
Q2_P5_0020m	2021	Spring	99.953	0	127	P5	20	34.3415	-1.7985	0.595707	4.20901	8.16412	0.0683599	0.611353	127856
Q2_P5_0154m	2021	Spring	99.953	0	127	P5	154	34.5276	-0.2189	0.693268	5.15557	9.52024	0.0585861	0.0207267	107355
Q2_P6_0010m	2021	Spring	97.7444	0	130	P6	10	34.4723	-1.2228	0.624944	4.39414	8.76874	0.0488237	1.52193	185009
Q2_P6_0020m	2021	Spring	97.7444	0	130	P6	20	34.4957	-1.1948	0.595639	4.30618	8.61236	0.0292937	1.52514	144241
Q2_P6_0200m	2021	Spring	97.7444	0	130	P6	200	34.8688	1.487	0.751664	5.21284	11.2164	0.0585712	0.0597686	104388
Q2_P6_0890m	2021	Spring	97.7444	0	130	P6	890	34.8952	0.3139	0.849266	7.90696	12.9245	0.029285	0.00921828	53930.5
Q2_P7_0010m	2021	Spring	86.6187	0	134	P7	10	34.3134	-1.8608	0.605486	4.27746	8.77954	0.0488295	0.28795	110182
Q2_P7_0020m	2021	Spring	86.6187	0	134	P7	20	34.3121	-1.86	0.615252	4.30677	9.25808	0.0390636	0.245952	122364
Q2_P7_0200m	2021	Spring	86.6187	0	134	P7	200	34.8694	2.15	0.761425	5.56426	11.5776	0.0390475	0.00598393	76909.1
Q2_P7_3446m	2021	Spring	86.6187	0	134	P7	3446	34.9254	-0.7169	0.946861	11.9675	14.7203	0.0976146	0.00177694	33272.7
Q3_P1_0005m	2019	Summer	0	89	220	P1	5	34.5095	4.72	0.09	0.41	0.02	0.08	0.320385	155538
Q3_P1_0045m	2019	Summer	0	89	220	P1	45	34.8816	2.5856	0.48	1.2	3.14	0.16	1.21843	265650
Q3_P1_0200m	2019	Summer	0	89	220	P1	200	34.9409	1.4177	0.79	4.83	11.65	0.1	0.0251199	182825
Q3_P2_0010m	2019	Summer	0	43	224	P2	10	33.9585	2.3111	0.06	0.21	0.02	0.11	0.497702	928414
Q3_P2_0050m	2019	Summer	0	43	224	P2	50	34.5241	-1.243	0.19	0.39	0.68	0.07	1.17852	469040
Q3_P2_0175m	2019	Summer	0	43	224	P2	175	34.8108	-0.5099	0.77	5.47	10.78	0.1	0.129121	311460
Q3_P3_0010m	2019	Summer	0	44	225	P3	10	33.8045	1.4989	0.08	0.49	0.01	0.05	0.130529	928339
Q3_P3_0075m	2019	Summer	0	44	225	P3	75	34.5917	-1.7463	0.67	3.25	8.83	0.21	0.408491	607666
Q3_P3_0300m	2019	Summer	0	44	225	P3	300	34.8382	-1.5695	0.7	6.63	9.34	0.16	0.0293456	288927
Q3_P4_0010m	2019	Summer	81.6572	0	226	P4	10	33.0984	0.0727	0.04	0.69	0.04	0.69	0.24979	965147
Q3_P4_0030m	2019	Summer	81.6572	0	226	P4	30	34.012	-1.0398	0.17	1.5	0.17	1.5	1.36633	900613
Q3_P4_0200m	2019	Summer	81.6572	0	226	P4	200	34.6874	-1.2998	0.69	4.2	9.08	0.06	0.122078	184533
Q3_P4_0340m	2019	Summer	81.6572	0	226	P4	340	34.8822	-1.8057	0.71	5.87	8.86	0.07	0.0896802	190199
Q3_P5_0010m	2019	Summer	94.5212	0	228	P5	10	32.042	-1.6963	0.17	1.23	0.17	1.23	1.82647	2.24935e+06
Q3_P5_0020m	2019	Summer	94.5212	0	228	P5	20	33.3132	-1.5703	0.32	1.61	0.32	1.61	2.57302	732719
Q3_P5_0160m	2019	Summer	94.5212	0	228	P5	160	34.6709	-1.0912	0.72	5.08	0.72	5.08	0.0403796	209063
Q3_P6_0010m	2019	Summer	93.3854	0	231	P6	10	32.3684	-1.6594	0.18	0.53	0.18	0.53	1.28534	250163
Q3_P6_0200m	2019	Summer	93.3854	0	231	P6	200	34.9852	3.0859	0.81	5.24	0.81	5.24	0.0792332	145917
Q3_P6_0831m	2019	Summer	93.3854	0	231	P6	831	34.9135	-0.088	0.92	8.71	0.92	8.71	0.0581043	60862.9
Q3_P7_0010m	2019	Summer	95.2508	0	233	P7	10	32.5763	-1.2636	0.17	1.03	0.17	1.03	1.73726	608795
Q3_P7_0015m	2019	Summer	95.2508	0	233	P7	15	32.6136	-1.6679	0.18	1.03	0.18	1.03	1.35381	621933
Q3_P7_0200m	2019	Summer	95.2508	0	233	P7	200	34.9586	2.6864	0.79	5.21	0.79	5.21	0.0180182	146626
Q3_P7_1000m	2019	Summer	95.2508	0	233	P7	1000	34.9056	-0.1508	0.97	8.37	0.97	8.37	0.00448988	77914.1
Q3_P7_3280m	2019	Summer	95.2508	0	233	P7	3280	34.9399	-0.7229	1.01	12.74	1.01	12.74	0.00419642	42791.4
Q4_P1_0010m	2019	Early Winter	0	215	346	P1	10	34.9516	2.733	0.55	3.87	8.33	0.21	0.03498	192705
Q4_P1_0020m	2019	Early Winter	0	215	346	P1	20	34.9516	2.7242	0.64	3.82	8.99	0.04	0.0345105	176292
Q4_P1_0200m	2019	Early Winter	0	215	346	P1	200	34.9298	2.3103	0.34	3.48	6.23	0.06	0.0403796	180851
Q4_P1_0316m	2019	Early Winter	0	215	346	P1	316	34.9417	0.9742	0.9	8.11	11.72	0.04	0.0261763	212006
Q4_P2_0010m	2019	Early Winter	80.0447	0	344	P2	10	34.4445	-1.8442	0.4	1.61	4.31	0.13	0.0183117	162006
Q4_P2_0020m	2019	Early Winter	80.0447	0	344	P2	20	34.442	-1.8551	0.39	1.7	4.31	0.13	0.0164336	169757
Q4_P2_0176m	2019	Early Winter	80.0447	0	344	P2	176	34.7649	-0.7984	0.82	6.48	10.81	0.04	0.0224201	181763
Q4_P3_0010m	2019	Early Winter	89.8361	0	343	P3	10	34.5126	-1.8702	0.45	2.11	5.05	0.15	0.0167857	148020
Q4_P3_0020m	2019	Early Winter	89.8361	0	343	P3	20	34.5117	-1.873	0.45	2.17	4.99	0.14	0.0133816	141749
Q4_P3_0200m	2019	Early Winter	89.8361	0	343	P3	200	34.7107	-1.2451	0.67	4.42	8.93	0.04	0.0147902	116565
Q4_P3_0296m	2019	Early Winter	89.8361	0	343	P3	296	34.8209	-1.4844	0.71	6.37	9.34	0.04	0.0152597	163374
Q4_P4_0010m	2019	Early Winter	98.3913	0	342	P4	10	34.1203	-1.8613	0.42	1.93	3.92	0.16	0.0157293	231353
Q4_P4_0020m	2019	Early Winter	98.3913	0	342	P4	20	34.1203	-1.8621	0.42	1.97	4.04	0.16	0.0157293	254290
Q4_P4_0200m	2019	Early Winter	98.3913	0	342	P4	200	34.6749	-0.8348	0.26	4.19	3.63	0.3	0.0124425	116502
Q4_P4_0334m	2019	Early Winter	98.3913	0	342	P4	334	34.823	-1.7345	0.71	6.54	8.74	0.04	0.00845154	145050
Q4_P5_0010m	2019	Early Winter	99.6728	0	340	P5	10	33.979	-1.824	0.4	1.53	3.95	0.14	0.0139685	197181
Q4_P5_0140m	2019	Early Winter	99.6728	0	340	P5	140	34.6544	-0.0035	0.73	5.14	9.88	0.04	0.0194855	114243
Q4_P6_0010m	2019	Early Winter	97.8832	0	339	P6	10	33.7178	-1.6087	0.35	2.88	5.06	0.13	0.044488	254817
Q4_P6_0020m	2019	Early Winter	97.8832	0	339	P6	20	33.8216	-1.5778	0.46	3.01	5.57	0.12	0.0382667	222924
Q4_P6_0200m	2019	Early Winter	97.8832	0	339	P6	200	34.9641	3.6643	0.78	5.6	11.25	0.03	0.0183117	126113
Q4_P6_0871m	2019	Early Winter	97.8832	0	339	P6	871	34.9098	-0.0543	0.9	8.87	12.72	0.04	0.00333366	52967.4
Q4_P7_0010m	2019	Early Winter	100	0	337	P7	10	33.1696	-1.809	0.33	1.7	2.56	0.17	0.0417882	282890
Q4_P7_0020m	2019	Early Winter	100	0	337	P7	20	33.1811	-1.8084	0.34	1.84	2.74	0.18	0.0439011	302990
Q4_P7_0200m	2019	Early Winter	100	0	337	P7	200	34.9255	2.7009	0.77	5.24	10.98	0.03	0.0151423	121096
